# Supplementary material for: The N-terminal region of DNMT3A engages the nucleosome surface to aid chromatin recruitment
Source: EMBO Rep. 2024 Nov 11;25(12):5743–79. doi: 10.1038/s44319-024-00306-3 (PMC11624362; doi:10.1038/s44319-024-00306-3)
Supplement: Supplementary file 3 — Source data Fig. 1 [file 44319_2024_306_MOESM3_ESM.zip]

Archive with 26 entries (22 files):
- EMBOR-2024-60481V2_SourceDataForFigure 1/
- EMBOR-2024-60481V2_SourceDataForFigure 1/.DS_Store
- __MACOSX/EMBOR-2024-60481V2_SourceDataForFigure 1/._.DS_Store
- EMBOR-2024-60481V2_SourceDataForFigure 1/Figure 1B/
- EMBOR-2024-60481V2_SourceDataForFigure 1/Figure 1E/
- EMBOR-2024-60481V2_SourceDataForFigure 1/Figure 1D/
- EMBOR-2024-60481V2_SourceDataForFigure 1/EMBOR-2024-60481V2_SourceDataForFigure 1.ai
- __MACOSX/EMBOR-2024-60481V2_SourceDataForFigure 1/._EMBOR-2024-60481V2_SourceDataForFigure 1.ai
- EMBOR-2024-60481V2_SourceDataForFigure 1/Figure 1B/Figure1B repeat 2.tif
- __MACOSX/EMBOR-2024-60481V2_SourceDataForFigure 1/Figure 1B/._Figure1B repeat 2.tif
- EMBOR-2024-60481V2_SourceDataForFigure 1/Figure 1B/Figure1B repeat 1.tif
- __MACOSX/EMBOR-2024-60481V2_SourceDataForFigure 1/Figure 1B/._Figure1B repeat 1.tif
- EMBOR-2024-60481V2_SourceDataForFigure 1/Figure 1B/Figure1B.tif
- __MACOSX/EMBOR-2024-60481V2_SourceDataForFigure 1/Figure 1B/._Figure1B.tif
- EMBOR-2024-60481V2_SourceDataForFigure 1/Figure 1E/Figure 1E repeat 2.tif
- __MACOSX/EMBOR-2024-60481V2_SourceDataForFigure 1/Figure 1E/._Figure 1E repeat 2.tif
- EMBOR-2024-60481V2_SourceDataForFigure 1/Figure 1E/Figure 1E repeat 1.tif
- __MACOSX/EMBOR-2024-60481V2_SourceDataForFigure 1/Figure 1E/._Figure 1E repeat 1.tif
- EMBOR-2024-60481V2_SourceDataForFigure 1/Figure 1E/Figure1E.tif
- EMBOR-2024-60481V2_SourceDataForFigure 1/Figure 1D/Figure 1D repeat 3.tif
- __MACOSX/EMBOR-2024-60481V2_SourceDataForFigure 1/Figure 1D/._Figure 1D repeat 3.tif
- EMBOR-2024-60481V2_SourceDataForFigure 1/Figure 1D/Figure 1D repeat 2.tif
- __MACOSX/EMBOR-2024-60481V2_SourceDataForFigure 1/Figure 1D/._Figure 1D repeat 2.tif
- EMBOR-2024-60481V2_SourceDataForFigure 1/Figure 1D/Figure 1D repeat1.tif
- __MACOSX/EMBOR-2024-60481V2_SourceDataForFigure 1/Figure 1D/._Figure 1D repeat1.tif
- EMBOR-2024-60481V2_SourceDataForFigure 1/Figure 1D/Figure 1D.tif
