# Supplementary material for: The N-terminal region of DNMT3A engages the nucleosome surface to aid chromatin recruitment
Source: EMBO Rep. 2024 Nov 11;25(12):5743–79. doi: 10.1038/s44319-024-00306-3 (PMC11624362; doi:10.1038/s44319-024-00306-3)
Supplement: Supplementary file 4 — Source data Fig. 2 [file 44319_2024_306_MOESM4_ESM.zip]

Archive with 40 entries (35 files):
- EMBOR-2024-60481V2_SourceDataForFigure 2/
- EMBOR-2024-60481V2_SourceDataForFigure 2/.DS_Store
- __MACOSX/EMBOR-2024-60481V2_SourceDataForFigure 2/._.DS_Store
- EMBOR-2024-60481V2_SourceDataForFigure 2/EMBOR-2024-60481V2_SourceDataForFigure 2.ai
- __MACOSX/EMBOR-2024-60481V2_SourceDataForFigure 2/._EMBOR-2024-60481V2_SourceDataForFigure 2.ai
- EMBOR-2024-60481V2_SourceDataForFigure 2/Figure 2C/
- EMBOR-2024-60481V2_SourceDataForFigure 2/EMBOR-2024-60481V2_SourceDataForFigure 2.xlsx
- __MACOSX/EMBOR-2024-60481V2_SourceDataForFigure 2/._EMBOR-2024-60481V2_SourceDataForFigure 2.xlsx
- EMBOR-2024-60481V2_SourceDataForFigure 2/Figure 2C/Figure 2F/
- EMBOR-2024-60481V2_SourceDataForFigure 2/Figure 2C/.DS_Store
- __MACOSX/EMBOR-2024-60481V2_SourceDataForFigure 2/Figure 2C/._.DS_Store
- EMBOR-2024-60481V2_SourceDataForFigure 2/Figure 2C/Figure 2C/
- EMBOR-2024-60481V2_SourceDataForFigure 2/Figure 2C/Figure 2E/
- EMBOR-2024-60481V2_SourceDataForFigure 2/Figure 2C/Figure 2F/Figure 2F 165.tif
- __MACOSX/EMBOR-2024-60481V2_SourceDataForFigure 2/Figure 2C/Figure 2F/._Figure 2F 165.tif
- EMBOR-2024-60481V2_SourceDataForFigure 2/Figure 2C/Figure 2F/.DS_Store
- __MACOSX/EMBOR-2024-60481V2_SourceDataForFigure 2/Figure 2C/Figure 2F/._.DS_Store
- EMBOR-2024-60481V2_SourceDataForFigure 2/Figure 2C/Figure 2F/Figure 2F repeat 1 WT, 184-191.tif
- EMBOR-2024-60481V2_SourceDataForFigure 2/Figure 2C/Figure 2F/Figure 2F repeat 1 WT, 165-174 shorter.tif
- EMBOR-2024-60481V2_SourceDataForFigure 2/Figure 2C/Figure 2F/Figure 2F WT 142.tif
- __MACOSX/EMBOR-2024-60481V2_SourceDataForFigure 2/Figure 2C/Figure 2F/._Figure 2F WT 142.tif
- EMBOR-2024-60481V2_SourceDataForFigure 2/Figure 2C/Figure 2F/Figure 2F repeat 1 WT, 142-178.tif
- EMBOR-2024-60481V2_SourceDataForFigure 2/Figure 2C/Figure 2F/Figure 2F 184.tif
- __MACOSX/EMBOR-2024-60481V2_SourceDataForFigure 2/Figure 2C/Figure 2F/._Figure 2F 184.tif
- EMBOR-2024-60481V2_SourceDataForFigure 2/Figure 2C/Figure 2C/.DS_Store
- __MACOSX/EMBOR-2024-60481V2_SourceDataForFigure 2/Figure 2C/Figure 2C/._.DS_Store
- EMBOR-2024-60481V2_SourceDataForFigure 2/Figure 2C/Figure 2C/Figure 2C.tif
- __MACOSX/EMBOR-2024-60481V2_SourceDataForFigure 2/Figure 2C/Figure 2C/._Figure 2C.tif
- EMBOR-2024-60481V2_SourceDataForFigure 2/Figure 2C/Figure 2C/Figure 2C repeat 1.2.tif
- __MACOSX/EMBOR-2024-60481V2_SourceDataForFigure 2/Figure 2C/Figure 2C/._Figure 2C repeat 1.2.tif
- EMBOR-2024-60481V2_SourceDataForFigure 2/Figure 2C/Figure 2C/Figure 2C repeat 1.1.tif
- __MACOSX/EMBOR-2024-60481V2_SourceDataForFigure 2/Figure 2C/Figure 2C/._Figure 2C repeat 1.1.tif
- EMBOR-2024-60481V2_SourceDataForFigure 2/Figure 2C/Figure 2E/Figure2E repeat 1.tif
- __MACOSX/EMBOR-2024-60481V2_SourceDataForFigure 2/Figure 2C/Figure 2E/._Figure2E repeat 1.tif
- EMBOR-2024-60481V2_SourceDataForFigure 2/Figure 2C/Figure 2E/.DS_Store
- __MACOSX/EMBOR-2024-60481V2_SourceDataForFigure 2/Figure 2C/Figure 2E/._.DS_Store
- EMBOR-2024-60481V2_SourceDataForFigure 2/Figure 2C/Figure 2E/Figure 2E.tif
- __MACOSX/EMBOR-2024-60481V2_SourceDataForFigure 2/Figure 2C/Figure 2E/._Figure 2E.tif
- EMBOR-2024-60481V2_SourceDataForFigure 2/Figure 2C/Figure 2E/Figure 2 repeat 1.2.tif
- __MACOSX/EMBOR-2024-60481V2_SourceDataForFigure 2/Figure 2C/Figure 2E/._Figure 2 repeat 1.2.tif
