# Supplementary material for: The N-terminal region of DNMT3A engages the nucleosome surface to aid chromatin recruitment
Source: EMBO Rep. 2024 Nov 11;25(12):5743–79. doi: 10.1038/s44319-024-00306-3 (PMC11624362; doi:10.1038/s44319-024-00306-3)
Supplement: Supplementary file 4 — Source data Fig. 2 [file 44319_2024_306_MOESM4_ESM.zip › EMBOR-2024-60481V2_SourceDataForFigure 2/EMBOR-2024-60481V2_SourceDataForFigure 2.xlsx]

## Sheet: Sheet1
Fig 2D	nM	H3nocys		H2AK119ub		H2AK119ubI44A		H2AK119ubAP
	0	1	1	1	1	1	1	1	1
	3.90625	1.35395	1.14755	0.995989	1.07227	1.09904	0.959276	0.993117	1.02475
	7.8125	1.08367	1.06042	1.04378	0.858115	1.08078	1.04318	1.0811	1.03975
	15.625	1.09209	1.00068	0.989974	1.09826	1.02048	1.03452	1.08106	1.03934
	31.25	1.0156	0.989299	0.944085	1.03589	0.957523	1.01042	1.17324	1.14589
	62.5	1.18663	0.998555	0.906027	0.875411	0.604521	0.963665	1.20518	1.09831
	125	0.991845	0.877903	0.519441	0.622906	0.624326	0.754837	1.09671	1.07455
	250	0.748529	0.686643	0.250114	0.310769	0.370136	0.570826	1.16383	1.09002
	500	0.552364	0.447771	0.095416	0.112313	0.142545	0.17969	0.964953	1.07884
	1000	0.176494	0.218803	0.028353	0.044125	0.053504	0.070455	0.860024	0.809533
	2000	0.055819	0.062681	0.009891	0.022491	0.016931	0.019389	0.540674	0.43824
	4000	0.012933	0.009732	0.011204	0.006951	0.001976	0.007739	0.186144	0.202955
	8000	0.004826	0.005118	0.005253	0.007703	0.009752	0.005331	0.045191	0.034298
																																H2AK119ub 220302					H3nocys 4/9/21
																																			1*
																																			1.064902*
																																			1.05762*
																																			1.050915*
																																			1.032886*
																																			0.987225*
																																			0.938834*
																																			0.759261*
																																			0.484563*
																																			0.216252*
																																			0.077468*
																																			0.009257*
																																			0.006699*
