# Supplementary material for: The N-terminal region of DNMT3A engages the nucleosome surface to aid chromatin recruitment
Source: EMBO Rep. 2024 Nov 11;25(12):5743–79. doi: 10.1038/s44319-024-00306-3 (PMC11624362; doi:10.1038/s44319-024-00306-3)
Supplement: Supplementary file 5 — Source data Fig. 3 [file 44319_2024_306_MOESM5_ESM.zip]

Archive with 24 entries (22 files):
- EMBOR-2024-60481V2_SourceDataForFigure 3/
- EMBOR-2024-60481V2_SourceDataForFigure 3/EMBOR-2024-60481V2_SourceDataForFigure 3.ai
- __MACOSX/EMBOR-2024-60481V2_SourceDataForFigure 3/._EMBOR-2024-60481V2_SourceDataForFigure 3.ai
- EMBOR-2024-60481V2_SourceDataForFigure 3/.DS_Store
- __MACOSX/EMBOR-2024-60481V2_SourceDataForFigure 3/._.DS_Store
- EMBOR-2024-60481V2_SourceDataForFigure 3/Figure 3B/
- EMBOR-2024-60481V2_SourceDataForFigure 3/EMBOR-2024-60481V2_SourceDataForFigure 3.xlsx
- __MACOSX/EMBOR-2024-60481V2_SourceDataForFigure 3/._EMBOR-2024-60481V2_SourceDataForFigure 3.xlsx
- EMBOR-2024-60481V2_SourceDataForFigure 3/Figure 3B/Figure 3B 2.tif
- __MACOSX/EMBOR-2024-60481V2_SourceDataForFigure 3/Figure 3B/._Figure 3B 2.tif
- EMBOR-2024-60481V2_SourceDataForFigure 3/Figure 3B/Figure 3B 1.tif
- __MACOSX/EMBOR-2024-60481V2_SourceDataForFigure 3/Figure 3B/._Figure 3B 1.tif
- EMBOR-2024-60481V2_SourceDataForFigure 3/Figure 3B/Figure 3B repeat 3.2.tif
- __MACOSX/EMBOR-2024-60481V2_SourceDataForFigure 3/Figure 3B/._Figure 3B repeat 3.2.tif
- EMBOR-2024-60481V2_SourceDataForFigure 3/Figure 3B/Figure 3B repeat 1.1.tif
- __MACOSX/EMBOR-2024-60481V2_SourceDataForFigure 3/Figure 3B/._Figure 3B repeat 1.1.tif
- EMBOR-2024-60481V2_SourceDataForFigure 3/Figure 3B/Figure 3B repeat 3.1.tif
- __MACOSX/EMBOR-2024-60481V2_SourceDataForFigure 3/Figure 3B/._Figure 3B repeat 3.1.tif
- EMBOR-2024-60481V2_SourceDataForFigure 3/Figure 3B/Figure 3B repeat 1.2.tif
- __MACOSX/EMBOR-2024-60481V2_SourceDataForFigure 3/Figure 3B/._Figure 3B repeat 1.2.tif
- EMBOR-2024-60481V2_SourceDataForFigure 3/Figure 3B/Figure 3B repeat 2.1.tif
- __MACOSX/EMBOR-2024-60481V2_SourceDataForFigure 3/Figure 3B/._Figure 3B repeat 2.1.tif
- EMBOR-2024-60481V2_SourceDataForFigure 3/Figure 3B/Figure 3B repeat 2.2.tif
- __MACOSX/EMBOR-2024-60481V2_SourceDataForFigure 3/Figure 3B/._Figure 3B repeat 2.2.tif
