# Supplementary material for: The N-terminal region of DNMT3A engages the nucleosome surface to aid chromatin recruitment
Source: EMBO Rep. 2024 Nov 11;25(12):5743–79. doi: 10.1038/s44319-024-00306-3 (PMC11624362; doi:10.1038/s44319-024-00306-3)
Supplement: Supplementary file 5 — Source data Fig. 3 [file 44319_2024_306_MOESM5_ESM.zip › EMBOR-2024-60481V2_SourceDataForFigure 3/EMBOR-2024-60481V2_SourceDataForFigure 3.xlsx]

## Sheet: Sheet1
Fig 3C
		Unmodified			H2AKc119ub			H2AKc15ub			H2AKc127ub			H2BKc120ub			H3Kc18ub
	8000	109679	393826	120842	100902	107669	201285	184280	73767	512483	271524	519588	155720	330344	70312	368115	10132	378624
	4000	136010	1078968	328375	112761	175406	229330	143412	114838	267531	370464	1436296	210052	96016	59772	166566	536656	1294108
	2000	318049	3551335	1016010	130516	1367403	214278	236096	1076154	434361	250784	3106580	520336	292604	1853884	157734	636684	579700
	1000	1344891	9077294	3533315	113431	4827417	1398700	1301724	3379413	486487	199444	7387520	2264672	1755556	5544040	711045	4236468	324632
	500	5997237	13795367	8401288	347127	8180767	5162339	4608836	6325738	2138573	1767796	12327040	5194044	6466596	9774252	3582273	9049372	1960984
	250	15626544	16772110	14023707	2757117	12000169	10616772	12272912	7834042	4147501	4746468		7679172	11036808	13090748	6744474	14449388	4596052
	125	24144053	18314785	15325421	9774764	15712438	16931228	15288576	8272691	4794051	8905008		9935140	13270200	13311748	8030841	16874200	7447836
	62.5	29389081	19858599	17653156	15572810	19629124	22449277	17832252	8990931	5909199	11629904	18669876	11095560	15272936	14165828	8776593	19894148	8356656
	31.25	31843492	20441566	17054626	19214193	22461482	25569159	16736568	9249149	5804411	13797404		11592096	16283348	14264088	8916594	19965956	8479056
	15.625	28845912	18597458	18099817	22009165	25472998	27144294	16169108	9706022	5395242	12788420	18837292	11723268	14956532	14848616	6334407	19790584	9075824
	7.8125	27285080	19081667	16827142	23403167	24583908	28550165	15580704	9645990	5515775	11576048	17770440	11474184	14227232	13697512	8863947	18870680	3703756
	3.90625	28556874	19542761	18493441	20244318	24562736	26759332	14367108	9615840	5535272	10721220	18291728	10821724	14107620	13509288	7173930	20815276	8596288
	0	28915190	19674751	18948409	20512921	26480879	25976628	14999440	8905439	6388048	10482812	18847424	8821164	14134004	14382340	9404700	21237148	9054608
