# Supplementary material for: The N-terminal region of DNMT3A engages the nucleosome surface to aid chromatin recruitment
Source: EMBO Rep. 2024 Nov 11;25(12):5743–79. doi: 10.1038/s44319-024-00306-3 (PMC11624362; doi:10.1038/s44319-024-00306-3)
Supplement: Supplementary file 6 — Source data Fig. 4 [file 44319_2024_306_MOESM6_ESM.zip]

Archive with 34 entries (28 files):
- EMBOR-2024-60481V2_SourceDataForFigure 4/
- EMBOR-2024-60481V2_SourceDataForFigure 4/Figure 4E/
- EMBOR-2024-60481V2_SourceDataForFigure 4/Figure 4B/
- EMBOR-2024-60481V2_SourceDataForFigure 4/Figure 4D/
- EMBOR-2024-60481V2_SourceDataForFigure 4/.DS_Store
- __MACOSX/EMBOR-2024-60481V2_SourceDataForFigure 4/._.DS_Store
- EMBOR-2024-60481V2_SourceDataForFigure 4/Figure 4A/
- EMBOR-2024-60481V2_SourceDataForFigure 4/Figure 4F/
- EMBOR-2024-60481V2_SourceDataForFigure 4/EMBOR-2024-60481V2_SourceDataForFigure 4.ai
- __MACOSX/EMBOR-2024-60481V2_SourceDataForFigure 4/._EMBOR-2024-60481V2_SourceDataForFigure 4.ai
- EMBOR-2024-60481V2_SourceDataForFigure 4/EMBOR-2024-60481V2_SourceDataForFigure 4.xlsx
- __MACOSX/EMBOR-2024-60481V2_SourceDataForFigure 4/._EMBOR-2024-60481V2_SourceDataForFigure 4.xlsx
- EMBOR-2024-60481V2_SourceDataForFigure 4/Figure 4E/Figure 4E.tif
- EMBOR-2024-60481V2_SourceDataForFigure 4/Figure 4E/Figure 4E repeat.tif
- EMBOR-2024-60481V2_SourceDataForFigure 4/Figure 4B/Figure 4B repeat.tif
- EMBOR-2024-60481V2_SourceDataForFigure 4/Figure 4B/Figure 4B WT me2.tif
- __MACOSX/EMBOR-2024-60481V2_SourceDataForFigure 4/Figure 4B/._Figure 4B WT me2.tif
- EMBOR-2024-60481V2_SourceDataForFigure 4/Figure 4B/Figure 4B W330R D333N.tif
- __MACOSX/EMBOR-2024-60481V2_SourceDataForFigure 4/Figure 4B/._Figure 4B W330R D333N.tif
- EMBOR-2024-60481V2_SourceDataForFigure 4/Figure 4D/APponceau.tif
- EMBOR-2024-60481V2_SourceDataForFigure 4/Figure 4D/.DS_Store
- __MACOSX/EMBOR-2024-60481V2_SourceDataForFigure 4/Figure 4D/._.DS_Store
- EMBOR-2024-60481V2_SourceDataForFigure 4/Figure 4D/APH3H2B.tif
- EMBOR-2024-60481V2_SourceDataForFigure 4/Figure 4D/APmarker.tif
- EMBOR-2024-60481V2_SourceDataForFigure 4/Figure 4A/Figure 4A.tif
- EMBOR-2024-60481V2_SourceDataForFigure 4/Figure 4A/Figure 4A repeat 2.tif
- EMBOR-2024-60481V2_SourceDataForFigure 4/Figure 4A/Figure 4A repeat 1.tif
- __MACOSX/EMBOR-2024-60481V2_SourceDataForFigure 4/Figure 4A/._Figure 4A repeat 1.tif
- EMBOR-2024-60481V2_SourceDataForFigure 4/Figure 4F/USER2 2023-10-18 15h55m06s WT me2 histones.tif
- __MACOSX/EMBOR-2024-60481V2_SourceDataForFigure 4/Figure 4F/._USER2 2023-10-18 15h55m06s WT me2 histones.tif
- EMBOR-2024-60481V2_SourceDataForFigure 4/Figure 4F/USER2 2023-10-18 15h50m48s WT me2 colorimetric.tif
- __MACOSX/EMBOR-2024-60481V2_SourceDataForFigure 4/Figure 4F/._USER2 2023-10-18 15h50m48s WT me2 colorimetric.tif
- EMBOR-2024-60481V2_SourceDataForFigure 4/Figure 4F/USER2 2023-10-18 15h51m21s WT me2 MBP.tif
- __MACOSX/EMBOR-2024-60481V2_SourceDataForFigure 4/Figure 4F/._USER2 2023-10-18 15h51m21s WT me2 MBP.tif
