# Supplementary material for: The N-terminal region of DNMT3A engages the nucleosome surface to aid chromatin recruitment
Source: EMBO Rep. 2024 Nov 11;25(12):5743–79. doi: 10.1038/s44319-024-00306-3 (PMC11624362; doi:10.1038/s44319-024-00306-3)
Supplement: Supplementary file 6 — Source data Fig. 4 [file 44319_2024_306_MOESM6_ESM.zip › EMBOR-2024-60481V2_SourceDataForFigure 4/EMBOR-2024-60481V2_SourceDataForFigure 4.xlsx]

## Sheet: Sheet1
Figure 4A
1-277	unmodified			H3K36me2			H2AK119ub			acidic patch
	88672			42160			134436			79560
8000	31144			145452			522376			73644
4000	234056			656608			175372			1017824
2000	1461388			2850696			152252			2987036
1000	5092928			8094176			838168			3930196
500	9991376			12495816			3198720			4141132
250	13649776			14304684			6698884			4379880
125	14753144			1.0207956e+007*			10015584			4158404
62.5	15345968			19844304			12660920			4106452
31.25	15158424			16265804			15095388			3933460
15.625	15768316			16194948			1.1028784e+007*			4343364
7.8125	15094300			15427296			16614236			3909456
3.90625	15230300			16262812			17097444			3964332
0	14417972			16113348			17256496			3739864
							17083436
		137496			164288			238884			147900
8000		160548			160752			103428			208488
5333.33		136952			120564			111588			1266500
3555.56		349928			171564			298724			8049840
2370.37		751536			314840			1445748			15631296
1580.25		1695308			1542376			343128			21522476
1053.5		4630732			3663976			976956			23422736
702.332		7862908			6265724			1904952			23492572
468.221		12480856			9862108			3694848			24877936
312.148		16294772			14314952			5929940			23211256
208.098		21526964			18340756			8587924			22685344
138.732		23395264			24121844			14800336			27147436
92.4882		27623708			24575676			16916700			26675924
0		23629660			25142320			31039416			23936544
0		23131900			23766000			31579268			22592252
			199936			227697			75899			202918
4000			201072			172459			828996			5372073
2666.67			488338			458305			880542			14697781
1777.78			1702509			1637757			567574			23986782
1185.19			3688947			4123467			1188824			25695184
790.123			8552021			9375621			1849550			29619496
526.749			12721283			14387227			4890906			33160124
351.166			17589966			24648857			9822921			33323353
234.111			22633664			28804771			13972871			30800794
156.074			28392119			34785385			21435894			32999735
104.049			28757130			36982622			26091719			34336878
69.3661			27065342			36710834			32203896			32478382
46.2441			26621663			34329423			32883650			30926677
0			27739913			35930402			40207371			34625422
0			29470609			35549132			36874347			31387112
W330R
	unmodified		H3K36me2
	200933		63954
8000		0.002712		0.009302
4000	648158	0.010467	83292	0.057178
2000	1339263	0.024829	776358	0.070994
1000	6761841	0.161181	6672798	0.166751
500	18825660	0.366251	15317610	0.359693
250	23152788	0.656892	23866854	0.506493
125	29761869	0.933207	25657434	0.775061
62.5	27998228	1.13634	26121810	0.919468
31.25	28469238	1.09946	28445406	0.815069
15.625	26393109	1.13392	31089432	0.810135
7.8125	28842227	1.07777	29114778
0	29302048		25247376
D333N
	D333N H3nocys		D333N H3K36me2
	129712	98025	127776	60840
8000	186729	137850	182490	49140
4000	665243	297825	326964	90168
2000	1723508	679575	1131108	866970
1000	5754027	3663000	5349762	3402906
500	10323159	11043600	12009756	7792434
250	18950414	2.4573e+007*	18850986	12365340
125	21761935	40490625	23028588	14215890
62.5	26849781	45916950	27353238	15851238
31.25	28769733	51214650	26337300	13744146
15.625	28655431	53539800	26616810	16334526
7.8125	27588255	52714050	27104220	17517552
3.90625	29911882		26787816
0	28342876	49356675	29331984	15687126
acidic patch
	H3nocys	H3nocysAP	AP2
0	1	1	0.941517
0.976562	0.968954	1.07182	1
1.95312	1.04505	1.04328	0.977792
3.90625	1.02207	1.08292	1.02557
7.8125	0.90959	1.10119	1.02899
15.625	0.916753	1.13208	1.04978
31.25	0.882595	1.08258	1.01275
62.5	0.862819	1.06461	1.00381
125	0.856157	1.14007	1.07381
250	0.845772	1.08719	1.02673
500	0.713916	1.08529	1.01456
1000	0.38475	1.03759	0.979842
2000	0.152864	0.820975	0.854899
4000	0.047739	0.510196	0.485998
