# Supplementary material for: The N-terminal region of DNMT3A engages the nucleosome surface to aid chromatin recruitment
Source: EMBO Rep. 2024 Nov 11;25(12):5743–79. doi: 10.1038/s44319-024-00306-3 (PMC11624362; doi:10.1038/s44319-024-00306-3)
Supplement: Supplementary file 7 — Source data Fig. 5 [file 44319_2024_306_MOESM7_ESM.zip]

Archive with 26 entries (22 files):
- EMBOR-2024-60481V2_SourceDataForFigure 5/
- EMBOR-2024-60481V2_SourceDataForFigure 5/.DS_Store
- __MACOSX/EMBOR-2024-60481V2_SourceDataForFigure 5/._.DS_Store
- EMBOR-2024-60481V2_SourceDataForFigure 5/Figure 5A/
- EMBOR-2024-60481V2_SourceDataForFigure 5/EMBOR-2024-60481V2_SourceDataForFigure 5.xlsx
- __MACOSX/EMBOR-2024-60481V2_SourceDataForFigure 5/._EMBOR-2024-60481V2_SourceDataForFigure 5.xlsx
- EMBOR-2024-60481V2_SourceDataForFigure 5/EMBOR-2024-60481V2_SourceDataForFigure 5.ai
- __MACOSX/EMBOR-2024-60481V2_SourceDataForFigure 5/._EMBOR-2024-60481V2_SourceDataForFigure 5.ai
- EMBOR-2024-60481V2_SourceDataForFigure 5/Figure 5C/
- EMBOR-2024-60481V2_SourceDataForFigure 5/Figure 5B/
- EMBOR-2024-60481V2_SourceDataForFigure 5/Figure 5A/Figure 5A.tif
- EMBOR-2024-60481V2_SourceDataForFigure 5/Figure 5A/Figure 5A repeat.tif
- EMBOR-2024-60481V2_SourceDataForFigure 5/Figure 5C/Figure 5C.tif
- __MACOSX/EMBOR-2024-60481V2_SourceDataForFigure 5/Figure 5C/._Figure 5C.tif
- EMBOR-2024-60481V2_SourceDataForFigure 5/Figure 5C/Figure 5C repeat 4.tif
- __MACOSX/EMBOR-2024-60481V2_SourceDataForFigure 5/Figure 5C/._Figure 5C repeat 4.tif
- EMBOR-2024-60481V2_SourceDataForFigure 5/Figure 5C/Figure 5C repeat 5.tif
- __MACOSX/EMBOR-2024-60481V2_SourceDataForFigure 5/Figure 5C/._Figure 5C repeat 5.tif
- EMBOR-2024-60481V2_SourceDataForFigure 5/Figure 5C/Figure 5C repeat 2.tif
- __MACOSX/EMBOR-2024-60481V2_SourceDataForFigure 5/Figure 5C/._Figure 5C repeat 2.tif
- EMBOR-2024-60481V2_SourceDataForFigure 5/Figure 5C/Figure 5C repeat 3.tif
- __MACOSX/EMBOR-2024-60481V2_SourceDataForFigure 5/Figure 5C/._Figure 5C repeat 3.tif
- EMBOR-2024-60481V2_SourceDataForFigure 5/Figure 5C/Figure 5C repeat 1.tif
- __MACOSX/EMBOR-2024-60481V2_SourceDataForFigure 5/Figure 5C/._Figure 5C repeat 1.tif
- EMBOR-2024-60481V2_SourceDataForFigure 5/Figure 5B/Figure 5B and repeat.tif
- __MACOSX/EMBOR-2024-60481V2_SourceDataForFigure 5/Figure 5B/._Figure 5B and repeat.tif
