# Supplementary material for: The N-terminal region of DNMT3A engages the nucleosome surface to aid chromatin recruitment
Source: EMBO Rep. 2024 Nov 11;25(12):5743–79. doi: 10.1038/s44319-024-00306-3 (PMC11624362; doi:10.1038/s44319-024-00306-3)
Supplement: Supplementary file 7 — Source data Fig. 5 [file 44319_2024_306_MOESM7_ESM.zip › EMBOR-2024-60481V2_SourceDataForFigure 5/EMBOR-2024-60481V2_SourceDataForFigure 5.xlsx]

## Sheet: Sheet1
Fig 5A
	Unmodified		H3K36me2		H3K36me2K27me2
	1109192	128316	135774	151548	565210	154872
	18947448	22168476	17922225	18528057	15458832	17410320
4000	873740	1217226	62220	381936	407484	439272
1333.33	2262836	2100786	333963	458294	906936	741672
2000	3680115	4188474	1267584	1616585	1602084	2052072
666.667	5859417	6371030	2253762	2987890	3212220	3265920
500	7360252	10126012	3252984	4421756	3993462	5153688
333.333	11858770	12409800	5577132	6387062	5835192	7132824
250	14139077	15247996	6183832	8955932	8526956	8428968
166.667	16479454	17196712	8212620	10666614	9179604	10711440
125	17580024	19707902	9524288	13469595	11652439	11554272
83.3333	19638360	19815128	11812710	15302771	14074556	13395096
62.5	19407635	20534556	11199600	16053941	14390662	14356440
41.6667	19818162	21190640	14579110		15876320	15444576
0	19858923	23204328	1.77965e+07	1.97809e+07	16301628	18266868
Fig 5B
	unmodified		H3Kc27me3
	52564	59432	32982	23785
8000	49096	58480	37605	23856
4000	56848	71944	84456	30104
2000	86904	654908	660399	478114
1000	2079100	2213332	2816649	2558059
500	6802176	6532080	6103878	6156694
250	13744024	13293864	13108413	10706445
125	17713252	18930520	17715129	15548006
62.5	19151248	20910204	19228782	16995483
31.25	21210696	22857112	21483564	18424500
15.625	20175668	22350444	19304889	17800339
7.8125	20600600	20674584	20647284	18040887
3.90625	21731032	21418096	19760841	16589860
0	21655280	20018452	20769966	19777618
0	21006152	21668948	19413081	18075890
Fig 5D
	unmodified				H3K36me2				H2AKc119ub				H3K36me2H2AKc119ub								H3Kc27me3
0	28968120	31890213	33213036	33846820	35534736	36216510	31109050	32413424	28963872	25835036	22491408	22968713	30226688	37485490	44384348	43972288
23.122	2.6485848e+007*	3.216297e+007*	37549396	35808780	35870256	35324652	33282970	33261588	2.7372096e+007*	2.7222236e+007*	21710156	23242418	2.8668806e+007*	3.841726e+007*	40358748	44274961
46.2441	27747720	32080998	34116892	34216770	31952880	35779788	31266620	29866348	21721392	24658840	17168912	19899383	24935484	32099550	32289868	35425166
69.3661	27306648	29733687	34562632	32956700	3.8166768e+007*	3.287262e+007*	31155600	27798060	20062656	22068380	15687328	15978124	21869491	29213520	28482548	34520981
104.049	25505208	31760079	31448028	33475610	23878080	27126462	26310480	25496396	15930936	16461168	12636916	12955228	15766473	18354420	21393480	26044433
156.074	24401160	30589011	26625876	28041370	18724248	19877748	22047690	21127056	11035224	11498188	9687484	8549039	11216580	14703850	12148948	13834137
234.111	18798912	22812228	21875532	21946050	14087016	14717076	15711920	15067236	7420680	8155988	5623124	6231954	6832117	8359190	6597632	7124069
351.166	16844616	17383101	16280832	15155490	8941464	9982368	10549490	9307432	4274928	5252524	3177436	3719406	4066596	4488960	3488672	3867370
526.749	12433320	11793687	8950772	10105900	4730256	6023358	4968320	5272380	2693520	3320848	1713532	1774503	2029464	2282350	1673752	2006105
790.124	11885832	7924581	5347656	7165550	1737432	2909214	2399880	2169744	1651968	1847900	1007284	815577	1318257	1084440	520268	1071319
1185.18	2920176	3994203	3579860	3178000	886176	1455960	1178940	943568	848880	774588	207604	503816	609819	332920	468520	475629
1777.78	1084752	2141829	1674296	990360	344736	429462	181720	114920	399024	290904	124032	410380	273634	1019410	197812	155845
2666.67	451584	971520	774180	432950	184752	279642	106400	173808	287064	342856	87652	5186053*	101317	595420	115600	192055
4000	169704	421176	251328	153720			98280	49504	122904	201552	280908	132415	123114	213570	132872	101175
	141336	193545	129540	101500	189576	240042	92820	52904	149976	313684	45900	140367	177074	80640	48484	140225
																					32982	23785
																					37605	23856
																					84456	30104
																					660399	478114
																					2816649	2558059
																					6103878	6156694
																					13108413	10706445
																					17715129	15548006
																					19228782	16995483
																					21483564	18424500
																					19304889	17800339
																					20647284	18040887
																					19760841	16589860
																					20769966	19777618
																					19413081	18075890
