# Supplementary material for: The N-terminal region of DNMT3A engages the nucleosome surface to aid chromatin recruitment
Source: EMBO Rep. 2024 Nov 11;25(12):5743–79. doi: 10.1038/s44319-024-00306-3 (PMC11624362; doi:10.1038/s44319-024-00306-3)
Supplement: Supplementary file 8 — Source data Fig. 6 [file 44319_2024_306_MOESM8_ESM.zip]

Archive with 12 entries (10 files):
- EMBOR-2024-60481V2_SourceDataForFigure 6/
- EMBOR-2024-60481V2_SourceDataForFigure 6/.DS_Store
- __MACOSX/EMBOR-2024-60481V2_SourceDataForFigure 6/._.DS_Store
- EMBOR-2024-60481V2_SourceDataForFigure 6/EMBOR-2024-60481V2_SourceDataForFigure 6.ai
- __MACOSX/EMBOR-2024-60481V2_SourceDataForFigure 6/._EMBOR-2024-60481V2_SourceDataForFigure 6.ai
- EMBOR-2024-60481V2_SourceDataForFigure 6/EMBOR-2024-60481V2_SourceDataForFigure 6.xlsx
- __MACOSX/EMBOR-2024-60481V2_SourceDataForFigure 6/._EMBOR-2024-60481V2_SourceDataForFigure 6.xlsx
- EMBOR-2024-60481V2_SourceDataForFigure 6/Figure 6D/
- EMBOR-2024-60481V2_SourceDataForFigure 6/Figure 6D/Figure 6D repeat.tif
- __MACOSX/EMBOR-2024-60481V2_SourceDataForFigure 6/Figure 6D/._Figure 6D repeat.tif
- EMBOR-2024-60481V2_SourceDataForFigure 6/Figure 6D/Figure 6D.tif
- __MACOSX/EMBOR-2024-60481V2_SourceDataForFigure 6/Figure 6D/._Figure 6D.tif
