# Supplementary material for: The N-terminal region of DNMT3A engages the nucleosome surface to aid chromatin recruitment
Source: EMBO Rep. 2024 Nov 11;25(12):5743–79. doi: 10.1038/s44319-024-00306-3 (PMC11624362; doi:10.1038/s44319-024-00306-3)
Supplement: Supplementary file 8 — Source data Fig. 6 [file 44319_2024_306_MOESM8_ESM.zip › EMBOR-2024-60481V2_SourceDataForFigure 6/EMBOR-2024-60481V2_SourceDataForFigure 6.xlsx]

## Sheet: Sheet1
Fig 6A
	SAH
1000	116674	126282
500	69937	67889
250	39186	41204
125	21362	24139
62.5	14233	14817
31.25	10516	11204
15.625	7693	7693
0	4822	5028
	195bp DNA				H3nocys				H3K36me2				H2AK119ub				H3nocysAP				H3deltaA25C
500	3835	7641	6374	7313	21080	17190	19553	19909	40456	40278	34100	34043	23891	21538	18795	17617	20603	18741	14550	18436	8186	3129	1949	6634
250	5733	2507	2866	6039	14905	14622	13481	13387	29191	25999	23984	23664	15763	15372	12779	12619	13523	11894	11568	11150	7319	7611	5907	5923
125	7320	6801	5463	5888	11068	6100	9896	9485	15744	18317	15527	15220	11424	6181	9050	14440	9800	10470	14073	13251	7091	6088	5779	3718
62.5	6610	6033	5952	5833	8958	5652	8250	8485	13129	13509	11582	11964	9243	9068	7696	7265	8986	8452	7123	6832	4465	6860	5228	4601
31.25	6656	6579	5556	5412	7893	7923	6493	7230	10517	9992	8187	8359	8091	3458	6664	6761	7553	7698	5808	6100	6984	6909	5169	5153
15.625	3398	6167	2512	5454	7273	7438	6481	6335	8624	9065	7171	7180	7361	7546	5244	4220	7417	7483	5648	6690	6656	7068	5204	4577
7.8125	6506	6568	5326	5735	7082	6944	6309	6072	8047	7687	6919	6504	6872	7086	5848	6091	7092	7270	5620	5419	6748	6877	5364	114
0	5999	5783	3805	4512	5964	6201	4935	5709	6378	6493	3749	5613	6629	6763	5813	5943	6707	7407	5746	5252	6699	6511	5953	5640
Fig6B
	SAH
1000	115933	128236
500	62326	61204
250	36328	37150
125	21561	22103
62.5	13941	13754
31.25	8487	9843
15.625	6523	6770
0	4489	4459
	DNA 3A2		H3nocys 3A2		H3K36me2 3A2		H2AK119ub 3A2
500	8384	7183	15055	14915	24027	24534	14599	13557
250	7172	6750	11249	11313	18783	20019	11054	10890
125	6973	6689	9747	9193	14780	14338	8555	9446
62.5	6224	6454	8196	8237	10343	11724	7821	7642
31.25	6308	6175	7465	7079	8540	8342	6658	7060
15.625	6381	6703	7363	6961	7823	7309	6800	6319
7.8125	6260	6086	6019	6709	7071	6750	6982	6435
0	6139	6208	6279	5906	6634	4752	4974	4785
Fig6C
	SAH
1000	167899	172737
500	94625	96518
250	56197	57253
125	36516	38314
62.5	27015	28681
31.25	20358	18635
15.625	17897	18826
0	14629	15203
	DNA alone				unmodified				H3K36me2				H2AKc119ub				acidic patch
500	16817	16385	13802	13817	22240	22487	20168	21366	36544	34915	31912	31709	25657	25370	22971	23539	19658	19289	17764	17912
250	17367	16937	8653	14348	21190	20297	19203	18083	26789	30498	27596	17082	22634	22032	19303	20277	17617	18473	16849	17349
125	16724	16263	13984	7757	19683	19800	17299	17206	24865	24844	24253	23824	20046	20473	17703	18344	17282	18120	15973	15905
62.5	16206	14744	14164	13412	17989	18352	15812	15826	20609	21352	19812	18271	19051	19395	16264	16175	17511	17583	15461	15223
31.25	15890	16667	12246	13432	17538	18450	14972	15121	18720	19263	15493	17704	18035	17267	15620	15743	17109	17811	14972	15082
15.625	16742	17407	13803	9967	10494	17245	15199	13615	17663	17794	15570	16297	17078	17379	15520	14490	16927	16889	14829	14250
7.8125	17205	17142	13633	6811	17477	16643	14300	15623	17289	17510	15397	15206	17475	16719	14436	14836	16694	16806	15232	14461
0	14910	15584	9083	11827	15986	16041	13025	13470	16822	19393	13647	14519	17148	17466	14967	14406	16483	16974	14628	13069
Fig 6E
		SAH				SAH				SAH
	0	5638	5266		1000	160127	176450		1000	175998	177778
	15.625	8713	8988		500	81324	77612		500	97366	89027
	31.25	11917	11858		250	43910	46187		250	54722	53502
	62.5	16492	15917		125	26919	26028		125	34138	30906
	125	26580	27511		62.5	13310	16615		62.5	21329	20579
	250	39244	43415		31.25	8522	6928		31.25	14866	14268
	500	72463	74773		15.625	12424	3641		15.625	10815	10498
	1000	149118	173967		0	8915	7829		0	6294	6732
After standard curve conversion
	DNA																H3K36me2								H2AK119ub								H3K36me2H2AK119ub
500	12.6316	33.125	11.7904	40.9581	34.7267	24.7849	26.1404	9.53371	101.678	123.026	175.222	154.539	150.82	138.303	224.072	195.605	336.965	293.988	251.32	247.837	129.737	119.474	137.234	172.114	194.721	157.169	114.933	119.837	186.211	203.539	217.15	246.778	283.337	198.099	212.725	220
250	11.6118	25.9145	23.024	41.8503	-9.40116	17.4186	14.5056	10	108.987	49.2961	120.006	102.725	95.8146	74.8034	168.691	96.2039	232.692	193.698	156.815	169.522	87.7895	76.0329	99.0778	122.737	136.942	86.9593	74.8371	63.5899	133.171	151	151.311	187.557	199.866	185.977	123.809	129.691
125	13.2105	29.2039	8.8503	35.1018	-1.09302	4.92442	6.47191	-32.0056	74.2632	53.4605	76.3473	58.3713	20.8652	50.9213	119.263	102.546	158.395	113.895	72.7416	95.8371	45.3421	46.2763	59.6946	85.5389	95.3314	59.1337	42.5562	41.9101	84.25	56.0855	94.988	125.539	133.82	110.395	70.191	63.118
62.5	-23.8421	23.2895	9.77246	33.5988	10.1628	14.3256	1.14607	-31.0955	49.9145	31.9013	23.6826	28.9521	22.5393	37.8596	61.0987	44.7303	101.349	57.9186	39.6124	41.9719	28.3026	23.0066	28.0838	52.2695	63.6337	35.4826	24.7022	16.2079	46.8289	29.2632	49.7844	83.9162	92.4419	69.593	25.3652	31.3708
31.25	-20.6579	19.2632	6.92216	30.1557	14.8837	-0.639535	-25.5506	-21.4494	42.2434	-7.19079	2.97006	14.1856	11.1742	-6.38764	48.1908	8.29605	70.4709	33.8895	26.6292	8.89888	-19.3224	-19.3158	7.8024	36.3533	55.0349	24.2384	14.3427	6.51685	-3.21053	28.7632	24.1377	79.0359	71.4244	39.4593	17.0337	11.2135
15.625	6.26974	19.2961	10.2575	21.0719	13.5116	7.02907	-29.3989	0.803371	37.4671	14.6316	25.1377	22.7365	9.70225	9.25843	38.25	18.3026	64.1453	16.3895	10.9494	18.9888	-9.40789	6.32895	-11.2874	30.006	46.3721	13.1802	7.03933	1.18539	9.77632	-2.60526	14.3593	37.8323	55.7733	22.9826	9.47191	5.2191
7.8125	-0.559211	5.19737	-8.1976	31.3892	-8.43605	7.0814	-30.4494	-24.1629	29.4605	3.42763	29.2754	9.94012	10.1461	2.02809	6.81579	4.61842	38.8488	5.41279	9.76966	13.6573		-8.52632	3.65868	22.6826	16.6395	9.11628	0.123596	-6.34831	-2.64474	-16.0066	0.131737	27.1377	40.8256	9.77907	0.162921	-0.516854
0	0	0	0	0	0	0	0	0	0	0	0	0	0	0	0	0	0	0	0	0	0	0	0	0	0	0	0	0	0	0	0	0	0	0	0	0
Fig 6F
DNA alone	0.314895
unmodified	2.5472	2.97933
acidic patch		2.11302
H3K36me2	5.83128	5.37985
H2AKc119ub	2.13514	2.0461
H3K36me2/H2AKc119ub	6.12994	4.8408
	DNA								H3nocys						H3K36me2						H2AK119ub								H3K36me2H2AK119ub
500	12.6316	33.125	11.7904	40.9581	34.7267	24.7849	26.1404	9.53371	101.678	123.026	175.222	154.539	150.82	138.303	224.072	195.605	336.965	293.988	251.32	247.837	129.737	119.474	137.234	172.114	194.721	157.169	114.933	119.837	186.211	203.539	217.15	246.778	283.337	198.099	212.725	220
250	11.6118	25.9145	23.024	41.8503	-9.40116	17.4186	14.5056	10	108.987	49.2961	120.006	102.725	95.8146	74.8034	168.691	96.2039	232.692	193.698	156.815	169.522	87.7895	76.0329	99.0778	122.737	136.942	86.9593	74.8371	63.5899	133.171	151	151.311	187.557	199.866	185.977	123.809	129.691
125	13.2105	29.2039	8.8503	35.1018	-1.09302	4.92442	6.47191	-32.0056	74.2632	53.4605	76.3473	58.3713	20.8652	50.9213	119.263	102.546	158.395	113.895	72.7416	95.8371	45.3421	46.2763	59.6946	85.5389	95.3314	59.1337	42.5562	41.9101	84.25	56.0855	94.988	125.539	133.82	110.395	70.191	63.118
62.5	-23.8421	23.2895	9.77246	33.5988	10.1628	14.3256	1.14607	-31.0955	49.9145	31.9013	23.6826	28.9521	22.5393	37.8596	61.0987	44.7303	101.349	57.9186	39.6124	41.9719	28.3026	23.0066	28.0838	52.2695	63.6337	35.4826	24.7022	16.2079	46.8289	29.2632	49.7844	83.9162	92.4419	69.593	25.3652	31.3708
31.25	-20.6579	19.2632	6.92216	30.1557	14.8837	-0.639535	-25.5506	-21.4494	42.2434	-7.19079	2.97006	14.1856	11.1742	-6.38764	48.1908	8.29605	70.4709	33.8895	26.6292	8.89888	-19.3224	-19.3158	7.8024	36.3533	55.0349	24.2384	14.3427	6.51685	-3.21053	28.7632	24.1377	79.0359	71.4244	39.4593	17.0337	11.2135
15.625	6.26974	19.2961	10.2575	21.0719	13.5116	7.02907	-29.3989	0.803371	37.4671	14.6316	25.1377	22.7365	9.70225	9.25843	38.25	18.3026	64.1453	16.3895	10.9494	18.9888	-9.40789	6.32895	-11.2874	30.006	46.3721	13.1802	7.03933	1.18539	9.77632	-2.60526	14.3593	37.8323	55.7733	22.9826	9.47191	5.2191
7.8125	-0.559211	5.19737	-8.1976	31.3892	-8.43605	7.0814	-30.4494	-24.1629	29.4605	3.42763	29.2754	9.94012	10.1461	2.02809	6.81579	4.61842	38.8488	5.41279	9.76966	13.6573		-8.52632	3.65868	22.6826	16.6395	9.11628	0.123596	-6.34831	-2.64474	-16.0066	0.131737	27.1377	40.8256	9.77907	0.162921	-0.516854
0	0	0	0	0	0	0	0	0	0	0	0	0	0	0	0	0	0	0	0	0	0	0	0	0	0	0	0	0	0	0	0	0	0	0	0	0
