# Supplementary material for: The N-terminal region of DNMT3A engages the nucleosome surface to aid chromatin recruitment
Source: EMBO Rep. 2024 Nov 11;25(12):5743–79. doi: 10.1038/s44319-024-00306-3 (PMC11624362; doi:10.1038/s44319-024-00306-3)
Supplement: Supplementary file 9 — Figure Source Data appendix [file 44319_2024_306_MOESM9_ESM.zip]

Archive with 90 entries (75 files):
- EMBOR-2024-60481V2_SourceDataFor_appendix/
- __MACOSX/._EMBOR-2024-60481V2_SourceDataFor_appendix
- EMBOR-2024-60481V2_SourceDataFor_appendix/.DS_Store
- __MACOSX/EMBOR-2024-60481V2_SourceDataFor_appendix/._.DS_Store
- EMBOR-2024-60481V2_SourceDataFor_appendix/EMBOR-2024-60481V2_SourceDataForAppendix fig S6/
- __MACOSX/EMBOR-2024-60481V2_SourceDataFor_appendix/._EMBOR-2024-60481V2_SourceDataForAppendix fig S6
- EMBOR-2024-60481V2_SourceDataFor_appendix/EMBOR-2024-60481V2_SourceDataForAppendix fig S3/
- __MACOSX/EMBOR-2024-60481V2_SourceDataFor_appendix/._EMBOR-2024-60481V2_SourceDataForAppendix fig S3
- EMBOR-2024-60481V2_SourceDataFor_appendix/EMBOR-2024-60481V2_SourceDataForAppendix fig S4/
- __MACOSX/EMBOR-2024-60481V2_SourceDataFor_appendix/._EMBOR-2024-60481V2_SourceDataForAppendix fig S4
- EMBOR-2024-60481V2_SourceDataFor_appendix/EMBOR-2024-60481V2_SourceDataForAppendix fig S5/
- __MACOSX/EMBOR-2024-60481V2_SourceDataFor_appendix/._EMBOR-2024-60481V2_SourceDataForAppendix fig S5
- EMBOR-2024-60481V2_SourceDataFor_appendix/EMBOR-2024-60481V2_SourceDataForAppendix fig S6/S6A/
- __MACOSX/EMBOR-2024-60481V2_SourceDataFor_appendix/EMBOR-2024-60481V2_SourceDataForAppendix fig S6/._S6A
- EMBOR-2024-60481V2_SourceDataFor_appendix/EMBOR-2024-60481V2_SourceDataForAppendix fig S6/.DS_Store
- __MACOSX/EMBOR-2024-60481V2_SourceDataFor_appendix/EMBOR-2024-60481V2_SourceDataForAppendix fig S6/._.DS_Store
- EMBOR-2024-60481V2_SourceDataFor_appendix/EMBOR-2024-60481V2_SourceDataForAppendix fig S6/Quantification S6E.xlsx
- __MACOSX/EMBOR-2024-60481V2_SourceDataFor_appendix/EMBOR-2024-60481V2_SourceDataForAppendix fig S6/._Quantification S6E.xlsx
- EMBOR-2024-60481V2_SourceDataFor_appendix/EMBOR-2024-60481V2_SourceDataForAppendix fig S3/S3C/
- __MACOSX/EMBOR-2024-60481V2_SourceDataFor_appendix/EMBOR-2024-60481V2_SourceDataForAppendix fig S3/._S3C
- EMBOR-2024-60481V2_SourceDataFor_appendix/EMBOR-2024-60481V2_SourceDataForAppendix fig S3/S3D/
- __MACOSX/EMBOR-2024-60481V2_SourceDataFor_appendix/EMBOR-2024-60481V2_SourceDataForAppendix fig S3/._S3D
- EMBOR-2024-60481V2_SourceDataFor_appendix/EMBOR-2024-60481V2_SourceDataForAppendix fig S3/.DS_Store
- __MACOSX/EMBOR-2024-60481V2_SourceDataFor_appendix/EMBOR-2024-60481V2_SourceDataForAppendix fig S3/._.DS_Store
- EMBOR-2024-60481V2_SourceDataFor_appendix/EMBOR-2024-60481V2_SourceDataForAppendix fig S3/S3F/
- __MACOSX/EMBOR-2024-60481V2_SourceDataFor_appendix/EMBOR-2024-60481V2_SourceDataForAppendix fig S3/._S3F
- EMBOR-2024-60481V2_SourceDataFor_appendix/EMBOR-2024-60481V2_SourceDataForAppendix fig S4/.DS_Store
- __MACOSX/EMBOR-2024-60481V2_SourceDataFor_appendix/EMBOR-2024-60481V2_SourceDataForAppendix fig S4/._.DS_Store
- EMBOR-2024-60481V2_SourceDataFor_appendix/EMBOR-2024-60481V2_SourceDataForAppendix fig S4/S4D/
- __MACOSX/EMBOR-2024-60481V2_SourceDataFor_appendix/EMBOR-2024-60481V2_SourceDataForAppendix fig S4/._S4D
- EMBOR-2024-60481V2_SourceDataFor_appendix/EMBOR-2024-60481V2_SourceDataForAppendix fig S4/S4E/
- __MACOSX/EMBOR-2024-60481V2_SourceDataFor_appendix/EMBOR-2024-60481V2_SourceDataForAppendix fig S4/._S4E
- EMBOR-2024-60481V2_SourceDataFor_appendix/EMBOR-2024-60481V2_SourceDataForAppendix fig S4/S4B/
- __MACOSX/EMBOR-2024-60481V2_SourceDataFor_appendix/EMBOR-2024-60481V2_SourceDataForAppendix fig S4/._S4B
- EMBOR-2024-60481V2_SourceDataFor_appendix/EMBOR-2024-60481V2_SourceDataForAppendix fig S4/S4G/
- __MACOSX/EMBOR-2024-60481V2_SourceDataFor_appendix/EMBOR-2024-60481V2_SourceDataForAppendix fig S4/._S4G
- EMBOR-2024-60481V2_SourceDataFor_appendix/EMBOR-2024-60481V2_SourceDataForAppendix fig S4/S4 quantification.xlsx
- __MACOSX/EMBOR-2024-60481V2_SourceDataFor_appendix/EMBOR-2024-60481V2_SourceDataForAppendix fig S4/._S4 quantification.xlsx
- EMBOR-2024-60481V2_SourceDataFor_appendix/EMBOR-2024-60481V2_SourceDataForAppendix fig S5/S5A/
- __MACOSX/EMBOR-2024-60481V2_SourceDataFor_appendix/EMBOR-2024-60481V2_SourceDataForAppendix fig S5/._S5A
- EMBOR-2024-60481V2_SourceDataFor_appendix/EMBOR-2024-60481V2_SourceDataForAppendix fig S5/.DS_Store
- __MACOSX/EMBOR-2024-60481V2_SourceDataFor_appendix/EMBOR-2024-60481V2_SourceDataForAppendix fig S5/._.DS_Store
- EMBOR-2024-60481V2_SourceDataFor_appendix/EMBOR-2024-60481V2_SourceDataForAppendix fig S5/S5D/
- __MACOSX/EMBOR-2024-60481V2_SourceDataFor_appendix/EMBOR-2024-60481V2_SourceDataForAppendix fig S5/._S5D
- EMBOR-2024-60481V2_SourceDataFor_appendix/EMBOR-2024-60481V2_SourceDataForAppendix fig S6/S6A/S6A.tif
- __MACOSX/EMBOR-2024-60481V2_SourceDataFor_appendix/EMBOR-2024-60481V2_SourceDataForAppendix fig S6/S6A/._S6A.tif
- EMBOR-2024-60481V2_SourceDataFor_appendix/EMBOR-2024-60481V2_SourceDataForAppendix fig S3/S3C/S3C repeat1.tif
- __MACOSX/EMBOR-2024-60481V2_SourceDataFor_appendix/EMBOR-2024-60481V2_SourceDataForAppendix fig S3/S3C/._S3C repeat1.tif
- EMBOR-2024-60481V2_SourceDataFor_appendix/EMBOR-2024-60481V2_SourceDataForAppendix fig S3/S3C/S3C.tif
- __MACOSX/EMBOR-2024-60481V2_SourceDataFor_appendix/EMBOR-2024-60481V2_SourceDataForAppendix fig S3/S3C/._S3C.tif
- EMBOR-2024-60481V2_SourceDataFor_appendix/EMBOR-2024-60481V2_SourceDataForAppendix fig S3/S3D/USER2 2024-05-09 16h09m16s analysis.tif
- __MACOSX/EMBOR-2024-60481V2_SourceDataFor_appendix/EMBOR-2024-60481V2_SourceDataForAppendix fig S3/S3D/._USER2 2024-05-09 16h09m16s analysis.tif
- EMBOR-2024-60481V2_SourceDataFor_appendix/EMBOR-2024-60481V2_SourceDataForAppendix fig S3/S3F/S3F repeat 2.tif
- __MACOSX/EMBOR-2024-60481V2_SourceDataFor_appendix/EMBOR-2024-60481V2_SourceDataForAppendix fig S3/S3F/._S3F repeat 2.tif
- EMBOR-2024-60481V2_SourceDataFor_appendix/EMBOR-2024-60481V2_SourceDataForAppendix fig S3/S3F/S3F repeat 1.1.tif
- __MACOSX/EMBOR-2024-60481V2_SourceDataFor_appendix/EMBOR-2024-60481V2_SourceDataForAppendix fig S3/S3F/._S3F repeat 1.1.tif
- EMBOR-2024-60481V2_SourceDataFor_appendix/EMBOR-2024-60481V2_SourceDataForAppendix fig S3/S3F/S3F repeat 1.2.tif
- __MACOSX/EMBOR-2024-60481V2_SourceDataFor_appendix/EMBOR-2024-60481V2_SourceDataForAppendix fig S3/S3F/._S3F repeat 1.2.tif
- EMBOR-2024-60481V2_SourceDataFor_appendix/EMBOR-2024-60481V2_SourceDataForAppendix fig S3/S3F/S3F 1.tif
- __MACOSX/EMBOR-2024-60481V2_SourceDataFor_appendix/EMBOR-2024-60481V2_SourceDataForAppendix fig S3/S3F/._S3F 1.tif
- EMBOR-2024-60481V2_SourceDataFor_appendix/EMBOR-2024-60481V2_SourceDataForAppendix fig S3/S3F/S3F 2.tif
- __MACOSX/EMBOR-2024-60481V2_SourceDataFor_appendix/EMBOR-2024-60481V2_SourceDataForAppendix fig S3/S3F/._S3F 2.tif
- EMBOR-2024-60481V2_SourceDataFor_appendix/EMBOR-2024-60481V2_SourceDataForAppendix fig S4/S4D/S4D.tif
- __MACOSX/EMBOR-2024-60481V2_SourceDataFor_appendix/EMBOR-2024-60481V2_SourceDataForAppendix fig S4/S4D/._S4D.tif
- EMBOR-2024-60481V2_SourceDataFor_appendix/EMBOR-2024-60481V2_SourceDataForAppendix fig S4/S4E/USER2 2023-10-18 16h01m45s colorimetric.tif
- __MACOSX/EMBOR-2024-60481V2_SourceDataFor_appendix/EMBOR-2024-60481V2_SourceDataForAppendix fig S4/S4E/._USER2 2023-10-18 16h01m45s colorimetric.tif
- EMBOR-2024-60481V2_SourceDataFor_appendix/EMBOR-2024-60481V2_SourceDataForAppendix fig S4/S4E/USER2 2023-10-18 16h02m57s 119 Histone.tif
- __MACOSX/EMBOR-2024-60481V2_SourceDataFor_appendix/EMBOR-2024-60481V2_SourceDataForAppendix fig S4/S4E/._USER2 2023-10-18 16h02m57s 119 Histone.tif
- EMBOR-2024-60481V2_SourceDataFor_appendix/EMBOR-2024-60481V2_SourceDataForAppendix fig S4/S4E/USER2 2023-10-18 16h02m42s 119MBP.tif
- __MACOSX/EMBOR-2024-60481V2_SourceDataFor_appendix/EMBOR-2024-60481V2_SourceDataForAppendix fig S4/S4E/._USER2 2023-10-18 16h02m42s 119MBP.tif
- EMBOR-2024-60481V2_SourceDataFor_appendix/EMBOR-2024-60481V2_SourceDataForAppendix fig S4/S4B/S4B native 2.tif
- __MACOSX/EMBOR-2024-60481V2_SourceDataFor_appendix/EMBOR-2024-60481V2_SourceDataForAppendix fig S4/S4B/._S4B native 2.tif
- EMBOR-2024-60481V2_SourceDataFor_appendix/EMBOR-2024-60481V2_SourceDataForAppendix fig S4/S4B/S4B native 1.tif
- __MACOSX/EMBOR-2024-60481V2_SourceDataFor_appendix/EMBOR-2024-60481V2_SourceDataForAppendix fig S4/S4B/._S4B native 1.tif
- EMBOR-2024-60481V2_SourceDataFor_appendix/EMBOR-2024-60481V2_SourceDataForAppendix fig S4/S4B/S4B SDSpage.tif
- __MACOSX/EMBOR-2024-60481V2_SourceDataFor_appendix/EMBOR-2024-60481V2_SourceDataForAppendix fig S4/S4B/._S4B SDSpage.tif
- EMBOR-2024-60481V2_SourceDataFor_appendix/EMBOR-2024-60481V2_SourceDataForAppendix fig S4/S4G/.DS_Store
- __MACOSX/EMBOR-2024-60481V2_SourceDataFor_appendix/EMBOR-2024-60481V2_SourceDataForAppendix fig S4/S4G/._.DS_Store
- EMBOR-2024-60481V2_SourceDataFor_appendix/EMBOR-2024-60481V2_SourceDataForAppendix fig S4/S4G/S4G.tif
- __MACOSX/EMBOR-2024-60481V2_SourceDataFor_appendix/EMBOR-2024-60481V2_SourceDataForAppendix fig S4/S4G/._S4G.tif
- EMBOR-2024-60481V2_SourceDataFor_appendix/EMBOR-2024-60481V2_SourceDataForAppendix fig S4/S4G/S4G repeat.tif
- __MACOSX/EMBOR-2024-60481V2_SourceDataFor_appendix/EMBOR-2024-60481V2_SourceDataForAppendix fig S4/S4G/._S4G repeat.tif
- EMBOR-2024-60481V2_SourceDataFor_appendix/EMBOR-2024-60481V2_SourceDataForAppendix fig S5/S5A/XLs 1-277 vs NCP119ub.csv
- __MACOSX/EMBOR-2024-60481V2_SourceDataFor_appendix/EMBOR-2024-60481V2_SourceDataForAppendix fig S5/S5A/._XLs 1-277 vs NCP119ub.csv
- EMBOR-2024-60481V2_SourceDataFor_appendix/EMBOR-2024-60481V2_SourceDataForAppendix fig S5/S5A/S6A.tif
- __MACOSX/EMBOR-2024-60481V2_SourceDataFor_appendix/EMBOR-2024-60481V2_SourceDataForAppendix fig S5/S5A/._S6A.tif
- EMBOR-2024-60481V2_SourceDataFor_appendix/EMBOR-2024-60481V2_SourceDataForAppendix fig S5/S5D/S5D repeat.tif
- __MACOSX/EMBOR-2024-60481V2_SourceDataFor_appendix/EMBOR-2024-60481V2_SourceDataForAppendix fig S5/S5D/._S5D repeat.tif
- EMBOR-2024-60481V2_SourceDataFor_appendix/EMBOR-2024-60481V2_SourceDataForAppendix fig S5/S5D/S5D.tif
- __MACOSX/EMBOR-2024-60481V2_SourceDataFor_appendix/EMBOR-2024-60481V2_SourceDataForAppendix fig S5/S5D/._S5D.tif
