# Supplementary material for: The N-terminal region of DNMT3A engages the nucleosome surface to aid chromatin recruitment
Source: EMBO Rep. 2024 Nov 11;25(12):5743–79. doi: 10.1038/s44319-024-00306-3 (PMC11624362; doi:10.1038/s44319-024-00306-3)
Supplement: Supplementary file 9 — Figure Source Data appendix [file 44319_2024_306_MOESM9_ESM.zip › EMBOR-2024-60481V2_SourceDataFor_appendix/EMBOR-2024-60481V2_SourceDataForAppendix fig S6/Quantification S6E.xlsx]

## Sheet: Sheet1
Fig 5B S6E
	unmodified		H3Kc27me3
	52564	59432	32982	23785
8000	49096	58480	37605	23856
4000	56848	71944	84456	30104
2000	86904	654908	660399	478114
1000	2079100	2213332	2816649	2558059
500	6802176	6532080	6103878	6156694
250	13744024	13293864	13108413	10706445
125	17713252	18930520	17715129	15548006
62.5	19151248	20910204	19228782	16995483
31.25	21210696	22857112	21483564	18424500
15.625	20175668	22350444	19304889	17800339
7.8125	20600600	20674584	20647284	18040887
3.90625	21731032	21418096	19760841	16589860
0	21655280	20018452	20769966	19777618
0	21006152	21668948	19413081	18075890
