# Supplementary material for: The N-terminal region of DNMT3A engages the nucleosome surface to aid chromatin recruitment
Source: EMBO Rep. 2024 Nov 11;25(12):5743–79. doi: 10.1038/s44319-024-00306-3 (PMC11624362; doi:10.1038/s44319-024-00306-3)
Supplement: Supplementary file 9 — Figure Source Data appendix [file 44319_2024_306_MOESM9_ESM.zip › EMBOR-2024-60481V2_SourceDataFor_appendix/EMBOR-2024-60481V2_SourceDataForAppendix fig S4/S4 quantification.xlsx]

## Sheet: Sheet1
nM	unmodified		H2AKc119ub		H2AZ.1		H2AZ.1Kc120ub
0	1	1	1	1	1	1	1	1
3.90625	1.04148	1.14755	1.09582	1.07227	1.18568	0.993004	1.02882	1.00259
7.8125	0.988575	1.06042	1.09649	0.858115	1.15535	0.961923	1.07993	0.947565
15.625	1.093	1.00068	1.15612	1.09826	1.12844	1.05718	1.06822	0.97333
31.25	1.1052	0.989299	0.973455	1.03589	1.12036	1.10404	1.0716	0.945318
62.5	1.07603	0.998555	1.22366	0.875411	1.12174	1.24302	1.05432	1.04139
125	0.9157	0.877903	0.696529	0.622906	1.02504	1.12582	1.0112	0.870885
250	0.653877	0.686643	0.311019	0.310769	1.04395	1.22491	0.907415	0.950072
500	0.326953	0.447771	0.047758	0.112313	0.838363	1.12157	0.434984	0.813718
1000	0.111926	0.218803	0.013113	0.044125	0.634124	0.875845	0.179275	0.590601
2000	0.017889	0.062681	0.006925	0.022491	0.329975	0.55267	0.038464	0.349163
4000	0.003918	0.009732	0.006375	0.006951	0.100446	0.182712	0.006395	0.0293502
8000	0.004337	0.005118	0.00622	0.007703	0.003855	0	0.00976	0
