# Supplementary material for: The N-terminal region of DNMT3A engages the nucleosome surface to aid chromatin recruitment
Source: EMBO Rep. 2024 Nov 11;25(12):5743–79. doi: 10.1038/s44319-024-00306-3 (PMC11624362; doi:10.1038/s44319-024-00306-3)
Supplement: Supplementary file 9 — Figure Source Data appendix [file 44319_2024_306_MOESM9_ESM.zip › EMBOR-2024-60481V2_SourceDataFor_appendix/EMBOR-2024-60481V2_SourceDataForAppendix fig S5/S5A/XLs 1-277 vs NCP119ub.csv]

Protein1	SeqPos1	LinkedRes1	Protein2	SeqPos2	LinkedRes2	Highest Score	Match Count	DecoyType	Self	AutoValidated	Validated	Link FDR	3D Distance	From Chain	To Chain	Search_17533	DNMT3A no his MBP
DNMT3A(1-277)	568	E	H2B(B4DR52)	116	K	21.79	3	TT	FALSE	TRUE	,,					X	177
DNMT3A(1-277)	510	E	H4(P62805)	12	K	19.68	3	TT	FALSE	TRUE	,,					X	119
DNMT3A(1-277)	585	D	H3(P68431)	122	K	18.57	7	TT	FALSE	TRUE	,,,,,,					X	194
DNMT3A(1-277)	593	K	H4(P62805)	52	E	18.2	3	TT	FALSE	TRUE	,,					X	202
DNMT3A(1-277)	447	K	H4(P62805)	24	D	18.11	2	TT	FALSE	TRUE	,					X	56
DNMT3A(1-277)	508	E	Ubiquitin	47	K	18.09	2	TT	FALSE	TRUE	,					X	117
DNMT3A(1-277)	447	K	H4(P62805)	53	E	17.32	1	TT	FALSE	TRUE						X	56
DNMT3A(1-277)	553	K	H2B(B4DR52)	51	D	16.68	3	TT	FALSE	TRUE	,,					X	162
H4(P62805)	24	D	Ubiquitin	47	K	16.51	2	TT	FALSE	TRUE	,					X
H4(P62805)	52	E	Ubiquitin	47	K	16.48	2	TT	FALSE	TRUE	,					X
H2A(P0C0S8)	41	E	H2B(B4DR52)	87	S	15.6	1	TT	FALSE	TRUE						X
DNMT3A(1-277)	518	E	H4(P62805)	12	K	15.43	1	TT	FALSE	TRUE						X	127
DNMT3A(1-277)	539	E	H2B(B4DR52)	52	T	15.3	1	TT	FALSE	TRUE						X	148
H2A(P0C0S8)	61	E	Ubiquitin	11	T	15.22	1	TT	FALSE	TRUE						X
DNMT3A(1-277)	514	E	H4(P62805)	12	K	14.78	1	TT	FALSE	TRUE						X	123
DNMT3A(1-277)	542	K	H2B(B4DR52)	51	D	14.47	3	TT	FALSE	TRUE	,,					X	151
H4(P62805)	12	K	Ubiquitin	63	E	14.22	1	TT	FALSE	TRUE						X
H3(P68431)	79	K	H4(P62805)	74	E	14.21	3	TT	FALSE	TRUE	,,					X
DNMT3A(1-277)	596	E	H2B(B4DR52)	52	T	14.17	1	TT	FALSE	TRUE						X	205
DNMT3A(1-277)	568	E	H2B(B4DR52)	108	K	14.16	1	TT	FALSE	TRUE						X	177
DNMT3A(1-277)	543	E	H2B(B4DR52)	52	T	14.01	2	TT	FALSE	TRUE	,					X	152
DNMT3A(1-277)	510	E	Ubiquitin	47	K	13.89	1	TT	FALSE	TRUE						X	119
DNMT3A(1-277)	539	E	H2B(B4DR52)	55	S	13.84	1	TT	FALSE	TRUE						X	148
H2B(B4DR52)	34	K	H4(P62805)	102	G	13.66	1	TT	FALSE	TRUE						X
H3(P68431)	14	K	Ubiquitin	63	E	13.57	1	TT	FALSE	TRUE						X
H2A(P0C0S8)	41	E	H3(P68431)	14	K	13.5	1	TT	FALSE	TRUE						X
H4(P62805)	8	K	Ubiquitin	63	E	13.17	1	TT	FALSE	TRUE						X
DNMT3A(1-277)	591	K	H2B(B4DR52)	51	D	13.12	1	TT	FALSE	TRUE						X	200
H3(P68431)	18	K	Ubiquitin	63	E	13	1	TT	FALSE	TRUE						X
DNMT3A(1-277)	510	E	H2B(B4DR52)	11	K	12.99	1	TT	FALSE	TRUE						X	119
H2A(P0C0S8)	91	E	Ubiquitin	47	K	12.59	2	TT	FALSE	TRUE	,					X
H3(P68431)	9	K	Ubiquitin	63	E	12.5	1	TT	FALSE	TRUE						X
DNMT3A(1-277)	447	K	H2B(B4DR52)	51	D	12.36	4	TT	FALSE	TRUE	,,,					X	56
DNMT3A(1-277)	510	E	H2B(B4DR52)	5	K	12.34	1	TT	FALSE	TRUE						X	119
DNMT3A(1-277)	568	E	H2B(B4DR52)	115	T	12.32	2	TT	FALSE	TRUE	,					X	177
DNMT3A(1-277)	620	E	H3(P68431)	18	K	12.19	1	TT	FALSE	TRUE						X	229
H3(P68431)	18	K	H4(P62805)	24	D	12.04	1	TT	FALSE	TRUE						X
DNMT3A(1-277)	555	E	Ubiquitin	47	K	11.47	1	TT	FALSE	TRUE						X	164
DNMT3A(1-277)	510	E	H2B(B4DR52)	108	K	11.4	1	TT	FALSE	TRUE						X	119
DNMT3A(1-277)	632	E	H3(P68431)	4	K	11.33	1	TT	FALSE	TRUE						X	241
H3(P68431)	10	S	Ubiquitin	23	E	11.31	1	TT	FALSE	TRUE						X
H3(P68431)	10	S	H4(P62805)	24	D	11.12	1	TT	FALSE	TRUE						X
DNMT3A(1-277)	510	E	H2A(P0C0S8)	5	K	11.09	1	TT	FALSE	TRUE						X	119
H3(P68431)	56	K	Ubiquitin	31	D	11.04	1	TT	FALSE	TRUE						X
H3(P68431)	36	K	H4(P62805)	52	E	11.03	1	TT	FALSE	TRUE						X
H2A(P0C0S8)	41	E	H3(P68431)	36	K	10.73	1	TT	FALSE	TRUE						X
DNMT3A(1-277)	626	E	sp|REV_H3(P68431)|REV	121	K	10.52	1	TD	FALSE	TRUE						X	235
H2A(P0C0S8)	41	E	H3(P68431)	28	S	10.51	1	TT	FALSE	TRUE						X
DNMT3A(1-277)	493	E	Ubiquitin	47	K	10.48	1	TT	FALSE	TRUE						X	102
H2B(B4DR52)	113	E	H3(P68431)	14	K	10.41	1	TT	FALSE	TRUE						X
DNMT3A(1-277)	593	K	H4(P62805)	24	D	10.32	1	TT	FALSE	TRUE						X	202
H3(P68431)	77	D	H4(P62805)	12	K	10.23	1	TT	FALSE	TRUE						X
