# Supplementary material for: The N-terminal region of DNMT3A engages the nucleosome surface to aid chromatin recruitment
Source: EMBO Rep. 2024 Nov 11;25(12):5743–79. doi: 10.1038/s44319-024-00306-3 (PMC11624362; doi:10.1038/s44319-024-00306-3)
Supplement: Supplementary file 10 — Expanded View Figure Source Data [file 44319_2024_306_MOESM10_ESM.zip]

Archive with 139 entries (116 files):
- EMBOR-2024-60481V2_SourceDataFor_Expandedview/
- EMBOR-2024-60481V2_SourceDataFor_Expandedview/.DS_Store
- __MACOSX/EMBOR-2024-60481V2_SourceDataFor_Expandedview/._.DS_Store
- EMBOR-2024-60481V2_SourceDataFor_Expandedview/EMBOR-2024-60481V2_SourceDataForFigEV5/
- __MACOSX/EMBOR-2024-60481V2_SourceDataFor_Expandedview/._EMBOR-2024-60481V2_SourceDataForFigEV5
- EMBOR-2024-60481V2_SourceDataFor_Expandedview/EMBOR-2024-60481V2_SourceDataForFigEV2/
- __MACOSX/EMBOR-2024-60481V2_SourceDataFor_Expandedview/._EMBOR-2024-60481V2_SourceDataForFigEV2
- EMBOR-2024-60481V2_SourceDataFor_Expandedview/EMBOR-2024-60481V2_SourceDataForFigEV3/
- __MACOSX/EMBOR-2024-60481V2_SourceDataFor_Expandedview/._EMBOR-2024-60481V2_SourceDataForFigEV3
- EMBOR-2024-60481V2_SourceDataFor_Expandedview/EMBOR-2024-60481V2_SourceDataForFigEV4/
- __MACOSX/EMBOR-2024-60481V2_SourceDataFor_Expandedview/._EMBOR-2024-60481V2_SourceDataForFigEV4
- EMBOR-2024-60481V2_SourceDataFor_Expandedview/EMBOR-2024-60481V2_SourceDataForFigEV1/
- __MACOSX/EMBOR-2024-60481V2_SourceDataFor_Expandedview/._EMBOR-2024-60481V2_SourceDataForFigEV1
- EMBOR-2024-60481V2_SourceDataFor_Expandedview/EMBOR-2024-60481V2_SourceDataForFigEV5/.DS_Store
- __MACOSX/EMBOR-2024-60481V2_SourceDataFor_Expandedview/EMBOR-2024-60481V2_SourceDataForFigEV5/._.DS_Store
- EMBOR-2024-60481V2_SourceDataFor_Expandedview/EMBOR-2024-60481V2_SourceDataForFigEV5/EV5B/
- __MACOSX/EMBOR-2024-60481V2_SourceDataFor_Expandedview/EMBOR-2024-60481V2_SourceDataForFigEV5/._EV5B
- EMBOR-2024-60481V2_SourceDataFor_Expandedview/EMBOR-2024-60481V2_SourceDataForFigEV5/EV5 quantification.xlsx
- __MACOSX/EMBOR-2024-60481V2_SourceDataFor_Expandedview/EMBOR-2024-60481V2_SourceDataForFigEV5/._EV5 quantification.xlsx
- EMBOR-2024-60481V2_SourceDataFor_Expandedview/EMBOR-2024-60481V2_SourceDataForFigEV5/EV5D/
- __MACOSX/EMBOR-2024-60481V2_SourceDataFor_Expandedview/EMBOR-2024-60481V2_SourceDataForFigEV5/._EV5D
- EMBOR-2024-60481V2_SourceDataFor_Expandedview/EMBOR-2024-60481V2_SourceDataForFigEV5/EV5A/
- __MACOSX/EMBOR-2024-60481V2_SourceDataFor_Expandedview/EMBOR-2024-60481V2_SourceDataForFigEV5/._EV5A
- EMBOR-2024-60481V2_SourceDataFor_Expandedview/EMBOR-2024-60481V2_SourceDataForFigEV2/EV2D/
- __MACOSX/EMBOR-2024-60481V2_SourceDataFor_Expandedview/EMBOR-2024-60481V2_SourceDataForFigEV2/._EV2D
- EMBOR-2024-60481V2_SourceDataFor_Expandedview/EMBOR-2024-60481V2_SourceDataForFigEV2/EV2C/
- __MACOSX/EMBOR-2024-60481V2_SourceDataFor_Expandedview/EMBOR-2024-60481V2_SourceDataForFigEV2/._EV2C
- EMBOR-2024-60481V2_SourceDataFor_Expandedview/EMBOR-2024-60481V2_SourceDataForFigEV2/.DS_Store
- __MACOSX/EMBOR-2024-60481V2_SourceDataFor_Expandedview/EMBOR-2024-60481V2_SourceDataForFigEV2/._.DS_Store
- EMBOR-2024-60481V2_SourceDataFor_Expandedview/EMBOR-2024-60481V2_SourceDataForFigEV2/EV2A/
- __MACOSX/EMBOR-2024-60481V2_SourceDataFor_Expandedview/EMBOR-2024-60481V2_SourceDataForFigEV2/._EV2A
- EMBOR-2024-60481V2_SourceDataFor_Expandedview/EMBOR-2024-60481V2_SourceDataForFigEV3/.DS_Store
- __MACOSX/EMBOR-2024-60481V2_SourceDataFor_Expandedview/EMBOR-2024-60481V2_SourceDataForFigEV3/._.DS_Store
- EMBOR-2024-60481V2_SourceDataFor_Expandedview/EMBOR-2024-60481V2_SourceDataForFigEV3/EV3G/
- __MACOSX/EMBOR-2024-60481V2_SourceDataFor_Expandedview/EMBOR-2024-60481V2_SourceDataForFigEV3/._EV3G
- EMBOR-2024-60481V2_SourceDataFor_Expandedview/EMBOR-2024-60481V2_SourceDataForFigEV3/EV3F/
- __MACOSX/EMBOR-2024-60481V2_SourceDataFor_Expandedview/EMBOR-2024-60481V2_SourceDataForFigEV3/._EV3F
- EMBOR-2024-60481V2_SourceDataFor_Expandedview/EMBOR-2024-60481V2_SourceDataForFigEV3/EV3C/
- __MACOSX/EMBOR-2024-60481V2_SourceDataFor_Expandedview/EMBOR-2024-60481V2_SourceDataForFigEV3/._EV3C
- EMBOR-2024-60481V2_SourceDataFor_Expandedview/EMBOR-2024-60481V2_SourceDataForFigEV3/EV3B/
- __MACOSX/EMBOR-2024-60481V2_SourceDataFor_Expandedview/EMBOR-2024-60481V2_SourceDataForFigEV3/._EV3B
- EMBOR-2024-60481V2_SourceDataFor_Expandedview/EMBOR-2024-60481V2_SourceDataForFigEV3/EV3E/
- __MACOSX/EMBOR-2024-60481V2_SourceDataFor_Expandedview/EMBOR-2024-60481V2_SourceDataForFigEV3/._EV3E
- EMBOR-2024-60481V2_SourceDataFor_Expandedview/EMBOR-2024-60481V2_SourceDataForFigEV4/EV4I/
- __MACOSX/EMBOR-2024-60481V2_SourceDataFor_Expandedview/EMBOR-2024-60481V2_SourceDataForFigEV4/._EV4I
- EMBOR-2024-60481V2_SourceDataFor_Expandedview/EMBOR-2024-60481V2_SourceDataForFigEV4/EV4H/
- __MACOSX/EMBOR-2024-60481V2_SourceDataFor_Expandedview/EMBOR-2024-60481V2_SourceDataForFigEV4/._EV4H
- EMBOR-2024-60481V2_SourceDataFor_Expandedview/EMBOR-2024-60481V2_SourceDataForFigEV4/EV4A/
- __MACOSX/EMBOR-2024-60481V2_SourceDataFor_Expandedview/EMBOR-2024-60481V2_SourceDataForFigEV4/._EV4A
- EMBOR-2024-60481V2_SourceDataFor_Expandedview/EMBOR-2024-60481V2_SourceDataForFigEV4/.DS_Store
- __MACOSX/EMBOR-2024-60481V2_SourceDataFor_Expandedview/EMBOR-2024-60481V2_SourceDataForFigEV4/._.DS_Store
- EMBOR-2024-60481V2_SourceDataFor_Expandedview/EMBOR-2024-60481V2_SourceDataForFigEV4/EV4 quantification.xlsx
- __MACOSX/EMBOR-2024-60481V2_SourceDataFor_Expandedview/EMBOR-2024-60481V2_SourceDataForFigEV4/._EV4 quantification.xlsx
- EMBOR-2024-60481V2_SourceDataFor_Expandedview/EMBOR-2024-60481V2_SourceDataForFigEV1/EV1D/
- __MACOSX/EMBOR-2024-60481V2_SourceDataFor_Expandedview/EMBOR-2024-60481V2_SourceDataForFigEV1/._EV1D
- EMBOR-2024-60481V2_SourceDataFor_Expandedview/EMBOR-2024-60481V2_SourceDataForFigEV1/.DS_Store
- __MACOSX/EMBOR-2024-60481V2_SourceDataFor_Expandedview/EMBOR-2024-60481V2_SourceDataForFigEV1/._.DS_Store
- EMBOR-2024-60481V2_SourceDataFor_Expandedview/EMBOR-2024-60481V2_SourceDataForFigEV1/EV1A/
- __MACOSX/EMBOR-2024-60481V2_SourceDataFor_Expandedview/EMBOR-2024-60481V2_SourceDataForFigEV1/._EV1A
- EMBOR-2024-60481V2_SourceDataFor_Expandedview/EMBOR-2024-60481V2_SourceDataForFigEV1/EV1G-H/
- __MACOSX/EMBOR-2024-60481V2_SourceDataFor_Expandedview/EMBOR-2024-60481V2_SourceDataForFigEV1/._EV1G-H
- EMBOR-2024-60481V2_SourceDataFor_Expandedview/EMBOR-2024-60481V2_SourceDataForFigEV5/EV5B/.DS_Store
- __MACOSX/EMBOR-2024-60481V2_SourceDataFor_Expandedview/EMBOR-2024-60481V2_SourceDataForFigEV5/EV5B/._.DS_Store
- EMBOR-2024-60481V2_SourceDataFor_Expandedview/EMBOR-2024-60481V2_SourceDataForFigEV5/EV5B/321018 nucs hw_3.tif
- __MACOSX/EMBOR-2024-60481V2_SourceDataFor_Expandedview/EMBOR-2024-60481V2_SourceDataForFigEV5/EV5B/._321018 nucs hw_3.tif
- EMBOR-2024-60481V2_SourceDataFor_Expandedview/EMBOR-2024-60481V2_SourceDataForFigEV5/EV5B/321018 nucs hw_1.tif
- __MACOSX/EMBOR-2024-60481V2_SourceDataFor_Expandedview/EMBOR-2024-60481V2_SourceDataForFigEV5/EV5B/._321018 nucs hw_1.tif
- EMBOR-2024-60481V2_SourceDataFor_Expandedview/EMBOR-2024-60481V2_SourceDataForFigEV5/EV5D/.DS_Store
- __MACOSX/EMBOR-2024-60481V2_SourceDataFor_Expandedview/EMBOR-2024-60481V2_SourceDataForFigEV5/EV5D/._.DS_Store
- EMBOR-2024-60481V2_SourceDataFor_Expandedview/EMBOR-2024-60481V2_SourceDataForFigEV5/EV5D/EV5D 1.2.tif
- __MACOSX/EMBOR-2024-60481V2_SourceDataFor_Expandedview/EMBOR-2024-60481V2_SourceDataForFigEV5/EV5D/._EV5D 1.2.tif
- EMBOR-2024-60481V2_SourceDataFor_Expandedview/EMBOR-2024-60481V2_SourceDataForFigEV5/EV5D/EV5D 1.1.tif
- __MACOSX/EMBOR-2024-60481V2_SourceDataFor_Expandedview/EMBOR-2024-60481V2_SourceDataForFigEV5/EV5D/._EV5D 1.1.tif
- EMBOR-2024-60481V2_SourceDataFor_Expandedview/EMBOR-2024-60481V2_SourceDataForFigEV5/EV5A/EV5 SEC.csv
- __MACOSX/EMBOR-2024-60481V2_SourceDataFor_Expandedview/EMBOR-2024-60481V2_SourceDataForFigEV5/EV5A/._EV5 SEC.csv
- EMBOR-2024-60481V2_SourceDataFor_Expandedview/EMBOR-2024-60481V2_SourceDataForFigEV5/EV5A/EV5 SDS page.tif
- __MACOSX/EMBOR-2024-60481V2_SourceDataFor_Expandedview/EMBOR-2024-60481V2_SourceDataForFigEV5/EV5A/._EV5 SDS page.tif
- EMBOR-2024-60481V2_SourceDataFor_Expandedview/EMBOR-2024-60481V2_SourceDataForFigEV2/EV2D/EV2D H2B.tif
- __MACOSX/EMBOR-2024-60481V2_SourceDataFor_Expandedview/EMBOR-2024-60481V2_SourceDataForFigEV2/EV2D/._EV2D H2B.tif
- EMBOR-2024-60481V2_SourceDataFor_Expandedview/EMBOR-2024-60481V2_SourceDataForFigEV2/EV2D/EV2D MBP.tif
- __MACOSX/EMBOR-2024-60481V2_SourceDataFor_Expandedview/EMBOR-2024-60481V2_SourceDataForFigEV2/EV2D/._EV2D MBP.tif
- EMBOR-2024-60481V2_SourceDataFor_Expandedview/EMBOR-2024-60481V2_SourceDataForFigEV2/EV2D/EV2D H3.tif
- __MACOSX/EMBOR-2024-60481V2_SourceDataFor_Expandedview/EMBOR-2024-60481V2_SourceDataForFigEV2/EV2D/._EV2D H3.tif
- EMBOR-2024-60481V2_SourceDataFor_Expandedview/EMBOR-2024-60481V2_SourceDataForFigEV2/EV2C/220901  stainfree with fluorescence.tif
- __MACOSX/EMBOR-2024-60481V2_SourceDataFor_Expandedview/EMBOR-2024-60481V2_SourceDataForFigEV2/EV2C/._220901  stainfree with fluorescence.tif
- EMBOR-2024-60481V2_SourceDataFor_Expandedview/EMBOR-2024-60481V2_SourceDataForFigEV2/EV2C/2022-09-02 16h22m27s Alexa 647 99.993s.tif
- __MACOSX/EMBOR-2024-60481V2_SourceDataFor_Expandedview/EMBOR-2024-60481V2_SourceDataForFigEV2/EV2C/._2022-09-02 16h22m27s Alexa 647 99.993s.tif
- EMBOR-2024-60481V2_SourceDataFor_Expandedview/EMBOR-2024-60481V2_SourceDataForFigEV2/EV2C/220901  stainfree.tif
- __MACOSX/EMBOR-2024-60481V2_SourceDataFor_Expandedview/EMBOR-2024-60481V2_SourceDataForFigEV2/EV2C/._220901  stainfree.tif
- EMBOR-2024-60481V2_SourceDataFor_Expandedview/EMBOR-2024-60481V2_SourceDataForFigEV2/EV2A/230329 sec ub 3a nt hw.tif
- __MACOSX/EMBOR-2024-60481V2_SourceDataFor_Expandedview/EMBOR-2024-60481V2_SourceDataForFigEV2/EV2A/._230329 sec ub 3a nt hw.tif
- EMBOR-2024-60481V2_SourceDataFor_Expandedview/EMBOR-2024-60481V2_SourceDataForFigEV2/EV2A/HW_230329_GFP3ANT_20ug 001.csv
- __MACOSX/EMBOR-2024-60481V2_SourceDataFor_Expandedview/EMBOR-2024-60481V2_SourceDataForFigEV2/EV2A/._HW_230329_GFP3ANT_20ug 001.csv
- EMBOR-2024-60481V2_SourceDataFor_Expandedview/EMBOR-2024-60481V2_SourceDataForFigEV2/EV2A/HW_230329_GFP3ANT_hisubG76C 001.csv
- __MACOSX/EMBOR-2024-60481V2_SourceDataFor_Expandedview/EMBOR-2024-60481V2_SourceDataForFigEV2/EV2A/._HW_230329_GFP3ANT_hisubG76C 001.csv
- EMBOR-2024-60481V2_SourceDataFor_Expandedview/EMBOR-2024-60481V2_SourceDataForFigEV3/EV3G/EV3G.tif
- __MACOSX/EMBOR-2024-60481V2_SourceDataFor_Expandedview/EMBOR-2024-60481V2_SourceDataForFigEV3/EV3G/._EV3G.tif
- EMBOR-2024-60481V2_SourceDataFor_Expandedview/EMBOR-2024-60481V2_SourceDataForFigEV3/EV3F/EV3F.tif
- __MACOSX/EMBOR-2024-60481V2_SourceDataFor_Expandedview/EMBOR-2024-60481V2_SourceDataForFigEV3/EV3F/._EV3F.tif
- EMBOR-2024-60481V2_SourceDataFor_Expandedview/EMBOR-2024-60481V2_SourceDataForFigEV3/EV3C/Figure1B repeat 2.tif
- __MACOSX/EMBOR-2024-60481V2_SourceDataFor_Expandedview/EMBOR-2024-60481V2_SourceDataForFigEV3/EV3C/._Figure1B repeat 2.tif
- EMBOR-2024-60481V2_SourceDataFor_Expandedview/EMBOR-2024-60481V2_SourceDataForFigEV3/EV3C/Figure1B repeat 1.tif
- __MACOSX/EMBOR-2024-60481V2_SourceDataFor_Expandedview/EMBOR-2024-60481V2_SourceDataForFigEV3/EV3C/._Figure1B repeat 1.tif
- EMBOR-2024-60481V2_SourceDataFor_Expandedview/EMBOR-2024-60481V2_SourceDataForFigEV3/EV3C/Figure1B.tif
- __MACOSX/EMBOR-2024-60481V2_SourceDataFor_Expandedview/EMBOR-2024-60481V2_SourceDataForFigEV3/EV3C/._Figure1B.tif
- EMBOR-2024-60481V2_SourceDataFor_Expandedview/EMBOR-2024-60481V2_SourceDataForFigEV3/EV3B/EV3B.tif
- __MACOSX/EMBOR-2024-60481V2_SourceDataFor_Expandedview/EMBOR-2024-60481V2_SourceDataForFigEV3/EV3B/._EV3B.tif
- EMBOR-2024-60481V2_SourceDataFor_Expandedview/EMBOR-2024-60481V2_SourceDataForFigEV3/EV3E/Figure EV3E repeat 1.tif
- __MACOSX/EMBOR-2024-60481V2_SourceDataFor_Expandedview/EMBOR-2024-60481V2_SourceDataForFigEV3/EV3E/._Figure EV3E repeat 1.tif
- EMBOR-2024-60481V2_SourceDataFor_Expandedview/EMBOR-2024-60481V2_SourceDataForFigEV3/EV3E/Figure EV3E repeat 2.tif
- __MACOSX/EMBOR-2024-60481V2_SourceDataFor_Expandedview/EMBOR-2024-60481V2_SourceDataForFigEV3/EV3E/._Figure EV3E repeat 2.tif
- EMBOR-2024-60481V2_SourceDataFor_Expandedview/EMBOR-2024-60481V2_SourceDataForFigEV3/EV3E/Figure EV3E.tif
- __MACOSX/EMBOR-2024-60481V2_SourceDataFor_Expandedview/EMBOR-2024-60481V2_SourceDataForFigEV3/EV3E/._Figure EV3E.tif
- EMBOR-2024-60481V2_SourceDataFor_Expandedview/EMBOR-2024-60481V2_SourceDataForFigEV4/EV4I/HW_221125_DNMT3A23L 1.77mgml 001.csv
- __MACOSX/EMBOR-2024-60481V2_SourceDataFor_Expandedview/EMBOR-2024-60481V2_SourceDataForFigEV4/EV4I/._HW_221125_DNMT3A23L 1.77mgml 001.csv
- EMBOR-2024-60481V2_SourceDataFor_Expandedview/EMBOR-2024-60481V2_SourceDataForFigEV4/EV4I/221202 hw akta micro runs.tif
- __MACOSX/EMBOR-2024-60481V2_SourceDataFor_Expandedview/EMBOR-2024-60481V2_SourceDataForFigEV4/EV4I/._221202 hw akta micro runs.tif
- EMBOR-2024-60481V2_SourceDataFor_Expandedview/EMBOR-2024-60481V2_SourceDataForFigEV4/EV4H/.DS_Store
- __MACOSX/EMBOR-2024-60481V2_SourceDataFor_Expandedview/EMBOR-2024-60481V2_SourceDataForFigEV4/EV4H/._.DS_Store
- EMBOR-2024-60481V2_SourceDataFor_Expandedview/EMBOR-2024-60481V2_SourceDataForFigEV4/EV4H/230609 ncps after peg.tif
- __MACOSX/EMBOR-2024-60481V2_SourceDataFor_Expandedview/EMBOR-2024-60481V2_SourceDataForFigEV4/EV4H/._230609 ncps after peg.tif
- EMBOR-2024-60481V2_SourceDataFor_Expandedview/EMBOR-2024-60481V2_SourceDataForFigEV4/EV4H/2023-06-10 15h30m12s Coomassie Blue 0.714s.tif
- __MACOSX/EMBOR-2024-60481V2_SourceDataFor_Expandedview/EMBOR-2024-60481V2_SourceDataForFigEV4/EV4H/._2023-06-10 15h30m12s Coomassie Blue 0.714s.tif
- EMBOR-2024-60481V2_SourceDataFor_Expandedview/EMBOR-2024-60481V2_SourceDataForFigEV4/EV4A/230310_sds_page_nuckeosomes_2.tif
- __MACOSX/EMBOR-2024-60481V2_SourceDataFor_Expandedview/EMBOR-2024-60481V2_SourceDataForFigEV4/EV4A/._230310_sds_page_nuckeosomes_2.tif
- EMBOR-2024-60481V2_SourceDataFor_Expandedview/EMBOR-2024-60481V2_SourceDataForFigEV4/EV4A/230308 hw ncps and dna(SYBR┬« Safe).tif
- __MACOSX/EMBOR-2024-60481V2_SourceDataFor_Expandedview/EMBOR-2024-60481V2_SourceDataForFigEV4/EV4A/._230308 hw ncps and dna(SYBR┬« Safe).tif
- EMBOR-2024-60481V2_SourceDataFor_Expandedview/EMBOR-2024-60481V2_SourceDataForFigEV1/EV1D/HW_221125_DNMT3A13L 2 mgmL.csv
- __MACOSX/EMBOR-2024-60481V2_SourceDataFor_Expandedview/EMBOR-2024-60481V2_SourceDataForFigEV1/EV1D/._HW_221125_DNMT3A13L 2 mgmL.csv
- EMBOR-2024-60481V2_SourceDataFor_Expandedview/EMBOR-2024-60481V2_SourceDataForFigEV1/EV1D/221202 hw akta micro runs.tif
- __MACOSX/EMBOR-2024-60481V2_SourceDataFor_Expandedview/EMBOR-2024-60481V2_SourceDataForFigEV1/EV1D/._221202 hw akta micro runs.tif
- EMBOR-2024-60481V2_SourceDataFor_Expandedview/EMBOR-2024-60481V2_SourceDataForFigEV1/EV1A/230310_sds_page_nuckeosomes_2.tif
- __MACOSX/EMBOR-2024-60481V2_SourceDataFor_Expandedview/EMBOR-2024-60481V2_SourceDataForFigEV1/EV1A/._230310_sds_page_nuckeosomes_2.tif
- EMBOR-2024-60481V2_SourceDataFor_Expandedview/EMBOR-2024-60481V2_SourceDataForFigEV1/EV1A/230308 hw ncps and dna(SYBR┬« Safe).tif
- __MACOSX/EMBOR-2024-60481V2_SourceDataFor_Expandedview/EMBOR-2024-60481V2_SourceDataForFigEV1/EV1A/._230308 hw ncps and dna(SYBR┬« Safe).tif
- EMBOR-2024-60481V2_SourceDataFor_Expandedview/EMBOR-2024-60481V2_SourceDataForFigEV1/EV1G-H/240805_XLMS3A1-3L-K119ub_combi_thresold10.csv
- __MACOSX/EMBOR-2024-60481V2_SourceDataFor_Expandedview/EMBOR-2024-60481V2_SourceDataForFigEV1/EV1G-H/._240805_XLMS3A1-3L-K119ub_combi_thresold10.csv
- EMBOR-2024-60481V2_SourceDataFor_Expandedview/EMBOR-2024-60481V2_SourceDataForFigEV1/EV1G-H/user 2024-08-06 02h17m10s(Coomassie Blue).tif
- __MACOSX/EMBOR-2024-60481V2_SourceDataFor_Expandedview/EMBOR-2024-60481V2_SourceDataForFigEV1/EV1G-H/._user 2024-08-06 02h17m10s(Coomassie Blue).tif
