# Supplementary material for: The N-terminal region of DNMT3A engages the nucleosome surface to aid chromatin recruitment
Source: EMBO Rep. 2024 Nov 11;25(12):5743–79. doi: 10.1038/s44319-024-00306-3 (PMC11624362; doi:10.1038/s44319-024-00306-3)
Supplement: Supplementary file 10 — Expanded View Figure Source Data [file 44319_2024_306_MOESM10_ESM.zip › EMBOR-2024-60481V2_SourceDataFor_Expandedview/EMBOR-2024-60481V2_SourceDataForFigEV5/EV5 quantification.xlsx]

## Sheet: Sheet1
EV5C
	nM SAH	luminescence
	1000	94513	97624
	500	50550	53033
	250	27418	31506
	125	17740	18210
	62.5	11427	12819
	31.25	8569	9480
	15.625	6785	7100
	0	3678	3746
nM	195 bp DNA		Unmodified		H3Kc27me3		H3Kc36me2		H3K36me2		H2AKc119ub
500	6868	6690	25036	25857	21581	22882	30003	32950	35786	40669	20259	17598
250	2085	6592	16760	17780	15270	15035	17097	21142	16215	26284	10339	13084
125	6693	6620	12802	12527	12101	12336	15567	14320	17044	18946	5819	6043
62.5	1322	6383	8373	9921	9286	9240	10682	10866	10988	9237	4559	8065
31.25	5675	6305	8295	7669	3795	8733	8207	5391	7521	9415	3894	4556
15.625	6297	6484	7947	7972	6696	7831	8137	4698	8103	8253	6847	6787
7.8125	6635	6729	6481	6967	5362	6995	7324	6044	6887	8051	5579	5926
0	4939	5725	6051	6155	5905	5982	6421	6270	1541	3218	6946	6180
EV5E
nM	195 bp DNA		Unmodified		H3Kc36me2		H3Kc36me3		H3K36me2		H3Kc27me3Kc36me3		H2AKc119ub
500	6868	6690	25036	25857	30003	32950	30131	32856	35786	40669	31400	31799	20259	17598
250	2085	6592	16760	17780	17097	21142	22360	22348	16215	26284	20010	20617	10339	13084
125	6693	6620	12802	12527	15567	14320	15313	14886	17044	18946	14013	8992	5819	6043
62.5	1322	6383	8373	9921	10682	10866	11430	11103	10988	9237	10701	9172	4559	8065
31.25	5675	6305	8295	7669	8207	5391	6266	9073	7521	9415	7976	4408	3894	4556
15.625	6297	6484	7947	7972	8137	4698	7945	8558	8103	8253	6613	6459	6847	6787
7.8125	6635	6729	6481	6967	7324	6044	3114	7038	6887	8051	5806	5962	5579	5926
0	4939	5725	6051	6155	6421	6270	6387	5593	1541	3218	2949	5989	6946	6180
EV5F
				nM SAH	luminescence
	luminescence			500	104050	96027
DNA	14133	15094		250	57959	52718
10 µM H3 1-20 peptide	40579	47350		125	34043	31466
10 µM H3 1-20 peptide + H326-46 K36me2	57640	50097		62.5	22557	20941
10 µM H3 1-20 peptide + H321-44 K36me0	40720	52475		31.25	15975	17149
500 nM unmodified nucleosome	52393	48844		15.625	11632	11478
background	6195	6175		0	6195	6175
