# Supplementary material for: The N-terminal region of DNMT3A engages the nucleosome surface to aid chromatin recruitment
Source: EMBO Rep. 2024 Nov 11;25(12):5743–79. doi: 10.1038/s44319-024-00306-3 (PMC11624362; doi:10.1038/s44319-024-00306-3)
Supplement: Supplementary file 10 — Expanded View Figure Source Data [file 44319_2024_306_MOESM10_ESM.zip › EMBOR-2024-60481V2_SourceDataFor_Expandedview/EMBOR-2024-60481V2_SourceDataForFigEV4/EV4 quantification.xlsx]

## Sheet: Sheet1
EV 4C
nM SAH	luminescence
1000	124083	119271
500	63961	66289
250	37253	37483
125	21709	22771
62.5	14293	14421
31.25	9221	10539
15.625	7221	7388
0	3714	4103
Fig EV4D
µM	H3 1-20
10	40579	47350
5	29507	35096
2.5	26787	26397
1.25	23229	22852
0.625	16805	18640
0.3125	18255	18165
0.15625	16917	19004
0	14133	15094
Fig EV4F
nM SAH	luminescence
1000	151647	149777
500	81436	80859
250	45024	44753
125	25987	25315
62.5	15974	16433
31.25	11680	13774
15.625	9668	13495
0	6572	6150
nM DNA or nucs	207bp DNA		unmodified 207bp DNA		H3K36me2 207bp DNA		H2AKc119ub 207bp DNA
500	12607	12316	26579	25744	43875	42670	27112	26567
250	10109	10046	19878	19295	33087	32209	20089	20962
125	9765	9339	15425	14491	24533	23798	15994	15933
62.5	9716	9861	13417	13411	19107	18584	14085	14260
31.25	9286	9274	11204	11449	14056	14150	10988	10768
15.625	9538	9646	10583	10314	12241	11727	10608	10657
7.8125	9598	9207	9795	9664	10380	10083	9540	9686
0	9184	8792	9029	9034	8518	8312	8112	8595
Fig EV4G
nM SAH	luminescence
1000	151647	149777
500	81436	80859
250	45024	44753
125	25987	25315
62.5	15974	16433
31.25	11680	13774
15.625	9668	13495
0	6572	6150
nM DNA or nucs	193bp DNA		unmodified 193bp DNA		H3K36me2 193bp DNA		H2AKc119ub 193bp DNA
500	14040	13189	32351	32521	43721	47161	30719	31220
250	12020	11488	24332	24954	36105	36759	24037	23814
125	10874	10250	17898	18600	24783	25804	18208	18184
62.5	10105	9922	14567	15198	20217	20196	14902	14515
31.25	9387	9291	12121	12504	15559	16045	12151	12394
15.625	9219	8977	10178	7418	12160	12462	10689	10721
7.8125	8467	8328	9394	9635	11426	18252	9573	9543
0	7408	7416	7652	7789	8062	7998	8307	8224
