# Supplementary material for: The N-terminal region of DNMT3A engages the nucleosome surface to aid chromatin recruitment
Source: EMBO Rep. 2024 Nov 11;25(12):5743–79. doi: 10.1038/s44319-024-00306-3 (PMC11624362; doi:10.1038/s44319-024-00306-3)
Supplement: Supplementary file 10 — Expanded View Figure Source Data [file 44319_2024_306_MOESM10_ESM.zip › EMBOR-2024-60481V2_SourceDataFor_Expandedview/EMBOR-2024-60481V2_SourceDataForFigEV5/EV5A/EV5 SEC.csv]

Chrom.1		Chrom.1		Chrom.1		Chrom.1		Chrom.1		Chrom.1		Chrom.1
UV 1_280		Cond		Conc B		Injection		Run Log		Fraction		UV 1_280_CUT_TEMP@100,BASEM
ml	mAU	ml	mS/cm	ml	%	ml	Injection	ml	Logbook	ml	Fraction	ml	mAU
-0.481436	0.001962	-0.481436	14.010786	-0.481436	0	0.000008		-0.481436	Method Settings	0.499158	1.A.2	0	0.002067
-0.481303	0.071862	-0.481303	14.011021	-0.48077	0			-0.481338	Delay vol settings 0.13 mm ID	0.549165	1.A.3	0.000133	0.002219
-0.48117	0.077683	-0.48117	14.011011	-0.480104	0			-0.48107	Equilibration	0.599177	1.A.4	0.000266	0.002356
-0.481037	0.083969	-0.481037	14.011008	-0.479438	0			-0.001199	Sample Application	0.649183	1.A.5	0.0004	0.001925
-0.480903	0.090434	-0.480903	14.010983	-0.478771	0			0.019102	Elution	0.69917	1.A.6	0.000533	0.001844
-0.48077	0.096746	-0.48077	14.011038	-0.478105	0					0.749169	1.A.7	0.000666	0.002608
-0.480637	0.103252	-0.480637	14.011135	-0.477439	0					0.799239	1.A.8	0.0008	0.002981
-0.480504	0.109893	-0.480504	14.011331	-0.476772	0					0.849202	1.A.9	0.000933	0.003133
-0.48037	0.116592	-0.48037	14.011576	-0.476106	0					0.899276	1.A.10	0.001066	0.003285
-0.480237	0.122447	-0.480237	14.011841	-0.47544	0					0.949252	1.A.11	0.001199	0.003438
-0.480104	0.128234	-0.480104	14.012185	-0.474773	0					0.999254	1.A.12	0.001333	0.00359
-0.479971	0.134078	-0.479971	14.012685	-0.474107	0					1.049257	1.B.12	0.001466	0.003745
-0.479837	0.146938	-0.479837	14.013331	-0.473441	0					1.099258	1.B.11	0.001599	0.0039
-0.479704	0.161954	-0.479704	14.013843	-0.472774	0					1.149261	1.B.10	0.001732	0.004055
-0.479571	0.180907	-0.479571	14.014275	-0.472108	0					1.199314	1.B.9	0.001866	0.004209
-0.479438	0.207273	-0.479438	14.01461	-0.471442	0					1.249331	1.B.8	0.001999	0.004364
-0.479304	0.234274	-0.479304	14.014822	-0.470775	0					1.299339	1.B.7	0.002132	0.004519
-0.479171	0.257192	-0.479171	14.014901	-0.470109	0					1.349339	1.B.6	0.002265	0.004674
-0.479038	0.278941	-0.479038	14.01483	-0.469443	0					1.399347	1.B.5	0.002399	0.004829
-0.478905	0.294957	-0.478905	14.014555	-0.468776	0					1.449346	1.B.4	0.002532	0.004983
-0.478771	0.302733	-0.478771	14.014322	-0.46811	0					1.499348	1.B.3	0.002665	0.005138
-0.478638	0.308505	-0.478638	14.013913	-0.467444	0					1.549351	1.B.2	0.002798	0.005286
-0.478505	0.310925	-0.478505	14.013618	-0.466778	0					1.599366	1.B.1	0.002932	0.005434
-0.478372	0.311776	-0.478372	14.013379	-0.466111	0					1.649369	1.C.1	0.003065	0.005583
-0.478238	0.31128	-0.478238	14.013217	-0.465445	0					1.699427	1.C.2	0.003198	0.005731
-0.478105	0.309991	-0.478105	14.013201	-0.464779	0					1.749429	1.C.3	0.003331	0.005879
-0.477972	0.308519	-0.477972	14.013333	-0.464112	0					1.799442	1.C.4	0.003465	0.006027
-0.477839	0.306896	-0.477839	14.013486	-0.463446	0					1.849446	1.C.5	0.003598	0.006175
-0.477705	0.304875	-0.477705	14.013556	-0.46278	0					1.899422	1.C.6	0.003731	0.006323
-0.477572	0.302528	-0.477572	14.013623	-0.462113	0					1.949425	1.C.7	0.003864	0.006472
-0.477439	0.300111	-0.477439	14.013605	-0.461447	0					1.999439	1.C.8	0.003998	0.00662
-0.477306	0.298689	-0.477306	14.013556	-0.460781	0					2.04945	1.C.9	0.004131	0.006774
-0.477172	0.298017	-0.477172	14.013476	-0.460114	0					2.099444	1.C.10	0.004264	0.006928
-0.477039	0.297811	-0.477039	14.01344	-0.459448	0					2.149519	1.C.11	0.004397	0.007083
-0.476906	0.298197	-0.476906	14.013357	-0.458782	0					2.199519	1.C.12	0.004531	0.007237
-0.476773	0.298313	-0.476773	14.013238	-0.458115	0					2.24952	1.D.12	0.004664	0.007391
-0.476639	0.298254	-0.476639	14.013047	-0.457449	0					2.299527	1.D.11	0.004797	0.007546
-0.476506	0.292255	-0.476506	14.012888	-0.456783	0					2.349541	1.D.10	0.00493	0.0077
-0.476373	0.282729	-0.476373	14.012856	-0.456116	0					2.399547	1.D.9	0.005064	0.007854
-0.47624	0.270006	-0.476239	14.012853	-0.45545	0					2.449526	1.D.8	0.005197	0.008009
-0.476106	0.250494	-0.476106	14.012901	-0.454784	0					2.499522	1.D.7	0.00533	0.008163
-0.475973	0.228148	-0.475973	14.012958	-0.454118	0					2.54954	1.D.6	0.005463	0.008315
-0.47584	0.210378	-0.47584	14.013081	-0.453451	0					2.599608	1.D.5	0.005597	0.008467
-0.475707	0.194544	-0.475706	14.013323	-0.452785	0					2.649597	1.D.4	0.00573	0.008618
-0.475573	0.184781	-0.475573	14.013487	-0.452119	0					2.699596	1.D.3	0.005863	0.00877
-0.47544	0.180919	-0.47544	14.013558	-0.451452	0					2.749618	1.D.2	0.005996	0.008922
-0.475307	0.179558	-0.475307	14.013576	-0.450786	0					2.799621	1.D.1	0.00613	0.009074
-0.475174	0.181775	-0.475173	14.013554	-0.45012	0					2.84962	1.E.1	0.006263	0.009225
-0.47504	0.185339	-0.47504	14.013567	-0.449453	0					2.899628	1.E.2	0.006396	0.009377
-0.474907	0.190006	-0.474907	14.013615	-0.448787	0					2.949626	1.E.3	0.006529	0.009529
-0.474774	0.195616	-0.474774	14.013585	-0.448121	0					2.999632	1.E.4	0.006663	0.009681
-0.474641	0.20137	-0.47464	14.013559	-0.447454	0					3.049704	1.E.5	0.006796	0.009843
-0.474507	0.20733	-0.474507	14.013463	-0.446788	0					3.099721	1.E.6	0.006929	0.010005
-0.474374	0.214134	-0.474374	14.013412	-0.446122	0					3.14872	Waste	0.007062	0.010167
-0.474241	0.221218	-0.474241	14.013371	-0.445455	0					3.148786	Waste	0.007196	0.010329
-0.474108	0.228287	-0.474107	14.013273	-0.444789	0							0.007329	0.010491
-0.473974	0.233908	-0.473974	14.013181	-0.444123	0							0.007462	0.010653
-0.473841	0.238496	-0.473841	14.01316	-0.443456	0							0.007595	0.010815
-0.473708	0.241862	-0.473708	14.013185	-0.44279	0							0.007729	0.010977
-0.473575	0.244257	-0.473574	14.013228	-0.442124	0							0.007862	0.011139
-0.473441	0.246267	-0.473441	14.013271	-0.441458	0							0.007995	0.011301
-0.473308	0.248216	-0.473308	14.013295	-0.440791	0							0.008128	0.011451
-0.473175	0.250448	-0.473175	14.013262	-0.440125	0							0.008262	0.011601
-0.473042	0.252431	-0.473041	14.013233	-0.439459	0							0.008395	0.011751
-0.472908	0.253412	-0.472908	14.013341	-0.438792	0							0.008528	0.011901
-0.472775	0.253642	-0.472775	14.013388	-0.438126	0							0.008661	0.012051
-0.472642	0.253979	-0.472642	14.013408	-0.43746	0							0.008795	0.012201
-0.472508	0.254119	-0.472508	14.013484	-0.436793	0							0.008928	0.012351
-0.472375	0.253478	-0.472375	14.013566	-0.436127	0							0.009061	0.012501
-0.472242	0.252053	-0.472242	14.013577	-0.435461	0							0.009194	0.012651
-0.472109	0.25019	-0.472109	14.013641	-0.434794	0							0.009328	0.012801
-0.471975	0.248204	-0.471975	14.013753	-0.434128	0							0.009461	0.012955
-0.471842	0.246308	-0.471842	14.013926	-0.433462	0							0.009594	0.01311
-0.471709	0.24472	-0.471709	14.014079	-0.432795	0							0.009728	0.013265
-0.471576	0.243067	-0.471576	14.014223	-0.432129	0							0.009861	0.013419
-0.471442	0.241051	-0.471442	14.014318	-0.431463	0							0.009994	0.013574
-0.471309	0.238851	-0.471309	14.014376	-0.430796	0							0.010127	0.013728
-0.471176	0.236225	-0.471176	14.014427	-0.43013	0							0.010261	0.013883
-0.471043	0.232897	-0.471043	14.014537	-0.429464	0							0.010394	0.014038
-0.470909	0.229189	-0.470909	14.014611	-0.428797	0							0.010527	0.014192
-0.470776	0.22539	-0.470776	14.014696	-0.428131	0							0.01066	0.014347
-0.470643	0.221687	-0.470643	14.014915	-0.427465	0							0.010794	0.014484
-0.47051	0.218402	-0.470509	14.015229	-0.426799	0							0.010927	0.014622
-0.470376	0.215849	-0.470376	14.015527	-0.426132	0							0.01106	0.014759
-0.470243	0.213821	-0.470243	14.015727	-0.425466	0							0.011193	0.014897
-0.47011	0.212179	-0.47011	14.015871	-0.4248	0							0.011327	0.015034
-0.469977	0.210056	-0.469976	14.016086	-0.424133	0							0.01146	0.015171
-0.469843	0.206891	-0.469843	14.016229	-0.423467	0							0.011593	0.015309
-0.46971	0.203132	-0.46971	14.016389	-0.422801	0							0.011726	0.015446
-0.469577	0.200556	-0.469577	14.016591	-0.422134	0							0.01186	0.015584
-0.469444	0.198796	-0.469443	14.016791	-0.421468	0							0.011993	0.015721
-0.46931	0.19689	-0.46931	14.016887	-0.420802	0							0.012126	0.015881
-0.469177	0.195113	-0.469177	14.016914	-0.420135	0							0.012259	0.01604
-0.469044	0.193217	-0.469044	14.017014	-0.419469	0							0.012393	0.0162
-0.468911	0.190931	-0.46891	14.017178	-0.418803	0							0.012526	0.016359
-0.468777	0.188821	-0.468777	14.017339	-0.418136	0							0.012659	0.016519
-0.468644	0.18682	-0.468644	14.01745	-0.41747	0							0.012792	0.016678
-0.468511	0.184709	-0.468511	14.017563	-0.416804	0							0.012926	0.016838
-0.468378	0.182903	-0.468377	14.017704	-0.416137	0							0.013059	0.016998
-0.468244	0.181681	-0.468244	14.017871	-0.415471	0							0.013192	0.017157
-0.468111	0.180789	-0.468111	14.017904	-0.414805	0							0.013325	0.017317
-0.467978	0.179576	-0.467978	14.018026	-0.414139	0							0.013459	0.017477
-0.467845	0.178545	-0.467844	14.018172	-0.413472	0							0.013592	0.017638
-0.467711	0.177807	-0.467711	14.018336	-0.412806	0							0.013725	0.017798
-0.467578	0.177499	-0.467578	14.018468	-0.41214	0							0.013858	0.017959
-0.467445	0.177435	-0.467445	14.01863	-0.411473	0							0.013992	0.018119
-0.467312	0.177339	-0.467311	14.018715	-0.410807	0							0.014125	0.01828
-0.467178	0.177173	-0.467178	14.018821	-0.410141	0							0.014258	0.01844
-0.467045	0.177243	-0.467045	14.018909	-0.409474	0							0.014391	0.0186
-0.466912	0.177043	-0.466912	14.019039	-0.408808	0							0.014525	0.018761
-0.466779	0.176402	-0.466778	14.019188	-0.408142	0							0.014658	0.018921
-0.466645	0.175878	-0.466645	14.019273	-0.407475	0							0.014791	0.019082
-0.466512	0.176002	-0.466512	14.019341	-0.406809	0							0.014924	0.019242
-0.466379	0.176279	-0.466379	14.019401	-0.406143	0							0.015058	0.019402
-0.466246	0.175394	-0.466245	14.019485	-0.405476	0							0.015191	0.019563
-0.466112	0.174382	-0.466112	14.019724	-0.40481	0							0.015324	0.019723
-0.465979	0.174078	-0.465979	14.019944	-0.404144	0							0.015457	0.019883
-0.465846	0.174065	-0.465846	14.020192	-0.403477	0							0.015591	0.020043
-0.465713	0.174272	-0.465712	14.020353	-0.402811	0							0.015724	0.020204
-0.465579	0.174925	-0.465579	14.02044	-0.402145	0							0.015857	0.020364
-0.465446	0.175411	-0.465446	14.020578	-0.401479	0							0.01599	0.020524
-0.465313	0.175674	-0.465313	14.020659	-0.400812	0							0.016124	0.020643
-0.46518	0.175875	-0.465179	14.020726	-0.400146	0							0.016257	0.020762
-0.465046	0.175653	-0.465046	14.020827	-0.39948	0							0.01639	0.02088
-0.464913	0.175053	-0.464913	14.021045	-0.398813	0							0.016523	0.020999
-0.46478	0.174668	-0.464779	14.021193	-0.398147	0							0.016657	0.021117
-0.464647	0.174814	-0.464646	14.021275	-0.397481	0							0.01679	0.021236
-0.464513	0.175356	-0.464513	14.021358	-0.396814	0							0.016923	0.021355
-0.46438	0.175893	-0.46438	14.021424	-0.396148	0							0.017056	0.021473
-0.464247	0.176261	-0.464246	14.021502	-0.395482	0							0.01719	0.021592
-0.464114	0.176403	-0.464113	14.021504	-0.394815	0							0.017323	0.02171
-0.46398	0.176548	-0.46398	14.021531	-0.394149	0							0.017456	0.021868
-0.463847	0.176783	-0.463847	14.021631	-0.393483	0							0.017589	0.022026
-0.463714	0.176772	-0.463713	14.021684	-0.392816	0							0.017723	0.022184
-0.463581	0.176353	-0.46358	14.02176	-0.39215	0							0.017856	0.022342
-0.463447	0.175943	-0.463447	14.021817	-0.391484	0							0.017989	0.0225
-0.463314	0.175907	-0.463314	14.021944	-0.390817	0							0.018122	0.022658
-0.463181	0.176027	-0.46318	14.022005	-0.390151	0							0.018256	0.022816
-0.463048	0.176065	-0.463047	14.022103	-0.389485	0							0.018389	0.022974
-0.462914	0.176249	-0.462914	14.02212	-0.388819	0							0.018522	0.023132
-0.462781	0.176198	-0.462781	14.022162	-0.388152	0							0.018655	0.023289
-0.462648	0.175831	-0.462647	14.022267	-0.387486	0							0.018789	0.023445
-0.462514	0.175428	-0.462514	14.022349	-0.38682	0							0.018922	0.0236
-0.462381	0.175042	-0.462381	14.022477	-0.386153	0							0.019055	0.023756
-0.462248	0.174314	-0.462248	14.022654	-0.385487	0							0.019188	0.023912
-0.462115	0.173802	-0.462114	14.022764	-0.384821	0							0.019322	0.024067
-0.461981	0.17384	-0.461981	14.022887	-0.384154	0							0.019455	0.024223
-0.461848	0.174085	-0.461848	14.022977	-0.383488	0							0.019588	0.024378
-0.461715	0.174403	-0.461715	14.023061	-0.382822	0							0.019721	0.024534
-0.461582	0.174767	-0.461581	14.023108	-0.382155	0							0.019855	0.024689
-0.461448	0.174932	-0.461448	14.023173	-0.381489	0							0.019988	0.024845
-0.461315	0.175237	-0.461315	14.023232	-0.380823	0							0.020121	0.024997
-0.461182	0.175319	-0.461182	14.023276	-0.380156	0							0.020255	0.02515
-0.461049	0.174934	-0.461048	14.02338	-0.37949	0							0.020388	0.025302
-0.460915	0.174461	-0.460915	14.023466	-0.378824	0							0.020521	0.025455
-0.460782	0.174198	-0.460782	14.023514	-0.378157	0							0.020654	0.025607
-0.460649	0.174055	-0.460649	14.023593	-0.377491	0							0.020788	0.02576
-0.460516	0.173853	-0.460515	14.023651	-0.376825	0							0.020921	0.025912
-0.460382	0.173481	-0.460382	14.023673	-0.376159	0							0.021054	0.026065
-0.460249	0.173371	-0.460249	14.023705	-0.375492	0							0.021187	0.026217
-0.460116	0.173673	-0.460116	14.02389	-0.374826	0							0.021321	0.02637
-0.459983	0.174126	-0.459982	14.024169	-0.37416	0							0.021454	0.026519
-0.459849	0.174394	-0.459849	14.02442	-0.373493	0							0.021587	0.026668
-0.459716	0.174419	-0.459716	14.024604	-0.372827	0							0.02172	0.026817
-0.459583	0.174212	-0.459583	14.024727	-0.372161	0							0.021854	0.026966
-0.45945	0.174664	-0.459449	14.02487	-0.371494	0							0.021987	0.027115
-0.459316	0.175245	-0.459316	14.025007	-0.370828	0							0.02212	0.027264
-0.459183	0.175373	-0.459183	14.025032	-0.370162	0							0.022253	0.027413
-0.45905	0.175219	-0.459049	14.025074	-0.369495	0							0.022387	0.027562
-0.458917	0.175428	-0.458916	14.02515	-0.368829	0							0.02252	0.027711
-0.458783	0.175921	-0.458783	14.025212	-0.368163	0							0.022653	0.027861
-0.45865	0.176087	-0.45865	14.025262	-0.367496	0							0.022786	0.028043
-0.458517	0.175325	-0.458516	14.025279	-0.36683	0							0.02292	0.028225
-0.458384	0.174147	-0.458383	14.02532	-0.366164	0							0.023053	0.028407
-0.45825	0.173205	-0.45825	14.025383	-0.365497	0							0.023186	0.02859
-0.458117	0.172985	-0.458117	14.025388	-0.364831	0							0.023319	0.028772
-0.457984	0.172725	-0.457983	14.025432	-0.364165	0							0.023453	0.028954
-0.457851	0.172793	-0.45785	14.025483	-0.363499	0							0.023586	0.029136
-0.457717	0.173217	-0.457717	14.025541	-0.362832	0							0.023719	0.029319
-0.457584	0.173457	-0.457584	14.025557	-0.362166	0							0.023852	0.029501
-0.457451	0.173378	-0.45745	14.025578	-0.3615	0							0.023986	0.029683
-0.457318	0.173111	-0.457317	14.025555	-0.360833	0							0.024119	0.029823
-0.457184	0.172566	-0.457184	14.025565	-0.360167	0							0.024252	0.029963
-0.457051	0.172111	-0.457051	14.02563	-0.359501	0							0.024385	0.030103
-0.456918	0.172107	-0.456917	14.025659	-0.358834	0							0.024519	0.030242
-0.456785	0.172172	-0.456784	14.025639	-0.358168	0							0.024652	0.030382
-0.456651	0.172219	-0.456651	14.025678	-0.357502	0							0.024785	0.030522
-0.456518	0.172502	-0.456518	14.025771	-0.356835	0							0.024918	0.030662
-0.456385	0.173041	-0.456384	14.025802	-0.356169	0							0.025052	0.030802
-0.456252	0.173172	-0.456251	14.025841	-0.355503	0							0.025185	0.030941
-0.456118	0.172514	-0.456118	14.025888	-0.354836	0							0.025318	0.031081
-0.455985	0.171806	-0.455985	14.02599	-0.35417	0							0.025451	0.031251
-0.455852	0.171581	-0.455851	14.026052	-0.353504	0							0.025585	0.031421
-0.455719	0.171726	-0.455718	14.026082	-0.352837	0							0.025718	0.03159
-0.455585	0.171819	-0.455585	14.02609	-0.352171	0							0.025851	0.03176
-0.455452	0.171695	-0.455452	14.026109	-0.351505	0							0.025984	0.03193
-0.455319	0.171279	-0.455318	14.026169	-0.350839	0							0.026118	0.0321
-0.455186	0.170927	-0.455185	14.026267	-0.350172	0							0.026251	0.032269
-0.455052	0.171307	-0.455052	14.026241	-0.349506	0							0.026384	0.032439
-0.454919	0.172159	-0.454919	14.026295	-0.34884	0							0.026517	0.032609
-0.454786	0.172814	-0.454785	14.026346	-0.348173	0							0.026651	0.032779
-0.454653	0.172687	-0.454652	14.026421	-0.347507	0							0.026784	0.032908
-0.454519	0.172018	-0.454519	14.026448	-0.346841	0							0.026917	0.033037
-0.454386	0.17109	-0.454386	14.026498	-0.346174	0							0.02705	0.033167
-0.454253	0.170456	-0.454252	14.026505	-0.345508	0							0.027184	0.033296
-0.45412	0.170151	-0.454119	14.026572	-0.344842	0							0.027317	0.033425
-0.453986	0.169688	-0.453986	14.026576	-0.344175	0							0.02745	0.033555
-0.453853	0.169023	-0.453853	14.026579	-0.343509	0							0.027583	0.033684
-0.45372	0.168832	-0.453719	14.02662	-0.342843	0							0.027717	0.033813
-0.453586	0.169072	-0.453586	14.026725	-0.342176	0							0.02785	0.033943
-0.453453	0.168889	-0.453453	14.026816	-0.34151	0							0.027983	0.034072
-0.45332	0.168552	-0.453319	14.026877	-0.340844	0							0.028116	0.034228
-0.453187	0.168098	-0.453186	14.026946	-0.340177	0							0.02825	0.034384
-0.453053	0.167542	-0.453053	14.027037	-0.339511	0							0.028383	0.03454
-0.45292	0.167133	-0.45292	14.027069	-0.338845	0							0.028516	0.034696
-0.452787	0.16715	-0.452786	14.027052	-0.338179	0							0.028649	0.034852
-0.452654	0.167179	-0.452653	14.027019	-0.337512	0							0.028783	0.035009
-0.45252	0.166943	-0.45252	14.02702	-0.336846	0							0.028916	0.035165
-0.452387	0.166298	-0.452387	14.027093	-0.33618	0							0.029049	0.035321
-0.452254	0.165638	-0.452253	14.027101	-0.335513	0							0.029183	0.035477
-0.452121	0.16551	-0.45212	14.027061	-0.334847	0							0.029316	0.035633
-0.451987	0.166056	-0.451987	14.027034	-0.334181	0							0.029449	0.035812
-0.451854	0.166798	-0.451854	14.027102	-0.333514	0							0.029582	0.03599
-0.451721	0.167058	-0.45172	14.027163	-0.332848	0							0.029716	0.036169
-0.451588	0.166843	-0.451587	14.027202	-0.332182	0							0.029849	0.036347
-0.451454	0.166547	-0.451454	14.027157	-0.331515	0							0.029982	0.036526
-0.451321	0.166708	-0.451321	14.027252	-0.330849	0							0.030115	0.036704
-0.451188	0.167151	-0.451187	14.027326	-0.330183	0							0.030248	0.036883
-0.451055	0.16734	-0.451054	14.027311	-0.329516	0							0.030382	0.037061
-0.450921	0.167306	-0.450921	14.027284	-0.32885	0							0.030515	0.03724
-0.450788	0.167237	-0.450788	14.02725	-0.328184	0							0.030648	0.037418
-0.450655	0.167468	-0.450654	14.027255	-0.327517	0							0.030782	0.037529
-0.450522	0.167867	-0.450521	14.02734	-0.326851	0							0.030915	0.03764
-0.450388	0.167754	-0.450388	14.027343	-0.326185	0							0.031048	0.037751
-0.450255	0.167466	-0.450255	14.027409	-0.325518	0							0.031181	0.037862
-0.450122	0.168183	-0.450121	14.027524	-0.324852	0							0.031315	0.037973
-0.449989	0.168942	-0.449988	14.027503	-0.324186	0							0.031448	0.038084
-0.449855	0.16911	-0.449855	14.027548	-0.32352	0							0.031581	0.038195
-0.449722	0.168865	-0.449722	14.027575	-0.322853	0							0.031714	0.038305
-0.449589	0.168635	-0.449588	14.027636	-0.322187	0							0.031848	0.038416
-0.449456	0.168362	-0.449455	14.027627	-0.321521	0							0.031981	0.038527
-0.449322	0.168204	-0.449322	14.027685	-0.320854	0							0.032114	0.038687
-0.449189	0.168593	-0.449189	14.028065	-0.320188	0							0.032247	0.038847
-0.449056	0.169388	-0.449055	14.028358	-0.319522	0							0.032381	0.039007
-0.448923	0.17008	-0.448922	14.028581	-0.318855	0							0.032514	0.039166
-0.448789	0.170186	-0.448789	14.028675	-0.318189	0							0.032647	0.039326
-0.448656	0.169476	-0.448656	14.028724	-0.317523	0							0.03278	0.039486
-0.448523	0.168561	-0.448522	14.028716	-0.316856	0							0.032914	0.039646
-0.44839	0.16814	-0.448389	14.028732	-0.31619	0							0.033047	0.039806
-0.448256	0.16788	-0.448256	14.02874	-0.315524	0							0.03318	0.039965
-0.448123	0.167438	-0.448123	14.028732	-0.314857	0							0.033313	0.040125
-0.44799	0.167018	-0.447989	14.028799	-0.314191	0							0.033447	0.040274
-0.447857	0.166914	-0.447856	14.028782	-0.313525	0							0.03358	0.040423
-0.447723	0.166807	-0.447723	14.028765	-0.312858	0							0.033713	0.040572
-0.44759	0.166433	-0.447589	14.028704	-0.312192	0							0.033846	0.04072
-0.447457	0.166238	-0.447456	14.028712	-0.311526	0							0.03398	0.040869
-0.447324	0.166356	-0.447323	14.02877	-0.31086	0							0.034113	0.041018
-0.44719	0.166756	-0.44719	14.028785	-0.310193	0							0.034246	0.041167
-0.447057	0.167479	-0.447056	14.028788	-0.309527	0							0.034379	0.041315
-0.446924	0.167869	-0.446923	14.02883	-0.308861	0							0.034513	0.041464
-0.446791	0.167366	-0.44679	14.028948	-0.308194	0							0.034646	0.041613
-0.446657	0.166917	-0.446657	14.029035	-0.307528	0							0.034779	0.041798
-0.446524	0.166834	-0.446523	14.029112	-0.306862	0							0.034912	0.041983
-0.446391	0.166623	-0.44639	14.029192	-0.306195	0							0.035046	0.042168
-0.446258	0.166259	-0.446257	14.029289	-0.305529	0							0.035179	0.042353
-0.446124	0.166235	-0.446124	14.029312	-0.304863	0							0.035312	0.042538
-0.445991	0.166383	-0.44599	14.029307	-0.304196	0							0.035445	0.042722
-0.445858	0.166012	-0.445857	14.029283	-0.30353	0							0.035579	0.042907
-0.445725	0.165464	-0.445724	14.029318	-0.302864	0							0.035712	0.043092
-0.445591	0.165046	-0.445591	14.029362	-0.302197	0							0.035845	0.043277
-0.445458	0.164627	-0.445457	14.029293	-0.301531	0							0.035978	0.043462
-0.445325	0.164421	-0.445324	14.029218	-0.300865	0							0.036112	0.043629
-0.445192	0.164823	-0.445191	14.029236	-0.300198	0							0.036245	0.043795
-0.445058	0.165364	-0.445058	14.029201	-0.299532	0							0.036378	0.043961
-0.444925	0.165732	-0.444924	14.029222	-0.298866	0							0.036511	0.044128
-0.444792	0.166005	-0.444791	14.029222	-0.2982	0							0.036645	0.044294
-0.444659	0.165991	-0.444658	14.029356	-0.297533	0							0.036778	0.044461
-0.444525	0.165623	-0.444525	14.02939	-0.296867	0							0.036911	0.044627
-0.444392	0.16536	-0.444391	14.029493	-0.296201	0							0.037044	0.044794
-0.444259	0.165531	-0.444258	14.029572	-0.295534	0							0.037178	0.04496
-0.444126	0.165744	-0.444125	14.029578	-0.294868	0							0.037311	0.045127
-0.443992	0.165926	-0.443992	14.029598	-0.294202	0							0.037444	0.045276
-0.443859	0.166452	-0.443858	14.02967	-0.293535	0							0.037577	0.045425
-0.443726	0.16704	-0.443725	14.029683	-0.292869	0							0.037711	0.045574
-0.443592	0.167297	-0.443592	14.029731	-0.292203	0							0.037844	0.045724
-0.443459	0.167179	-0.443459	14.029788	-0.291536	0							0.037977	0.045873
-0.443326	0.166847	-0.443325	14.029841	-0.29087	0							0.03811	0.046022
-0.443193	0.166538	-0.443192	14.029963	-0.290204	0							0.038244	0.046171
-0.443059	0.166694	-0.443059	14.029984	-0.289537	0							0.038377	0.046321
-0.442926	0.166814	-0.442926	14.029993	-0.288871	0							0.03851	0.04647
-0.442793	0.166535	-0.442792	14.030054	-0.288205	0							0.038644	0.046619
-0.44266	0.166469	-0.442659	14.030083	-0.287538	0							0.038777	0.046752
-0.442526	0.167231	-0.442526	14.030164	-0.286872	0							0.03891	0.046886
-0.442393	0.16781	-0.442392	14.030124	-0.286206	0							0.039043	0.047019
-0.44226	0.167737	-0.442259	14.030062	-0.28554	0							0.039176	0.047153
-0.442127	0.167804	-0.442126	14.030045	-0.284873	0							0.03931	0.047286
-0.441993	0.168429	-0.441993	14.030059	-0.284207	0							0.039443	0.047419
-0.44186	0.1693	-0.441859	14.03014	-0.283541	0							0.039576	0.047553
-0.441727	0.16968	-0.441726	14.030151	-0.282874	0							0.03971	0.047686
-0.441594	0.169642	-0.441593	14.030153	-0.282208	0							0.039843	0.047819
-0.44146	0.169725	-0.44146	14.030112	-0.281542	0							0.039976	0.047953
-0.441327	0.170132	-0.441326	14.030087	-0.280875	0							0.040109	0.048132
-0.441194	0.170748	-0.441193	14.030188	-0.280209	0							0.040243	0.048311
-0.441061	0.171228	-0.44106	14.030215	-0.279543	0							0.040376	0.04849
-0.440927	0.171386	-0.440927	14.030246	-0.278876	0							0.040509	0.048669
-0.440794	0.171276	-0.440793	14.030252	-0.27821	0							0.040642	0.048848
-0.440661	0.170725	-0.44066	14.030246	-0.277544	0							0.040776	0.049027
-0.440528	0.169919	-0.440527	14.030344	-0.276877	0							0.040909	0.049206
-0.440394	0.169514	-0.440394	14.030392	-0.276211	0							0.041042	0.049385
-0.440261	0.169613	-0.44026	14.030429	-0.275545	0							0.041175	0.049565
-0.440128	0.169821	-0.440127	14.030462	-0.274878	0							0.041309	0.049744
-0.439995	0.169894	-0.439994	14.030533	-0.274212	0							0.041442	0.049893
-0.439861	0.170191	-0.439861	14.030623	-0.273546	0							0.041575	0.050041
-0.439728	0.170616	-0.439727	14.030596	-0.27288	0							0.041708	0.05019
-0.439595	0.171206	-0.439594	14.030496	-0.272213	0							0.041842	0.050339
-0.439462	0.171798	-0.439461	14.030519	-0.271547	0							0.041975	0.050488
-0.439328	0.171783	-0.439328	14.030576	-0.270881	0							0.042108	0.050637
-0.439195	0.171301	-0.439194	14.030627	-0.270214	0							0.042241	0.050786
-0.439062	0.171623	-0.439061	14.030636	-0.269548	0							0.042375	0.050935
-0.438929	0.172311	-0.438928	14.030663	-0.268882	0							0.042508	0.051084
-0.438795	0.172322	-0.438795	14.030726	-0.268215	0							0.042641	0.051232
-0.438662	0.17172	-0.438661	14.030758	-0.267549	0							0.042774	0.051356
-0.438529	0.171145	-0.438528	14.030716	-0.266883	0							0.042908	0.051479
-0.438396	0.171259	-0.438395	14.030761	-0.266216	0							0.043041	0.051602
-0.438262	0.171705	-0.438262	14.030815	-0.26555	0							0.043174	0.051725
-0.438129	0.171867	-0.438128	14.030818	-0.264884	0							0.043307	0.051849
-0.437996	0.171769	-0.437995	14.030807	-0.264217	0							0.043441	0.051972
-0.437863	0.17165	-0.437862	14.030883	-0.263551	0							0.043574	0.052095
-0.437729	0.171767	-0.437729	14.030867	-0.262885	0							0.043707	0.052218
-0.437596	0.171936	-0.437595	14.030894	-0.262218	0							0.04384	0.052341
-0.437463	0.171968	-0.437462	14.030834	-0.261552	0							0.043974	0.052465
-0.43733	0.172146	-0.437329	14.030905	-0.260886	0							0.044107	0.0526
-0.437196	0.17195	-0.437196	14.030905	-0.26022	0							0.04424	0.052736
-0.437063	0.171162	-0.437062	14.030973	-0.259553	0							0.044373	0.052872
-0.43693	0.170297	-0.436929	14.031061	-0.258887	0							0.044507	0.053008
-0.436797	0.169822	-0.436796	14.031074	-0.258221	0							0.04464	0.053144
-0.436663	0.16958	-0.436662	14.031072	-0.257554	0							0.044773	0.053279
-0.43653	0.169329	-0.436529	14.031066	-0.256888	0							0.044906	0.053415
-0.436397	0.169095	-0.436396	14.031078	-0.256222	0							0.04504	0.053551
-0.436264	0.16897	-0.436263	14.031026	-0.255555	0							0.045173	0.053687
-0.43613	0.168956	-0.436129	14.03112	-0.254889	0							0.045306	0.053823
-0.435997	0.168837	-0.435996	14.031069	-0.254223	0							0.045439	0.054031
-0.435864	0.168257	-0.435863	14.031158	-0.253556	0							0.045573	0.054239
-0.435731	0.167267	-0.43573	14.031216	-0.25289	0							0.045706	0.054447
-0.435597	0.166815	-0.435596	14.031279	-0.252224	0							0.045839	0.054656
-0.435464	0.167199	-0.435463	14.03136	-0.251557	0							0.045972	0.054864
-0.435331	0.167852	-0.43533	14.031461	-0.250891	0							0.046106	0.055072
-0.435198	0.168181	-0.435197	14.031481	-0.250225	0							0.046239	0.05528
-0.435064	0.167998	-0.435063	14.031461	-0.249558	0							0.046372	0.055489
-0.434931	0.167758	-0.43493	14.031466	-0.248892	0							0.046505	0.055697
-0.434798	0.167583	-0.434797	14.031468	-0.248226	0							0.046639	0.055905
-0.434665	0.167195	-0.434664	14.031501	-0.24756	0							0.046772	0.056011
-0.434531	0.166749	-0.43453	14.031477	-0.246893	0							0.046905	0.056117
-0.434398	0.166702	-0.434397	14.031445	-0.246227	0							0.047038	0.056224
-0.434265	0.167322	-0.434264	14.03147	-0.245561	0							0.047172	0.05633
-0.434132	0.168011	-0.434131	14.031516	-0.244894	0							0.047305	0.056436
-0.433998	0.168512	-0.433997	14.031546	-0.244228	0							0.047438	0.056542
-0.433865	0.169161	-0.433864	14.0316	-0.243562	0							0.047571	0.056648
-0.433732	0.170023	-0.433731	14.031572	-0.242895	0							0.047705	0.056754
-0.433598	0.170807	-0.433598	14.031692	-0.242229	0							0.047838	0.056861
-0.433465	0.170944	-0.433464	14.031695	-0.241563	0							0.047971	0.056967
-0.433332	0.170473	-0.433331	14.031706	-0.240896	0							0.048104	0.05714
-0.433199	0.16989	-0.433198	14.031733	-0.24023	0							0.048238	0.057314
-0.433065	0.169061	-0.433065	14.031767	-0.239564	0							0.048371	0.057487
-0.432932	0.168106	-0.432931	14.031771	-0.238897	0							0.048504	0.05766
-0.432799	0.167358	-0.432798	14.031803	-0.238231	0							0.048637	0.057834
-0.432666	0.167077	-0.432665	14.031829	-0.237565	0							0.048771	0.058007
-0.432532	0.166998	-0.432532	14.031843	-0.236898	0							0.048904	0.058181
-0.432399	0.166829	-0.432398	14.031803	-0.236232	0							0.049037	0.058354
-0.432266	0.166658	-0.432265	14.031808	-0.235566	0							0.049171	0.058527
-0.432133	0.166897	-0.432132	14.031884	-0.2349	0							0.049304	0.058701
-0.431999	0.167379	-0.431999	14.031979	-0.234233	0							0.049437	0.058834
-0.431866	0.167502	-0.431865	14.032252	-0.233567	0							0.04957	0.058966
-0.431733	0.167429	-0.431732	14.032451	-0.232901	0							0.049704	0.059099
-0.4316	0.167357	-0.431599	14.032506	-0.232234	0							0.049837	0.059232
-0.431466	0.167138	-0.431466	14.032635	-0.231568	0							0.04997	0.059364
-0.431333	0.167175	-0.431332	14.032772	-0.230902	0							0.050103	0.059497
-0.4312	0.167586	-0.431199	14.032897	-0.230235	0							0.050237	0.05963
-0.431067	0.167849	-0.431066	14.032914	-0.229569	0							0.05037	0.059763
-0.430933	0.16711	-0.430932	14.032967	-0.228903	0							0.050503	0.059895
-0.4308	0.16562	-0.430799	14.032986	-0.228236	0							0.050636	0.060028
-0.430667	0.164393	-0.430666	14.033004	-0.22757	0							0.05077	0.060229
-0.430534	0.163178	-0.430533	14.03295	-0.226904	0							0.050903	0.06043
-0.4304	0.161846	-0.430399	14.032971	-0.226237	0							0.051036	0.060632
-0.430267	0.160484	-0.430266	14.032976	-0.225571	0							0.051169	0.060833
-0.430134	0.15977	-0.430133	14.033093	-0.224905	0							0.051303	0.061034
-0.430001	0.160305	-0.43	14.03308	-0.224238	0							0.051436	0.061235
-0.429867	0.161886	-0.429866	14.033074	-0.223572	0							0.051569	0.061436
-0.429734	0.163356	-0.429733	14.033075	-0.222906	0							0.051702	0.061638
-0.429601	0.164131	-0.4296	14.033087	-0.222239	0							0.051836	0.061839
-0.429468	0.164258	-0.429467	14.033136	-0.221573	0							0.051969	0.06204
-0.429334	0.164069	-0.429333	14.033111	-0.220907	0							0.052102	0.062175
-0.429201	0.163868	-0.4292	14.033094	-0.220241	0							0.052235	0.06231
-0.429068	0.163943	-0.429067	14.033061	-0.219574	0							0.052369	0.062445
-0.428935	0.164336	-0.428934	14.033045	-0.218908	0							0.052502	0.06258
-0.428801	0.164276	-0.4288	14.033099	-0.218242	0							0.052635	0.062715
-0.428668	0.163659	-0.428667	14.033095	-0.217575	0							0.052768	0.06285
-0.428535	0.163149	-0.428534	14.033252	-0.216909	0							0.052902	0.062985
-0.428402	0.163169	-0.428401	14.033236	-0.216243	0							0.053035	0.06312
-0.428268	0.16363	-0.428267	14.033237	-0.215576	0							0.053168	0.063255
-0.428135	0.164115	-0.428134	14.033281	-0.21491	0							0.053301	0.063389
-0.428002	0.163947	-0.428001	14.033276	-0.214244	0							0.053435	0.063525
-0.427869	0.163109	-0.427868	14.033279	-0.213577	0							0.053568	0.063661
-0.427735	0.161926	-0.427734	14.033294	-0.212911	0							0.053701	0.063797
-0.427602	0.161348	-0.427601	14.033312	-0.212245	0							0.053834	0.063932
-0.427469	0.161656	-0.427468	14.033306	-0.211578	0							0.053968	0.064068
-0.427336	0.162082	-0.427335	14.033256	-0.210912	0							0.054101	0.064204
-0.427202	0.162615	-0.427201	14.033353	-0.210246	0							0.054234	0.06434
-0.427069	0.163482	-0.427068	14.033322	-0.209579	0							0.054367	0.064475
-0.426936	0.164611	-0.426935	14.033355	-0.208913	0							0.054501	0.064611
-0.426803	0.165595	-0.426802	14.033417	-0.208247	0							0.054634	0.064747
-0.426669	0.16589	-0.426668	14.033417	-0.207581	0							0.054767	0.064883
-0.426536	0.165375	-0.426535	14.033498	-0.206914	0							0.0549	0.06502
-0.426403	0.165452	-0.426402	14.033605	-0.206248	0							0.055034	0.065156
-0.42627	0.166436	-0.426269	14.033601	-0.205582	0							0.055167	0.065293
-0.426136	0.167622	-0.426135	14.033605	-0.204915	0							0.0553	0.065429
-0.426003	0.168725	-0.426002	14.033568	-0.204249	0							0.055433	0.065566
-0.42587	0.169919	-0.425869	14.033553	-0.203583	0							0.055567	0.065702
-0.425737	0.170918	-0.425736	14.033582	-0.202916	0							0.0557	0.065839
-0.425603	0.171437	-0.425602	14.033516	-0.20225	0							0.055833	0.065975
-0.42547	0.171421	-0.425469	14.033574	-0.201584	0							0.055966	0.066112
-0.425337	0.170998	-0.425336	14.03359	-0.200917	0							0.0561	0.066318
-0.425204	0.170934	-0.425202	14.033549	-0.200251	0							0.056233	0.066525
-0.42507	0.170973	-0.425069	14.033533	-0.199585	0							0.056366	0.066731
-0.424937	0.170704	-0.424936	14.033599	-0.198918	0							0.056499	0.066937
-0.424804	0.170485	-0.424803	14.033547	-0.198252	0							0.056633	0.067144
-0.424671	0.170709	-0.424669	14.033616	-0.197586	0							0.056766	0.06735
-0.424537	0.17138	-0.424536	14.033683	-0.19692	0							0.056899	0.067557
-0.424404	0.172279	-0.424403	14.033689	-0.196253	0							0.057032	0.067763
-0.424271	0.173214	-0.42427	14.033663	-0.195587	0							0.057166	0.067969
-0.424138	0.174253	-0.424136	14.033588	-0.194921	0							0.057299	0.068176
-0.424004	0.175276	-0.424003	14.033562	-0.194254	0							0.057432	0.068314
-0.423871	0.176095	-0.42387	14.033514	-0.193588	0							0.057565	0.068452
-0.423738	0.176525	-0.423737	14.033496	-0.192922	0							0.057699	0.06859
-0.423604	0.176831	-0.423603	14.033533	-0.192255	0							0.057832	0.068728
-0.423471	0.177534	-0.42347	14.033516	-0.191589	0							0.057965	0.068866
-0.423338	0.178174	-0.423337	14.033584	-0.190923	0							0.058098	0.069005
-0.423205	0.178431	-0.423204	14.033701	-0.190256	0							0.058232	0.069143
-0.423071	0.178249	-0.42307	14.033777	-0.18959	0							0.058365	0.069281
-0.422938	0.177811	-0.422937	14.033828	-0.188924	0							0.058498	0.069419
-0.422805	0.17731	-0.422804	14.033908	-0.188257	0							0.058632	0.069557
-0.422672	0.176769	-0.422671	14.033913	-0.187591	0							0.058765	0.069696
-0.422538	0.175913	-0.422537	14.03396	-0.186925	0							0.058898	0.069834
-0.422405	0.174996	-0.422404	14.033867	-0.186258	0							0.059031	0.069973
-0.422272	0.174407	-0.422271	14.033807	-0.185592	0							0.059164	0.070112
-0.422139	0.174575	-0.422138	14.033808	-0.184926	0							0.059298	0.07025
-0.422005	0.175043	-0.422004	14.033901	-0.18426	0							0.059431	0.070389
-0.421872	0.174917	-0.421871	14.033917	-0.183593	0							0.059564	0.070528
-0.421739	0.174477	-0.421738	14.033907	-0.182927	0							0.059698	0.070666
-0.421606	0.174239	-0.421605	14.033923	-0.182261	0							0.059831	0.070805
-0.421472	0.174317	-0.421471	14.033924	-0.181594	0							0.059964	0.070944
-0.421339	0.174526	-0.421338	14.034039	-0.180928	0							0.060097	0.071083
-0.421206	0.17455	-0.421205	14.034046	-0.180262	0							0.060231	0.071222
-0.421073	0.174563	-0.421072	14.034058	-0.179595	0							0.060364	0.071361
-0.420939	0.174825	-0.420938	14.034126	-0.178929	0							0.060497	0.0715
-0.420806	0.174902	-0.420805	14.034248	-0.178263	0							0.06063	0.07164
-0.420673	0.174539	-0.420672	14.034363	-0.177596	0							0.060764	0.071779
-0.42054	0.173893	-0.420539	14.034334	-0.17693	0							0.060897	0.071918
-0.420406	0.173556	-0.420405	14.034413	-0.176264	0							0.06103	0.072057
-0.420273	0.173266	-0.420272	14.034399	-0.175597	0							0.061163	0.072196
-0.42014	0.172409	-0.420139	14.034457	-0.174931	0							0.061297	0.072336
-0.420007	0.171068	-0.420006	14.03434	-0.174265	0							0.06143	0.072475
-0.419873	0.169682	-0.419872	14.034345	-0.173598	0							0.061563	0.072615
-0.41974	0.169016	-0.419739	14.034346	-0.172932	0							0.061696	0.072755
-0.419607	0.169169	-0.419606	14.03443	-0.172266	0							0.06183	0.072894
-0.419474	0.169521	-0.419472	14.034409	-0.171599	0							0.061963	0.073034
-0.41934	0.170088	-0.419339	14.034369	-0.170933	0							0.062096	0.073173
-0.419207	0.170813	-0.419206	14.03448	-0.170267	0							0.062229	0.073313
-0.419074	0.171188	-0.419073	14.034421	-0.169601	0							0.062363	0.073453
-0.418941	0.170941	-0.418939	14.034383	-0.168934	0							0.062496	0.073592
-0.418807	0.170357	-0.418806	14.034435	-0.168268	0							0.062629	0.073732
-0.418674	0.169975	-0.418673	14.034409	-0.167602	0							0.062762	0.073943
-0.418541	0.169821	-0.41854	14.034454	-0.166935	0							0.062896	0.074153
-0.418408	0.169411	-0.418406	14.034539	-0.166269	0							0.063029	0.074364
-0.418274	0.168914	-0.418273	14.034573	-0.165603	0							0.063162	0.074575
-0.418141	0.168833	-0.41814	14.034565	-0.164936	0							0.063295	0.074785
-0.418008	0.169132	-0.418007	14.034603	-0.16427	0							0.063429	0.074996
-0.417875	0.168896	-0.417873	14.034617	-0.163604	0							0.063562	0.075207
-0.417741	0.167854	-0.41774	14.034715	-0.162937	0							0.063695	0.075417
-0.417608	0.166649	-0.417607	14.034822	-0.162271	0							0.063828	0.075628
-0.417475	0.165674	-0.417474	14.034744	-0.161605	0							0.063962	0.075839
-0.417342	0.165325	-0.41734	14.034682	-0.160938	0							0.064095	0.075979
-0.417208	0.165819	-0.417207	14.034781	-0.160272	0							0.064228	0.07612
-0.417075	0.166488	-0.417074	14.034724	-0.159606	0							0.064361	0.076261
-0.416942	0.166569	-0.416941	14.034718	-0.158939	0							0.064495	0.076401
-0.416809	0.166547	-0.416807	14.034766	-0.158273	0							0.064628	0.076542
-0.416675	0.167113	-0.416674	14.03474	-0.157607	0							0.064761	0.076683
-0.416542	0.168243	-0.416541	14.034785	-0.156941	0							0.064894	0.076823
-0.416409	0.16883	-0.416408	14.034761	-0.156274	0							0.065028	0.076964
-0.416276	0.168357	-0.416274	14.034825	-0.155608	0							0.065161	0.077104
-0.416142	0.167436	-0.416141	14.034881	-0.154942	0							0.065294	0.077245
-0.416009	0.166717	-0.416008	14.034821	-0.154275	0							0.065427	0.077386
-0.415876	0.166487	-0.415875	14.034813	-0.153609	0							0.065561	0.077527
-0.415743	0.166718	-0.415741	14.034852	-0.152943	0							0.065694	0.077668
-0.415609	0.167125	-0.415608	14.034888	-0.152276	0							0.065827	0.077809
-0.415476	0.167559	-0.415475	14.034928	-0.15161	0							0.06596	0.07795
-0.415343	0.16835	-0.415342	14.034935	-0.150944	0							0.066094	0.078091
-0.41521	0.169497	-0.415208	14.034991	-0.150277	0							0.066227	0.078232
-0.415076	0.170787	-0.415075	14.035186	-0.149611	0							0.06636	0.078373
-0.414943	0.171924	-0.414942	14.035253	-0.148945	0							0.066493	0.078514
-0.41481	0.172512	-0.414809	14.035326	-0.148278	0							0.066627	0.078654
-0.414677	0.172763	-0.414675	14.035334	-0.147612	0							0.06676	0.078796
-0.414543	0.173585	-0.414542	14.035256	-0.146946	0							0.066893	0.078937
-0.41441	0.174842	-0.414409	14.035313	-0.146279	0							0.067026	0.079078
-0.414277	0.175614	-0.414275	14.035376	-0.145613	0							0.06716	0.079219
-0.414144	0.176065	-0.414142	14.035418	-0.144947	0							0.067293	0.079361
-0.41401	0.176235	-0.414009	14.035446	-0.144281	0							0.067426	0.079502
-0.413877	0.175827	-0.413876	14.035448	-0.143614	0							0.067559	0.079643
-0.413744	0.175061	-0.413742	14.03534	-0.142948	0							0.067693	0.079784
-0.41361	0.174627	-0.413609	14.035378	-0.142282	0							0.067826	0.079925
-0.413477	0.17449	-0.413476	14.035376	-0.141615	0							0.067959	0.080067
-0.413344	0.174218	-0.413343	14.035378	-0.140949	0							0.068092	0.080208
-0.413211	0.17366	-0.413209	14.035344	-0.140283	0							0.068226	0.08035
-0.413077	0.172971	-0.413076	14.035377	-0.139616	0							0.068359	0.080491
-0.412944	0.172691	-0.412943	14.035344	-0.13895	0							0.068492	0.080632
-0.412811	0.172769	-0.41281	14.035307	-0.138284	0							0.068625	0.080774
-0.412678	0.172566	-0.412676	14.035432	-0.137617	0							0.068759	0.080915
-0.412544	0.172114	-0.412543	14.035479	-0.136951	0							0.068892	0.081057
-0.412411	0.1721	-0.41241	14.035478	-0.136285	0							0.069025	0.081198
-0.412278	0.172551	-0.412277	14.035518	-0.135618	0							0.069159	0.08134
-0.412145	0.172922	-0.412143	14.035634	-0.134952	0							0.069292	0.081481
-0.412011	0.172914	-0.41201	14.035617	-0.134286	0							0.069425	0.081623
-0.411878	0.172577	-0.411877	14.03568	-0.133619	0							0.069558	0.081764
-0.411745	0.172137	-0.411744	14.035734	-0.132953	0							0.069692	0.081906
-0.411612	0.171746	-0.41161	14.035768	-0.132287	0							0.069825	0.082048
-0.411478	0.171546	-0.411477	14.035897	-0.131621	0							0.069958	0.082189
-0.411345	0.171455	-0.411344	14.035902	-0.130954	0							0.070091	0.082331
-0.411212	0.17116	-0.411211	14.035902	-0.130288	0							0.070225	0.082473
-0.411079	0.170823	-0.411077	14.035948	-0.129622	0							0.070358	0.082614
-0.410945	0.170778	-0.410944	14.035942	-0.128955	0							0.070491	0.082756
-0.410812	0.170934	-0.410811	14.035945	-0.128289	0							0.070624	0.082898
-0.410679	0.171254	-0.410678	14.035959	-0.127623	0							0.070758	0.083111
-0.410546	0.171631	-0.410544	14.03596	-0.126956	0							0.070891	0.083324
-0.410412	0.171953	-0.410411	14.035946	-0.12629	0							0.071024	0.083537
-0.410279	0.172298	-0.410278	14.035965	-0.125624	0							0.071157	0.08375
-0.410146	0.172836	-0.410145	14.036002	-0.124957	0							0.071291	0.083964
-0.410013	0.173554	-0.410011	14.03594	-0.124291	0							0.071424	0.084177
-0.409879	0.174069	-0.409878	14.035995	-0.123625	0							0.071557	0.08439
-0.409746	0.174397	-0.409745	14.035963	-0.122958	0							0.07169	0.084603
-0.409613	0.174669	-0.409612	14.036085	-0.122292	0							0.071824	0.084816
-0.40948	0.174824	-0.409478	14.036111	-0.121626	0							0.071957	0.08503
-0.409346	0.174972	-0.409345	14.036141	-0.120959	0							0.07209	0.085172
-0.409213	0.175108	-0.409212	14.036164	-0.120293	0							0.072223	0.085314
-0.40908	0.174804	-0.409079	14.036167	-0.119627	0							0.072357	0.085456
-0.408947	0.174267	-0.408945	14.036146	-0.118961	0							0.07249	0.085598
-0.408813	0.174011	-0.408812	14.036112	-0.118294	0							0.072623	0.08574
-0.40868	0.173918	-0.408679	14.036115	-0.117628	0							0.072756	0.085882
-0.408547	0.17394	-0.408545	14.036148	-0.116962	0							0.07289	0.086024
-0.408414	0.174105	-0.408412	14.03615	-0.116295	0							0.073023	0.086166
-0.40828	0.174251	-0.408279	14.036218	-0.115629	0							0.073156	0.086308
-0.408147	0.174202	-0.408146	14.036289	-0.114963	0							0.073289	0.08645
-0.408014	0.173739	-0.408012	14.036309	-0.114296	0							0.073423	0.086592
-0.407881	0.17319	-0.407879	14.036283	-0.11363	0							0.073556	0.086734
-0.407747	0.172948	-0.407746	14.036265	-0.112964	0							0.073689	0.086876
-0.407614	0.173077	-0.407613	14.036355	-0.112297	0							0.073822	0.087018
-0.407481	0.173324	-0.407479	14.036332	-0.111631	0							0.073956	0.08716
-0.407348	0.173293	-0.407346	14.036388	-0.110965	0							0.074089	0.087302
-0.407214	0.173064	-0.407213	14.036469	-0.110298	0							0.074222	0.087444
-0.407081	0.172878	-0.40708	14.036477	-0.109632	0							0.074355	0.087586
-0.406948	0.172687	-0.406946	14.036447	-0.108966	0							0.074489	0.087728
-0.406815	0.172361	-0.406813	14.036465	-0.108299	0							0.074622	0.08787
-0.406681	0.171988	-0.40668	14.036482	-0.107633	0							0.074755	0.088012
-0.406548	0.171899	-0.406547	14.036566	-0.106967	0							0.074888	0.088154
-0.406415	0.171852	-0.406413	14.036634	-0.106301	0							0.075022	0.088297
-0.406282	0.171721	-0.40628	14.03672	-0.105634	0							0.075155	0.088439
-0.406148	0.171935	-0.406147	14.036694	-0.104968	0							0.075288	0.088581
-0.406015	0.172636	-0.406014	14.036588	-0.104302	0							0.075421	0.088723
-0.405882	0.173372	-0.40588	14.036591	-0.103635	0							0.075555	0.088865
-0.405749	0.173579	-0.405747	14.036634	-0.102969	0							0.075688	0.089007
-0.405615	0.173324	-0.405614	14.036634	-0.102303	0							0.075821	0.089149
-0.405482	0.173339	-0.405481	14.036542	-0.101636	0							0.075954	0.089291
-0.405349	0.173734	-0.405347	14.036541	-0.10097	0							0.076088	0.089433
-0.405216	0.17402	-0.405214	14.036628	-0.100304	0							0.076221	0.089576
-0.405082	0.173883	-0.405081	14.036634	-0.099637	0							0.076354	0.089718
-0.404949	0.173572	-0.404948	14.036617	-0.098971	0							0.076487	0.08986
-0.404816	0.173427	-0.404814	14.036682	-0.098305	0							0.076621	0.090002
-0.404683	0.17372	-0.404681	14.036673	-0.097638	0							0.076754	0.090144
-0.404549	0.174313	-0.404548	14.03666	-0.096972	0							0.076887	0.090286
-0.404416	0.174832	-0.404415	14.036716	-0.096306	0							0.07702	0.090428
-0.404283	0.175056	-0.404281	14.036724	-0.095639	0							0.077154	0.09057
-0.404149	0.175567	-0.404148	14.036758	-0.094973	0							0.077287	0.090712
-0.404016	0.176644	-0.404015	14.036748	-0.094307	0							0.07742	0.090855
-0.403883	0.177798	-0.403882	14.036809	-0.093641	0							0.077553	0.090997
-0.40375	0.178834	-0.403748	14.036766	-0.092974	0							0.077687	0.091139
-0.403616	0.179646	-0.403615	14.036711	-0.092308	0							0.07782	0.091281
-0.403483	0.180166	-0.403482	14.03673	-0.091642	0							0.077953	0.091423
-0.40335	0.180595	-0.403349	14.036713	-0.090975	0							0.078086	0.091565
-0.403217	0.181259	-0.403215	14.036727	-0.090309	0							0.07822	0.091707
-0.403083	0.182298	-0.403082	14.0368	-0.089643	0							0.078353	0.091849
-0.40295	0.183534	-0.402949	14.03677	-0.088976	0							0.078486	0.091991
-0.402817	0.184574	-0.402816	14.036763	-0.08831	0							0.07862	0.092134
-0.402684	0.185054	-0.402682	14.036771	-0.087644	0							0.078753	0.092347
-0.40255	0.184879	-0.402549	14.036771	-0.086977	0							0.078886	0.09256
-0.402417	0.184746	-0.402416	14.036771	-0.086311	0							0.079019	0.092774
-0.402284	0.184892	-0.402282	14.036763	-0.085645	0							0.079152	0.092987
-0.402151	0.184706	-0.402149	14.036759	-0.084978	0							0.079286	0.093201
-0.402017	0.184043	-0.402016	14.036799	-0.084312	0							0.079419	0.093414
-0.401884	0.183394	-0.401883	14.036828	-0.083646	0							0.079552	0.093628
-0.401751	0.183079	-0.401749	14.036896	-0.082979	0							0.079686	0.093841
-0.401618	0.18316	-0.401616	14.036932	-0.082313	0							0.079819	0.094055
-0.401484	0.183172	-0.401483	14.036937	-0.081647	0							0.079952	0.094268
-0.401351	0.18295	-0.40135	14.036946	-0.080981	0							0.080085	0.09441
-0.401218	0.182471	-0.401216	14.03698	-0.080314	0							0.080219	0.094552
-0.401085	0.181902	-0.401083	14.03708	-0.079648	0							0.080352	0.094694
-0.400951	0.181732	-0.40095	14.03718	-0.078982	0							0.080485	0.094836
-0.400818	0.18201	-0.400817	14.037272	-0.078315	0							0.080618	0.094978
-0.400685	0.181451	-0.400683	14.03731	-0.077649	0							0.080752	0.09512
-0.400552	0.180125	-0.40055	14.037315	-0.076983	0							0.080885	0.095262
-0.400418	0.17893	-0.400417	14.037307	-0.076316	0							0.081018	0.095404
-0.400285	0.17764	-0.400284	14.037344	-0.07565	0							0.081151	0.095546
-0.400152	0.176477	-0.40015	14.037341	-0.074984	0							0.081285	0.095688
-0.400019	0.175685	-0.400017	14.03728	-0.074317	0							0.081418	0.095829
-0.399885	0.175101	-0.399884	14.037237	-0.073651	0							0.081551	0.095971
-0.399752	0.174172	-0.399751	14.037206	-0.072985	0							0.081684	0.096113
-0.399619	0.173201	-0.399617	14.037213	-0.072318	0							0.081818	0.096255
-0.399486	0.172103	-0.399484	14.037252	-0.071652	0							0.081951	0.096397
-0.399352	0.171017	-0.399351	14.037271	-0.070986	0							0.082084	0.096538
-0.399219	0.170165	-0.399218	14.037278	-0.070319	0							0.082217	0.09668
-0.399086	0.169975	-0.399084	14.037301	-0.069653	0							0.082351	0.096822
-0.398953	0.169865	-0.398951	14.037367	-0.068987	0							0.082484	0.096964
-0.398819	0.169904	-0.398818	14.037391	-0.06832	0							0.082617	0.097106
-0.398686	0.17017	-0.398685	14.0374	-0.067654	0							0.08275	0.097247
-0.398553	0.170594	-0.398551	14.037478	-0.066988	0							0.082884	0.097389
-0.39842	0.170939	-0.398418	14.037698	-0.066322	0							0.083017	0.097531
-0.398286	0.171284	-0.398285	14.037897	-0.065655	0							0.08315	0.097672
-0.398153	0.171662	-0.398152	14.038045	-0.064989	0							0.083283	0.097814
-0.39802	0.171968	-0.398018	14.038157	-0.064323	0							0.083417	0.097956
-0.397887	0.172471	-0.397885	14.038218	-0.063656	0							0.08355	0.098097
-0.397753	0.173234	-0.397752	14.038251	-0.06299	0							0.083683	0.098239
-0.39762	0.174193	-0.397619	14.038315	-0.062324	0							0.083816	0.098381
-0.397487	0.174555	-0.397485	14.038318	-0.061657	0							0.08395	0.098522
-0.397354	0.174474	-0.397352	14.038316	-0.060991	0							0.084083	0.098664
-0.39722	0.174986	-0.397219	14.038354	-0.060325	0							0.084216	0.098805
-0.397087	0.175038	-0.397085	14.038383	-0.059658	0							0.084349	0.098947
-0.396954	0.174819	-0.396952	14.038396	-0.058992	0							0.084483	0.099088
-0.396821	0.174754	-0.396819	14.03845	-0.058326	0							0.084616	0.09923
-0.396687	0.175023	-0.396686	14.038524	-0.057659	0							0.084749	0.099371
-0.396554	0.175009	-0.396552	14.038516	-0.056993	0							0.084882	0.099513
-0.396421	0.175359	-0.396419	14.038489	-0.056327	0							0.085016	0.099654
-0.396288	0.175872	-0.396286	14.038492	-0.05566	0							0.085149	0.099796
-0.396154	0.176276	-0.396153	14.038494	-0.054994	0							0.085282	0.099937
-0.396021	0.176425	-0.396019	14.038459	-0.054328	0							0.085415	0.100079
-0.395888	0.176564	-0.395886	14.038478	-0.053662	0							0.085549	0.10022
-0.395755	0.176503	-0.395753	14.03857	-0.052995	0							0.085682	0.100361
-0.395621	0.176373	-0.39562	14.038602	-0.052329	0							0.085815	0.100502
-0.395488	0.176283	-0.395486	14.03861	-0.051663	0							0.085948	0.100644
-0.395355	0.176037	-0.395353	14.038663	-0.050996	0							0.086082	0.100785
-0.395222	0.175461	-0.39522	14.038706	-0.05033	0							0.086215	0.100926
-0.395088	0.174515	-0.395087	14.038771	-0.049664	0							0.086348	0.101068
-0.394955	0.17368	-0.394953	14.038834	-0.048997	0							0.086481	0.101209
-0.394822	0.173747	-0.39482	14.038861	-0.048331	0							0.086615	0.10135
-0.394688	0.174042	-0.394687	14.038857	-0.047665	0							0.086748	0.101491
-0.394555	0.174095	-0.394554	14.038897	-0.046998	0							0.086881	0.101632
-0.394422	0.173496	-0.39442	14.039015	-0.046332	0							0.087014	0.101774
-0.394289	0.172383	-0.394287	14.039133	-0.045666	0							0.087148	0.101915
-0.394155	0.171747	-0.394154	14.039159	-0.044999	0							0.087281	0.102056
-0.394022	0.171608	-0.394021	14.039146	-0.044333	0							0.087414	0.102197
-0.393889	0.171165	-0.393887	14.039144	-0.043667	0							0.087548	0.102338
-0.393756	0.171016	-0.393754	14.039136	-0.043	0							0.087681	0.102479
-0.393622	0.171548	-0.393621	14.039171	-0.042334	0							0.087814	0.10262
-0.393489	0.172377	-0.393488	14.039186	-0.041668	0							0.087947	0.102761
-0.393356	0.172853	-0.393354	14.039169	-0.041002	0							0.08808	0.102973
-0.393223	0.173639	-0.393221	14.039172	-0.040335	0							0.088214	0.103184
-0.393089	0.173988	-0.393088	14.03926	-0.039669	0							0.088347	0.103396
-0.392956	0.173418	-0.392955	14.039305	-0.039003	0							0.08848	0.103608
-0.392823	0.172591	-0.392821	14.039277	-0.038336	0							0.088614	0.103819
-0.39269	0.172281	-0.392688	14.039257	-0.03767	0							0.088747	0.104031
-0.392556	0.172552	-0.392555	14.039305	-0.037004	0							0.08888	0.104242
-0.392423	0.173021	-0.392422	14.039368	-0.036337	0							0.089013	0.104454
-0.39229	0.173489	-0.392288	14.039367	-0.035671	0							0.089147	0.104665
-0.392157	0.173875	-0.392155	14.03936	-0.035005	0							0.08928	0.104877
-0.392023	0.174189	-0.392022	14.039351	-0.034338	0							0.089413	0.105017
-0.39189	0.174595	-0.391889	14.039339	-0.033672	0							0.089546	0.105158
-0.391757	0.175358	-0.391755	14.039325	-0.033006	0							0.08968	0.105298
-0.391624	0.17593	-0.391622	14.039329	-0.032339	0							0.089813	0.105439
-0.39149	0.175651	-0.391489	14.039332	-0.031673	0							0.089946	0.105579
-0.391357	0.175403	-0.391356	14.039333	-0.031007	0							0.090079	0.10572
-0.391224	0.175474	-0.391222	14.039324	-0.03034	0							0.090213	0.10586
-0.391091	0.175875	-0.391089	14.039346	-0.029674	0							0.090346	0.106001
-0.390957	0.176138	-0.390956	14.039366	-0.029008	0							0.090479	0.106141
-0.390824	0.176038	-0.390822	14.039342	-0.028342	0							0.090612	0.106282
-0.390691	0.176216	-0.390689	14.039319	-0.027675	0							0.090746	0.106422
-0.390558	0.176863	-0.390556	14.039319	-0.027009	0							0.090879	0.106562
-0.390424	0.177453	-0.390423	14.039311	-0.026343	0							0.091012	0.106702
-0.390291	0.177705	-0.390289	14.039333	-0.025676	0							0.091145	0.106842
-0.390158	0.177258	-0.390156	14.039345	-0.02501	0							0.091279	0.106982
-0.390025	0.176316	-0.390023	14.039331	-0.024344	0							0.091412	0.107122
-0.389891	0.175006	-0.38989	14.039352	-0.023677	0							0.091545	0.107263
-0.389758	0.174028	-0.389756	14.039385	-0.023011	0							0.091678	0.107403
-0.389625	0.173938	-0.389623	14.0394	-0.022345	0							0.091812	0.107543
-0.389492	0.174771	-0.38949	14.03941	-0.021678	0							0.091945	0.107683
-0.389358	0.175726	-0.389357	14.039483	-0.021012	0							0.092078	0.107823
-0.389225	0.176099	-0.389223	14.039581	-0.020346	0							0.092211	0.107963
-0.389092	0.17637	-0.38909	14.039633	-0.019679	0							0.092345	0.108103
-0.388959	0.176608	-0.388957	14.039658	-0.019013	0							0.092478	0.108242
-0.388825	0.176539	-0.388824	14.039662	-0.018347	0							0.092611	0.108382
-0.388692	0.176413	-0.38869	14.03967	-0.01768	0							0.092744	0.108522
-0.388559	0.176233	-0.388557	14.039684	-0.017014	0							0.092878	0.108662
-0.388426	0.175924	-0.388424	14.03973	-0.016348	0							0.093011	0.108802
-0.388292	0.175753	-0.388291	14.039737	-0.015682	0							0.093144	0.108942
-0.388159	0.176114	-0.388157	14.039738	-0.015015	0							0.093277	0.109081
-0.388026	0.176289	-0.388024	14.039713	-0.014349	0							0.093411	0.109221
-0.387893	0.175957	-0.387891	14.03968	-0.013683	0							0.093544	0.10936
-0.387759	0.17541	-0.387758	14.039659	-0.013016	0							0.093677	0.1095
-0.387626	0.175098	-0.387624	14.039655	-0.01235	0							0.09381	0.109639
-0.387493	0.174995	-0.387491	14.039651	-0.011684	0							0.093944	0.109779
-0.38736	0.17471	-0.387358	14.039673	-0.011017	0							0.094077	0.109918
-0.387226	0.174631	-0.387225	14.039754	-0.010351	0							0.09421	0.110058
-0.387093	0.174767	-0.387091	14.039789	-0.009685	0							0.094343	0.110197
-0.38696	0.174663	-0.386958	14.039814	-0.009018	0							0.094477	0.110337
-0.386827	0.174387	-0.386825	14.039833	-0.008352	0							0.09461	0.110477
-0.386693	0.174667	-0.386692	14.039814	-0.007686	0							0.094743	0.110616
-0.38656	0.175725	-0.386558	14.039835	-0.007019	0							0.094876	0.110755
-0.386427	0.176656	-0.386425	14.039782	-0.006353	0							0.09501	0.110894
-0.386294	0.177371	-0.386292	14.039712	-0.005687	0							0.095143	0.111033
-0.38616	0.177472	-0.386159	14.039748	-0.00502	0							0.095276	0.111172
-0.386027	0.177121	-0.386025	14.039736	-0.004354	0							0.095409	0.111311
-0.385894	0.176605	-0.385892	14.039739	-0.003688	0							0.095543	0.111451
-0.385761	0.176143	-0.385759	14.039811	-0.003022	0							0.095676	0.11159
-0.385627	0.175537	-0.385625	14.039881	-0.002355	0							0.095809	0.111729
-0.385494	0.175134	-0.385492	14.039867	-0.001689	0							0.095942	0.111868
-0.385361	0.175102	-0.385359	14.039867	-0.001023	0							0.096076	0.112077
-0.385228	0.175798	-0.385226	14.039897	-0.000356	0							0.096209	0.112285
-0.385094	0.176554	-0.385092	14.039919	0.00031	0							0.096342	0.112493
-0.384961	0.176576	-0.384959	14.039906	0.000976	0							0.096475	0.112702
-0.384828	0.175828	-0.384826	14.039913	0.001643	0							0.096609	0.11291
-0.384694	0.175073	-0.384693	14.039947	0.002309	0							0.096742	0.113119
-0.384561	0.174741	-0.384559	14.039975	0.002975	0							0.096875	0.113327
-0.384428	0.174861	-0.384426	14.040018	0.003642	0							0.097008	0.113536
-0.384295	0.175772	-0.384293	14.040087	0.004308	0							0.097142	0.113744
-0.384161	0.176316	-0.38416	14.040125	0.004974	0							0.097275	0.113953
-0.384028	0.176307	-0.384026	14.040128	0.005641	0							0.097408	0.114091
-0.383895	0.175909	-0.383893	14.040191	0.006307	0							0.097541	0.114229
-0.383762	0.175414	-0.38376	14.040237	0.006973	0							0.097675	0.114367
-0.383628	0.175078	-0.383627	14.040231	0.00764	0							0.097808	0.114505
-0.383495	0.175264	-0.383493	14.040201	0.008306	0							0.097941	0.114644
-0.383362	0.175629	-0.38336	14.040158	0.008972	0							0.098075	0.114782
-0.383229	0.175294	-0.383227	14.040154	0.009638	0							0.098208	0.11492
-0.383095	0.174959	-0.383094	14.040126	0.010305	0							0.098341	0.115058
-0.382962	0.174797	-0.38296	14.040106	0.010971	0							0.098474	0.115196
-0.382829	0.174855	-0.382827	14.040142	0.011637	0							0.098608	0.115335
-0.382696	0.175469	-0.382694	14.040135	0.012304	0							0.098741	0.115472
-0.382562	0.176256	-0.382561	14.040136	0.01297	0							0.098874	0.11561
-0.382429	0.176977	-0.382427	14.040198	0.013636	0							0.099007	0.115748
-0.382296	0.17779	-0.382294	14.040227	0.014303	0							0.099141	0.115886
-0.382163	0.178144	-0.382161	14.040251	0.014969	0							0.099274	0.116024
-0.382029	0.177495	-0.382028	14.040254	0.015635	0							0.099407	0.116161
-0.381896	0.176525	-0.381894	14.040297	0.016302	0							0.09954	0.116299
-0.381763	0.176848	-0.381761	14.040308	0.016968	0							0.099674	0.116437
-0.38163	0.177785	-0.381628	14.040318	0.017634	0							0.099807	0.116575
-0.381496	0.178869	-0.381495	14.040317	0.018301	0							0.09994	0.116713
-0.381363	0.179969	-0.381361	14.04038	0.018967	0							0.100073	0.11685
-0.38123	0.181042	-0.381228	14.040335	0.019633	0							0.100207	0.116987
-0.381097	0.181508	-0.381095	14.040257	0.0203	0							0.10034	0.117125
-0.380963	0.181009	-0.380962	14.040262	0.020966	0							0.100473	0.117262
-0.38083	0.180481	-0.380828	14.040304	0.021632	0							0.100606	0.117399
-0.380697	0.180461	-0.380695	14.04038	0.022298	0							0.10074	0.117537
-0.380564	0.180821	-0.380562	14.040438	0.022965	0							0.100873	0.117674
-0.38043	0.181488	-0.380429	14.040507	0.023631	0							0.101006	0.117811
-0.380297	0.182376	-0.380295	14.040575	0.024297	0							0.101139	0.117949
-0.380164	0.18333	-0.380162	14.040602	0.024964	0							0.101273	0.118086
-0.380031	0.183984	-0.380029	14.04061	0.02563	0							0.101406	0.118223
-0.379897	0.184315	-0.379896	14.040601	0.026296	0							0.101539	0.11836
-0.379764	0.184191	-0.379762	14.04062	0.026963	0							0.101672	0.118497
-0.379631	0.183919	-0.379629	14.040693	0.027629	0							0.101806	0.118634
-0.379498	0.183151	-0.379496	14.040731	0.028295	0							0.101939	0.118771
-0.379364	0.181918	-0.379362	14.04066	0.028962	0							0.102072	0.118908
-0.379231	0.180828	-0.379229	14.040639	0.029628	0							0.102205	0.119045
-0.379098	0.179922	-0.379096	14.040684	0.030294	0							0.102339	0.119182
-0.378965	0.17938	-0.378963	14.040688	0.030961	0							0.102472	0.119319
-0.378831	0.179738	-0.378829	14.04068	0.031627	0							0.102605	0.119455
-0.378698	0.180706	-0.378696	14.040723	0.032293	0							0.102738	0.11966
-0.378565	0.180977	-0.378563	14.040742	0.03296	0							0.102872	0.119865
-0.378432	0.180109	-0.37843	14.0407	0.033626	0							0.103005	0.12007
-0.378298	0.17964	-0.378296	14.040719	0.034292	0							0.103138	0.120275
-0.378165	0.179553	-0.378163	14.040771	0.034959	0							0.103271	0.12048
-0.378032	0.179597	-0.37803	14.04072	0.035625	0							0.103405	0.120685
-0.377899	0.179939	-0.377897	14.040717	0.036291	0							0.103538	0.12089
-0.377765	0.180586	-0.377763	14.040704	0.036957	0							0.103671	0.121095
-0.377632	0.180854	-0.37763	14.040626	0.037624	0							0.103804	0.1213
-0.377499	0.181247	-0.377497	14.040624	0.03829	0							0.103938	0.121505
-0.377366	0.18203	-0.377364	14.040652	0.038956	0							0.104071	0.121641
-0.377232	0.182943	-0.37723	14.040696	0.039623	0							0.104204	0.121776
-0.377099	0.183271	-0.377097	14.040681	0.040289	0							0.104337	0.121912
-0.376966	0.182726	-0.376964	14.040608	0.040955	0							0.104471	0.122048
-0.376833	0.182031	-0.376831	14.040567	0.041622	0							0.104604	0.122184
-0.376699	0.181246	-0.376697	14.040576	0.042288	0							0.104737	0.122319
-0.376566	0.180762	-0.376564	14.040642	0.042954	0							0.10487	0.122455
-0.376433	0.180729	-0.376431	14.040661	0.043621	0							0.105004	0.122591
-0.3763	0.180941	-0.376298	14.040643	0.044287	0							0.105137	0.122727
-0.376166	0.181559	-0.376164	14.040687	0.044953	0							0.10527	0.122862
-0.376033	0.182608	-0.376031	14.040721	0.04562	0							0.105403	0.122998
-0.3759	0.183498	-0.375898	14.040709	0.046286	0							0.105537	0.123133
-0.375767	0.18412	-0.375765	14.040697	0.046952	0							0.10567	0.123268
-0.375633	0.184277	-0.375631	14.040699	0.047618	0							0.105803	0.123404
-0.3755	0.184103	-0.375498	14.040751	0.048285	0							0.105936	0.123539
-0.375367	0.184092	-0.375365	14.040742	0.048951	0							0.10607	0.123674
-0.375234	0.184459	-0.375232	14.040778	0.049617	0							0.106203	0.123809
-0.3751	0.184841	-0.375098	14.040742	0.050284	0							0.106336	0.123945
-0.374967	0.184831	-0.374965	14.040694	0.05095	0							0.106469	0.12408
-0.374834	0.184277	-0.374832	14.040684	0.051616	0							0.106603	0.124215
-0.3747	0.183109	-0.374699	14.040693	0.052283	0							0.106736	0.12435
-0.374567	0.181763	-0.374565	14.040759	0.052949	0							0.106869	0.124485
-0.374434	0.180492	-0.374432	14.040813	0.053615	0							0.107002	0.124619
-0.374301	0.179641	-0.374299	14.040832	0.054282	0							0.107136	0.124754
-0.374167	0.179125	-0.374165	14.040833	0.054948	0							0.107269	0.124889
-0.374034	0.178539	-0.374032	14.040846	0.055614	0							0.107402	0.125024
-0.373901	0.177758	-0.373899	14.040882	0.056281	0							0.107536	0.125159
-0.373768	0.177667	-0.373766	14.040885	0.056947	0							0.107669	0.125293
-0.373634	0.178349	-0.373632	14.040866	0.057613	0							0.107802	0.125428
-0.373501	0.178923	-0.373499	14.040887	0.05828	0							0.107935	0.125563
-0.373368	0.179467	-0.373366	14.040933	0.058946	0							0.108068	0.125697
-0.373235	0.179884	-0.373233	14.040983	0.059612	0							0.108202	0.125831
-0.373101	0.180106	-0.373099	14.040961	0.060279	0							0.108335	0.125966
-0.372968	0.180332	-0.372966	14.040937	0.060945	0							0.108468	0.1261
-0.372835	0.180987	-0.372833	14.040896	0.061611	0							0.108602	0.126234
-0.372702	0.181202	-0.3727	14.040942	0.062277	0							0.108735	0.126368
-0.372568	0.181136	-0.372566	14.040986	0.062944	0							0.108868	0.126503
-0.372435	0.181117	-0.372433	14.040919	0.06361	0							0.109001	0.126637
-0.372302	0.181311	-0.3723	14.040927	0.064276	0							0.109135	0.126771
-0.372169	0.181493	-0.372167	14.040942	0.064943	0							0.109268	0.126905
-0.372035	0.181553	-0.372033	14.040924	0.065609	0							0.109401	0.127106
-0.371902	0.181446	-0.3719	14.040942	0.066275	0							0.109534	0.127307
-0.371769	0.181276	-0.371767	14.040956	0.066942	0							0.109668	0.127508
-0.371636	0.181249	-0.371634	14.040998	0.067608	0							0.109801	0.127709
-0.371502	0.181673	-0.3715	14.041034	0.068274	0							0.109934	0.127909
-0.371369	0.182551	-0.371367	14.041092	0.068941	0							0.110067	0.12811
-0.371236	0.183155	-0.371234	14.041132	0.069607	0							0.110201	0.128311
-0.371103	0.183734	-0.371101	14.041196	0.070273	0							0.110334	0.128512
-0.370969	0.184232	-0.370967	14.041241	0.07094	0							0.110467	0.128713
-0.370836	0.184332	-0.370834	14.041236	0.071606	0							0.1106	0.128913
-0.370703	0.184064	-0.370701	14.041212	0.072272	0							0.110734	0.129046
-0.37057	0.183432	-0.370568	14.041198	0.072939	0							0.110867	0.129179
-0.370436	0.182549	-0.370434	14.041195	0.073605	0							0.111	0.129312
-0.370303	0.182351	-0.370301	14.041223	0.074271	0							0.111133	0.129445
-0.37017	0.182777	-0.370168	14.04123	0.074937	0							0.111267	0.129578
-0.370037	0.183015	-0.370035	14.041269	0.075604	0							0.1114	0.129711
-0.369903	0.18272	-0.369901	14.041339	0.07627	0							0.111533	0.129844
-0.36977	0.182567	-0.369768	14.041389	0.076936	0							0.111666	0.129977
-0.369637	0.182606	-0.369635	14.041435	0.077603	0							0.1118	0.13011
-0.369504	0.182061	-0.369502	14.04145	0.078269	0							0.111933	0.130243
-0.36937	0.181398	-0.369368	14.041459	0.078935	0							0.112066	0.130375
-0.369237	0.180862	-0.369235	14.041496	0.079602	0							0.112199	0.130507
-0.369104	0.180527	-0.369102	14.041538	0.080268	0							0.112333	0.13064
-0.368971	0.180648	-0.368969	14.041533	0.080934	0							0.112466	0.130772
-0.368837	0.180931	-0.368835	14.041508	0.081601	0							0.112599	0.130905
-0.368704	0.1812	-0.368702	14.041484	0.082267	0							0.112732	0.131037
-0.368571	0.18161	-0.368569	14.041503	0.082933	0							0.112866	0.131169
-0.368438	0.182058	-0.368436	14.041574	0.0836	0							0.112999	0.131302
-0.368304	0.182438	-0.368302	14.041603	0.084266	0							0.113132	0.131434
-0.368171	0.182578	-0.368169	14.041605	0.084932	0							0.113265	0.131566
-0.368038	0.182662	-0.368036	14.041622	0.085598	0							0.113399	0.131764
-0.367905	0.183051	-0.367902	14.041608	0.086265	0							0.113532	0.131962
-0.367771	0.183592	-0.367769	14.041584	0.086931	0							0.113665	0.13216
-0.367638	0.184399	-0.367636	14.041608	0.087597	0							0.113798	0.132358
-0.367505	0.185244	-0.367503	14.041612	0.088264	0							0.113932	0.132556
-0.367372	0.186032	-0.367369	14.041532	0.08893	0							0.114065	0.132754
-0.367238	0.187072	-0.367236	14.041504	0.089596	0							0.114198	0.132952
-0.367105	0.188361	-0.367103	14.041512	0.090263	0							0.114331	0.13315
-0.366972	0.189098	-0.36697	14.041509	0.090929	0							0.114465	0.133348
-0.366839	0.189229	-0.366836	14.041504	0.091595	0							0.114598	0.133545
-0.366705	0.189235	-0.366703	14.041494	0.092262	0							0.114731	0.133676
-0.366572	0.189811	-0.36657	14.04148	0.092928	0							0.114864	0.133807
-0.366439	0.190343	-0.366437	14.041478	0.093594	0							0.114998	0.133938
-0.366306	0.190644	-0.366303	14.041495	0.094261	0							0.115131	0.134069
-0.366172	0.190767	-0.36617	14.041507	0.094927	0							0.115264	0.1342
-0.366039	0.190901	-0.366037	14.041565	0.095593	0							0.115397	0.134331
-0.365906	0.191225	-0.365904	14.041668	0.09626	0							0.115531	0.134462
-0.365773	0.191777	-0.36577	14.041723	0.096926	0							0.115664	0.134593
-0.365639	0.191936	-0.365637	14.041743	0.097592	0							0.115797	0.134724
-0.365506	0.191531	-0.365504	14.041678	0.098259	0							0.11593	0.134855
-0.365373	0.190911	-0.365371	14.04168	0.098925	0							0.116064	0.134985
-0.36524	0.190487	-0.365237	14.041747	0.099591	0							0.116197	0.135116
-0.365106	0.190465	-0.365104	14.041815	0.100257	0							0.11633	0.135246
-0.364973	0.190468	-0.364971	14.041871	0.100924	0							0.116463	0.135376
-0.36484	0.18983	-0.364838	14.04188	0.10159	0							0.116597	0.135507
-0.364706	0.189103	-0.364704	14.041818	0.102256	0							0.11673	0.135637
-0.364573	0.188423	-0.364571	14.041785	0.102923	0							0.116863	0.135768
-0.36444	0.187708	-0.364438	14.041842	0.103589	0							0.116996	0.135898
-0.364307	0.186859	-0.364305	14.041936	0.104255	0							0.11713	0.136028
-0.364173	0.186297	-0.364171	14.041957	0.104922	0							0.117263	0.136159
-0.36404	0.185873	-0.364038	14.041915	0.105588	0							0.117396	0.136288
-0.363907	0.186032	-0.363905	14.041904	0.106254	0							0.117529	0.136418
-0.363774	0.18626	-0.363772	14.041903	0.106921	0							0.117663	0.136548
-0.36364	0.186374	-0.363638	14.041908	0.107587	0							0.117796	0.136678
-0.363507	0.186558	-0.363505	14.041903	0.108253	0							0.117929	0.136808
-0.363374	0.187027	-0.363372	14.041919	0.10892	0							0.118063	0.136937
-0.363241	0.186547	-0.363239	14.04192	0.109586	0							0.118196	0.137067
-0.363107	0.1857	-0.363105	14.041919	0.110252	0							0.118329	0.137197
-0.362974	0.185023	-0.362972	14.041945	0.110919	0							0.118462	0.137327
-0.362841	0.184555	-0.362839	14.041908	0.111585	0							0.118596	0.137457
-0.362708	0.184178	-0.362705	14.041916	0.112251	0							0.118729	0.137586
-0.362574	0.184172	-0.362572	14.041932	0.112917	0							0.118862	0.137715
-0.362441	0.18404	-0.362439	14.041955	0.113584	0							0.118995	0.137844
-0.362308	0.183864	-0.362306	14.042071	0.11425	0							0.119129	0.137973
-0.362175	0.18403	-0.362172	14.042193	0.114916	0							0.119262	0.138102
-0.362041	0.18442	-0.362039	14.042271	0.115583	0							0.119395	0.138232
-0.361908	0.18462	-0.361906	14.042287	0.116249	0							0.119528	0.138361
-0.361775	0.184416	-0.361773	14.042264	0.116915	0							0.119662	0.13849
-0.361642	0.184046	-0.361639	14.042234	0.117582	0							0.119795	0.138619
-0.361508	0.18425	-0.361506	14.042252	0.118248	0							0.119928	0.138748
-0.361375	0.184569	-0.361373	14.042239	0.118914	0							0.120061	0.138877
-0.361242	0.185033	-0.36124	14.042246	0.119581	0							0.120195	0.139005
-0.361109	0.185501	-0.361106	14.042246	0.120247	0							0.120328	0.139134
-0.360975	0.185682	-0.360973	14.042291	0.120913	0							0.120461	0.139263
-0.360842	0.185446	-0.36084	14.042334	0.12158	0							0.120594	0.139391
-0.360709	0.185269	-0.360707	14.042337	0.122246	0							0.120728	0.13952
-0.360576	0.184692	-0.360573	14.042346	0.122912	0							0.120861	0.139648
-0.360442	0.183911	-0.36044	14.042454	0.123579	0							0.120994	0.139777
-0.360309	0.181844	-0.360307	14.042548	0.124245	0							0.121127	0.139906
-0.360176	0.179501	-0.360174	14.042588	0.124911	0							0.121261	0.140034
-0.360043	0.178297	-0.36004	14.042588	0.125577	0							0.121394	0.140162
-0.359909	0.178959	-0.359907	14.042549	0.126244	0							0.121527	0.14029
-0.359776	0.179928	-0.359774	14.042483	0.12691	0							0.12166	0.140418
-0.359643	0.179816	-0.359641	14.042444	0.127576	0							0.121794	0.140546
-0.35951	0.179392	-0.359507	14.042402	0.128243	0							0.121927	0.140674
-0.359376	0.179731	-0.359374	14.042356	0.128909	0							0.12206	0.140802
-0.359243	0.179975	-0.359241	14.042383	0.129575	0							0.122193	0.14093
-0.35911	0.180235	-0.359108	14.042449	0.130242	0							0.122327	0.141058
-0.358977	0.180574	-0.358974	14.042425	0.130908	0							0.12246	0.141186
-0.358843	0.180924	-0.358841	14.042396	0.131574	0							0.122593	0.141314
-0.35871	0.181197	-0.358708	14.042377	0.132241	0							0.122726	0.141569
-0.358577	0.181456	-0.358575	14.042424	0.132907	0							0.12286	0.141824
-0.358444	0.181591	-0.358441	14.042508	0.133573	0							0.122993	0.142079
-0.35831	0.181786	-0.358308	14.042539	0.13424	0							0.123126	0.142334
-0.358177	0.181888	-0.358175	14.042521	0.134906	0							0.123259	0.142589
-0.358044	0.181544	-0.358042	14.042557	0.135572	0							0.123393	0.142844
-0.357911	0.180993	-0.357908	14.042668	0.136239	0							0.123526	0.143099
-0.357777	0.181885	-0.357775	14.042713	0.136905	0							0.123659	0.143354
-0.357644	0.183326	-0.357642	14.042665	0.137571	0							0.123792	0.143609
-0.357511	0.184246	-0.357509	14.042628	0.138238	0							0.123926	0.143864
-0.357378	0.184515	-0.357375	14.042587	0.138904	0							0.124059	0.14399
-0.357244	0.184587	-0.357242	14.042551	0.13957	0							0.124192	0.144116
-0.357111	0.184813	-0.357109	14.042579	0.140236	0							0.124325	0.144243
-0.356978	0.186385	-0.356975	14.042606	0.140903	0							0.124459	0.144369
-0.356845	0.187999	-0.356842	14.042639	0.141569	0							0.124592	0.144495
-0.356711	0.18839	-0.356709	14.042672	0.142235	0							0.124725	0.144621
-0.356578	0.187898	-0.356576	14.042665	0.142902	0							0.124858	0.144747
-0.356445	0.187534	-0.356442	14.042693	0.143568	0							0.124992	0.144873
-0.356312	0.188192	-0.356309	14.042704	0.144234	0							0.125125	0.144999
-0.356178	0.189061	-0.356176	14.04266	0.144901	0							0.125258	0.145125
-0.356045	0.189139	-0.356043	14.042607	0.145567	0							0.125391	0.145251
-0.355912	0.189028	-0.355909	14.042571	0.146233	0							0.125525	0.145376
-0.355779	0.188962	-0.355776	14.04251	0.1469	0							0.125658	0.145501
-0.355645	0.188859	-0.355643	14.042437	0.147566	0							0.125791	0.145627
-0.355512	0.188842	-0.35551	14.042453	0.148232	0							0.125924	0.145752
-0.355379	0.188928	-0.355376	14.042495	0.148899	0							0.126058	0.145878
-0.355245	0.189125	-0.355243	14.042489	0.149565	0							0.126191	0.146003
-0.355112	0.189489	-0.35511	14.042477	0.150231	0							0.126324	0.146129
-0.354979	0.189754	-0.354977	14.042507	0.150897	0							0.126457	0.146254
-0.354846	0.189985	-0.354843	14.042524	0.151564	0							0.126591	0.14638
-0.354712	0.190664	-0.35471	14.042521	0.15223	0							0.126724	0.146504
-0.354579	0.191624	-0.354577	14.042566	0.152896	0							0.126857	0.146629
-0.354446	0.19108	-0.354444	14.042637	0.153563	0							0.12699	0.146754
-0.354313	0.190224	-0.35431	14.042659	0.154229	0							0.127124	0.146879
-0.354179	0.189945	-0.354177	14.042669	0.154895	0							0.127257	0.147004
-0.354046	0.190405	-0.354044	14.042672	0.155562	0							0.12739	0.147128
-0.353913	0.191203	-0.353911	14.042718	0.156228	0							0.127524	0.147253
-0.35378	0.191856	-0.353777	14.042755	0.156894	0							0.127657	0.147378
-0.353646	0.191577	-0.353644	14.042807	0.157561	0							0.12779	0.147503
-0.353513	0.191348	-0.353511	14.042837	0.158227	0							0.127923	0.147628
-0.35338	0.191468	-0.353378	14.042864	0.158893	0							0.128056	0.147752
-0.353247	0.191802	-0.353244	14.042881	0.15956	0							0.12819	0.147876
-0.353113	0.192111	-0.353111	14.042879	0.160226	0							0.128323	0.148
-0.35298	0.192212	-0.352978	14.04289	0.160892	0							0.128456	0.148124
-0.352847	0.192171	-0.352845	14.04289	0.161559	0							0.12859	0.148248
-0.352714	0.192188	-0.352711	14.042892	0.162225	0							0.128723	0.148372
-0.35258	0.192118	-0.352578	14.042871	0.162891	0							0.128856	0.148497
-0.352447	0.19139	-0.352445	14.042792	0.163557	0							0.128989	0.148621
-0.352314	0.190284	-0.352312	14.042787	0.164224	0							0.129123	0.148745
-0.352181	0.189324	-0.352178	14.042839	0.16489	0							0.129256	0.148869
-0.352047	0.189675	-0.352045	14.042824	0.165556	0							0.129389	0.149116
-0.351914	0.19001	-0.351912	14.042846	0.166223	0							0.129522	0.149364
-0.351781	0.189503	-0.351779	14.04295	0.166889	0							0.129656	0.149611
-0.351648	0.188887	-0.351645	14.043026	0.167555	0							0.129789	0.149858
-0.351514	0.188539	-0.351512	14.043032	0.168222	0							0.129922	0.150106
-0.351381	0.18829	-0.351379	14.043039	0.168888	0							0.130055	0.150353
-0.351248	0.187817	-0.351245	14.043046	0.169554	0							0.130189	0.1506
-0.351115	0.187709	-0.351112	14.042991	0.170221	0							0.130322	0.150847
-0.350981	0.187669	-0.350979	14.043017	0.170887	0							0.130455	0.151095
-0.350848	0.18765	-0.350846	14.043085	0.171553	0							0.130588	0.151342
-0.350715	0.187444	-0.350712	14.043089	0.17222	0							0.130722	0.151464
-0.350582	0.186886	-0.350579	14.043098	0.172886	0							0.130855	0.151586
-0.350448	0.186199	-0.350446	14.043149	0.173552	0							0.130988	0.151709
-0.350315	0.186419	-0.350313	14.043207	0.174219	0							0.131121	0.151831
-0.350182	0.18667	-0.350179	14.043192	0.174885	0							0.131255	0.151953
-0.350049	0.186637	-0.350046	14.043112	0.175551	0							0.131388	0.152075
-0.349915	0.186037	-0.349913	14.043065	0.176218	0							0.131521	0.152197
-0.349782	0.185321	-0.34978	14.043058	0.176884	0							0.131654	0.152319
-0.349649	0.184797	-0.349646	14.043055	0.17755	0							0.131788	0.152442
-0.349516	0.184188	-0.349513	14.043034	0.178216	0							0.131921	0.152564
-0.349382	0.1835	-0.34938	14.043007	0.178883	0							0.132054	0.152685
-0.349249	0.183299	-0.349247	14.043045	0.179549	0							0.132187	0.152807
-0.349116	0.183742	-0.349113	14.043082	0.180215	0							0.132321	0.152928
-0.348983	0.184706	-0.34898	14.043072	0.180882	0							0.132454	0.15305
-0.348849	0.185674	-0.348847	14.043075	0.181548	0							0.132587	0.153171
-0.348716	0.185563	-0.348714	14.043092	0.182214	0							0.13272	0.153293
-0.348583	0.185202	-0.34858	14.043147	0.182881	0							0.132854	0.153414
-0.34845	0.185387	-0.348447	14.043202	0.183547	0							0.132987	0.153536
-0.348316	0.185712	-0.348314	14.043119	0.184213	0							0.13312	0.153657
-0.348183	0.185906	-0.348181	14.04316	0.18488	0							0.133253	0.153779
-0.34805	0.186117	-0.348047	14.043167	0.185546	0							0.133387	0.1539
-0.347917	0.186509	-0.347914	14.043132	0.186212	0							0.13352	0.15402
-0.347783	0.186849	-0.347781	14.043166	0.186879	0							0.133653	0.154141
-0.34765	0.186869	-0.347648	14.043165	0.187545	0							0.133786	0.154262
-0.347517	0.186763	-0.347514	14.043169	0.188211	0							0.13392	0.154383
-0.347384	0.18658	-0.347381	14.043177	0.188877	0							0.134053	0.154504
-0.34725	0.186294	-0.347248	14.043221	0.189544	0							0.134186	0.154625
-0.347117	0.186054	-0.347115	14.043258	0.19021	0							0.134319	0.154745
-0.346984	0.185902	-0.346981	14.043244	0.190876	0							0.134453	0.154866
-0.346851	0.185776	-0.346848	14.043222	0.191543	0							0.134586	0.154987
-0.346717	0.185779	-0.346715	14.043212	0.192209	0							0.134719	0.155107
-0.346584	0.186128	-0.346582	14.043196	0.192875	0							0.134852	0.155227
-0.346451	0.186839	-0.346448	14.043218	0.193542	0							0.134986	0.155348
-0.346318	0.187712	-0.346315	14.043239	0.194208	0							0.135119	0.155468
-0.346184	0.188704	-0.346182	14.043275	0.194874	0							0.135252	0.155588
-0.346051	0.189975	-0.346049	14.043266	0.195541	0							0.135385	0.155708
-0.345918	0.191264	-0.345915	14.043334	0.196207	0							0.135519	0.155828
-0.345784	0.19193	-0.345782	14.043386	0.196873	0							0.135652	0.155948
-0.345651	0.19199	-0.345649	14.043431	0.19754	0							0.135785	0.156069
-0.345518	0.191663	-0.345515	14.043451	0.198206	0							0.135918	0.156189
-0.345385	0.191106	-0.345382	14.043437	0.198872	0							0.136052	0.156428
-0.345252	0.190502	-0.345249	14.04344	0.199539	0							0.136185	0.156667
-0.345118	0.190074	-0.345116	14.043516	0.200205	0							0.136318	0.156906
-0.344985	0.190024	-0.344982	14.04352	0.200871	0							0.136452	0.157146
-0.344852	0.190403	-0.344849	14.043526	0.201538	0							0.136585	0.157385
-0.344718	0.190958	-0.344716	14.04354	0.202204	0							0.136718	0.157624
-0.344585	0.191264	-0.344583	14.043567	0.20287	0							0.136851	0.157863
-0.344452	0.191213	-0.344449	14.043569	0.203536	0							0.136984	0.158103
-0.344319	0.191092	-0.344316	14.043564	0.204203	0							0.137118	0.158342
-0.344185	0.19118	-0.344183	14.043564	0.204869	0							0.137251	0.158581
-0.344052	0.191467	-0.34405	14.043605	0.205535	0							0.137384	0.158699
-0.343919	0.191861	-0.343916	14.043581	0.206202	0							0.137517	0.158817
-0.343786	0.192166	-0.343783	14.043485	0.206868	0							0.137651	0.158936
-0.343652	0.192358	-0.34365	14.043532	0.207534	0							0.137784	0.159054
-0.343519	0.192354	-0.343517	14.043593	0.208201	0							0.137917	0.159172
-0.343386	0.191999	-0.343383	14.043598	0.208867	0							0.138051	0.15929
-0.343253	0.191464	-0.34325	14.043515	0.209533	0							0.138184	0.159408
-0.343119	0.190874	-0.343117	14.043507	0.2102	0							0.138317	0.159526
-0.342986	0.19032	-0.342984	14.043597	0.210866	0							0.13845	0.159644
-0.342853	0.190282	-0.34285	14.043603	0.211532	0							0.138584	0.159762
-0.34272	0.190524	-0.342717	14.043683	0.212199	0							0.138717	0.15988
-0.342586	0.190175	-0.342584	14.043674	0.212865	0							0.13885	0.159997
-0.342453	0.189698	-0.342451	14.043673	0.213531	0							0.138983	0.160115
-0.34232	0.189611	-0.342317	14.04372	0.214198	0							0.139117	0.160232
-0.342187	0.18986	-0.342184	14.043766	0.214864	0							0.13925	0.16035
-0.342053	0.190342	-0.342051	14.043845	0.21553	0							0.139383	0.160467
-0.34192	0.190607	-0.341918	14.043916	0.216196	0							0.139516	0.160584
-0.341787	0.190412	-0.341784	14.043959	0.216863	0							0.13965	0.160702
-0.341654	0.190271	-0.341651	14.043902	0.217529	0							0.139783	0.160819
-0.34152	0.190327	-0.341518	14.043982	0.218195	0							0.139916	0.160937
-0.341387	0.190219	-0.341385	14.043985	0.218862	0							0.140049	0.161054
-0.341254	0.19007	-0.341251	14.043959	0.219528	0							0.140183	0.16117
-0.341121	0.19013	-0.341118	14.043941	0.220194	0							0.140316	0.161287
-0.340987	0.190595	-0.340985	14.043943	0.220861	0							0.140449	0.161404
-0.340854	0.191217	-0.340852	14.04391	0.221527	0							0.140582	0.161521
-0.340721	0.191685	-0.340718	14.04402	0.222193	0							0.140716	0.161637
-0.340588	0.192004	-0.340585	14.043941	0.22286	0							0.140849	0.161754
-0.340454	0.192338	-0.340452	14.043896	0.223526	0							0.140982	0.161871
-0.340321	0.192768	-0.340319	14.043921	0.224192	0							0.141115	0.161988
-0.340188	0.193379	-0.340185	14.043943	0.224859	0							0.141249	0.162104
-0.340055	0.194256	-0.340052	14.043945	0.225525	0							0.141382	0.162337
-0.339921	0.195226	-0.339919	14.04396	0.226191	0							0.141515	0.162569
-0.339788	0.19614	-0.339785	14.043963	0.226858	0							0.141648	0.162801
-0.339655	0.196708	-0.339652	14.04401	0.227524	0							0.141782	0.163034
-0.339522	0.196457	-0.339519	14.044086	0.22819	0							0.141915	0.163266
-0.339388	0.195778	-0.339386	14.044137	0.228856	0							0.142048	0.163498
-0.339255	0.195562	-0.339252	14.044132	0.229523	0							0.142181	0.163731
-0.339122	0.195842	-0.339119	14.044127	0.230189	0							0.142315	0.163963
-0.338989	0.196216	-0.338986	14.04423	0.230855	0							0.142448	0.164196
-0.338855	0.196419	-0.338853	14.044264	0.231522	0							0.142581	0.164428
-0.338722	0.196675	-0.338719	14.0442	0.232188	0							0.142714	0.164543
-0.338589	0.197429	-0.338586	14.044192	0.232854	0							0.142848	0.164657
-0.338456	0.198413	-0.338453	14.04423	0.233521	0							0.142981	0.164772
-0.338322	0.199012	-0.33832	14.04426	0.234187	0							0.143114	0.164887
-0.338189	0.19916	-0.338186	14.044279	0.234853	0							0.143247	0.165001
-0.338056	0.199296	-0.338053	14.044272	0.23552	0							0.143381	0.165116
-0.337923	0.199547	-0.33792	14.04423	0.236186	0							0.143514	0.165231
-0.337789	0.200001	-0.337787	14.044261	0.236852	0							0.143647	0.165345
-0.337656	0.200473	-0.337653	14.044285	0.237519	0							0.14378	0.16546
-0.337523	0.200517	-0.33752	14.044258	0.238185	0							0.143914	0.165575
-0.33739	0.200089	-0.337387	14.044159	0.238851	0							0.144047	0.165689
-0.337256	0.199526	-0.337254	14.044131	0.239518	0							0.14418	0.165803
-0.337123	0.19951	-0.33712	14.044123	0.240184	0							0.144313	0.165917
-0.33699	0.199966	-0.336987	14.04409	0.24085	0							0.144447	0.166031
-0.336857	0.20024	-0.336854	14.04405	0.241517	0							0.14458	0.166145
-0.336723	0.200147	-0.336721	14.044069	0.242183	0							0.144713	0.166259
-0.33659	0.199842	-0.336587	14.044108	0.242849	0							0.144846	0.166373
-0.336457	0.199714	-0.336454	14.04404	0.243515	0							0.14498	0.166487
-0.336323	0.199993	-0.336321	14.044111	0.244182	0							0.145113	0.166601
-0.33619	0.200459	-0.336188	14.044098	0.244848	0							0.145246	0.166715
-0.336057	0.200765	-0.336054	14.044114	0.245514	0							0.145379	0.166941
-0.335924	0.200968	-0.335921	14.044163	0.246181	0							0.145513	0.167168
-0.335791	0.201318	-0.335788	14.044188	0.246847	0							0.145646	0.167395
-0.335657	0.201763	-0.335655	14.044141	0.247513	0							0.145779	0.167622
-0.335524	0.202013	-0.335521	14.04416	0.24818	0							0.145912	0.167849
-0.335391	0.20185	-0.335388	14.044128	0.248846	0							0.146046	0.168075
-0.335257	0.201466	-0.335255	14.044149	0.249512	0							0.146179	0.168302
-0.335124	0.201269	-0.335122	14.044221	0.250179	0							0.146312	0.168529
-0.334991	0.201381	-0.334988	14.044252	0.250845	0							0.146445	0.168756
-0.334858	0.201988	-0.334855	14.044357	0.251511	0							0.146579	0.168983
-0.334724	0.202877	-0.334722	14.044422	0.252178	0							0.146712	0.169095
-0.334591	0.203288	-0.334588	14.044362	0.252844	0							0.146845	0.169206
-0.334458	0.202873	-0.334455	14.044341	0.25351	0							0.146979	0.169318
-0.334325	0.202192	-0.334322	14.044355	0.254176	0							0.147112	0.16943
-0.334191	0.202208	-0.334189	14.044266	0.254843	0							0.147245	0.169542
-0.334058	0.203093	-0.334055	14.044246	0.255509	0							0.147378	0.169654
-0.333925	0.204169	-0.333922	14.044351	0.256175	0							0.147512	0.169766
-0.333792	0.204746	-0.333789	14.044371	0.256842	0							0.147645	0.169878
-0.333658	0.204898	-0.333656	14.04435	0.257508	0							0.147778	0.16999
-0.333525	0.205228	-0.333522	14.044325	0.258174	0							0.147911	0.170102
-0.333392	0.205825	-0.333389	14.044364	0.258841	0							0.148045	0.170213
-0.333259	0.206386	-0.333256	14.044327	0.259507	0							0.148178	0.170324
-0.333125	0.206728	-0.333123	14.04445	0.260173	0							0.148311	0.170435
-0.332992	0.207235	-0.332989	14.044484	0.26084	0							0.148444	0.170547
-0.332859	0.208035	-0.332856	14.044491	0.261506	0							0.148578	0.170658
-0.332726	0.208781	-0.332723	14.044519	0.262172	0							0.148711	0.170769
-0.332592	0.209355	-0.33259	14.044534	0.262839	0							0.148844	0.17088
-0.332459	0.209643	-0.332456	14.044568	0.263505	0							0.148977	0.170991
-0.332326	0.209602	-0.332323	14.044518	0.264171	0							0.149111	0.171103
-0.332193	0.209633	-0.33219	14.044538	0.264838	0							0.149244	0.171214
-0.332059	0.210148	-0.332057	14.044626	0.265504	0							0.149377	0.171324
-0.331926	0.210867	-0.331923	14.044634	0.26617	0							0.14951	0.171435
-0.331793	0.211326	-0.33179	14.044639	0.266836	0							0.149644	0.171545
-0.33166	0.211458	-0.331657	14.04456	0.267503	0							0.149777	0.171656
-0.331526	0.211087	-0.331524	14.044522	0.268169	0							0.14991	0.171766
-0.331393	0.210388	-0.33139	14.044534	0.268835	0							0.150043	0.171877
-0.33126	0.210163	-0.331257	14.04454	0.269502	0							0.150177	0.171987
-0.331127	0.210361	-0.331124	14.04458	0.270168	0							0.15031	0.172098
-0.330993	0.210407	-0.330991	14.044587	0.270834	0							0.150443	0.172208
-0.33086	0.210017	-0.330857	14.044683	0.271501	0							0.150576	0.172319
-0.330727	0.209497	-0.330724	14.044739	0.272167	0							0.15071	0.172539
-0.330594	0.209123	-0.330591	14.044731	0.272833	0							0.150843	0.172759
-0.33046	0.208764	-0.330458	14.044717	0.2735	0							0.150976	0.172978
-0.330327	0.208384	-0.330324	14.044723	0.274166	0							0.151109	0.173198
-0.330194	0.20817	-0.330191	14.044719	0.274832	0							0.151243	0.173418
-0.330061	0.208205	-0.330058	14.044705	0.275499	0							0.151376	0.173638
-0.329927	0.208387	-0.329925	14.044713	0.276165	0							0.151509	0.173858
-0.329794	0.208502	-0.329791	14.044773	0.276831	0							0.151642	0.174077
-0.329661	0.208288	-0.329658	14.044766	0.277498	0							0.151776	0.174297
-0.329528	0.208232	-0.329525	14.044765	0.278164	0							0.151909	0.174517
-0.329394	0.208677	-0.329392	14.044819	0.27883	0							0.152042	0.174625
-0.329261	0.209047	-0.329258	14.044902	0.279497	0							0.152175	0.174734
-0.329128	0.209157	-0.329125	14.04484	0.280163	0							0.152309	0.174842
-0.328995	0.209365	-0.328992	14.044748	0.280829	0							0.152442	0.174951
-0.328861	0.209678	-0.328858	14.044751	0.281495	0							0.152575	0.175059
-0.328728	0.209764	-0.328725	14.044757	0.282162	0							0.152708	0.175168
-0.328595	0.209459	-0.328592	14.04487	0.282828	0							0.152842	0.175276
-0.328462	0.209089	-0.328459	14.044932	0.283494	0							0.152975	0.175384
-0.328328	0.208981	-0.328325	14.044955	0.284161	0							0.153108	0.175493
-0.328195	0.209183	-0.328192	14.044909	0.284827	0							0.153241	0.175601
-0.328062	0.20947	-0.328059	14.044821	0.285493	0							0.153375	0.175817
-0.327929	0.209865	-0.327926	14.044824	0.28616	0							0.153508	0.176033
-0.327795	0.210594	-0.327792	14.044779	0.286826	0							0.153641	0.176248
-0.327662	0.211461	-0.327659	14.044813	0.287492	0							0.153774	0.176464
-0.327529	0.212122	-0.327526	14.044763	0.288159	0							0.153908	0.176679
-0.327396	0.212482	-0.327393	14.044724	0.288825	0							0.154041	0.176895
-0.327262	0.212517	-0.327259	14.044703	0.289491	0							0.154174	0.177111
-0.327129	0.21241	-0.327126	14.044719	0.290158	0							0.154307	0.177326
-0.326996	0.212274	-0.326993	14.04476	0.290824	0							0.154441	0.177542
-0.326863	0.211929	-0.32686	14.044838	0.29149	0							0.154574	0.177757
-0.326729	0.211362	-0.326726	14.044832	0.292156	0							0.154707	0.177864
-0.326596	0.210712	-0.326593	14.044906	0.292823	0							0.15484	0.17797
-0.326463	0.210139	-0.32646	14.044947	0.293489	0							0.154974	0.178076
-0.326329	0.209765	-0.326327	14.045059	0.294155	0							0.155107	0.178183
-0.326196	0.209107	-0.326193	14.04508	0.294822	0							0.15524	0.178289
-0.326063	0.208285	-0.32606	14.04506	0.295488	0							0.155373	0.178395
-0.32593	0.208077	-0.325927	14.045157	0.296154	0							0.155507	0.178502
-0.325796	0.208359	-0.325794	14.045224	0.296821	0							0.15564	0.178608
-0.325663	0.208209	-0.32566	14.045169	0.297487	0							0.155773	0.178714
-0.32553	0.207722	-0.325527	14.045073	0.298153	0							0.155906	0.178821
-0.325397	0.207762	-0.325394	14.045113	0.29882	0							0.15604	0.178926
-0.325263	0.208679	-0.325261	14.045073	0.299486	0							0.156173	0.179032
-0.32513	0.209899	-0.325127	14.044985	0.300152	0							0.156306	0.179138
-0.324997	0.210815	-0.324994	14.044965	0.300819	0							0.15644	0.179243
-0.324864	0.211407	-0.324861	14.044994	0.301485	0							0.156573	0.179349
-0.32473	0.211704	-0.324728	14.045025	0.302151	0							0.156706	0.179455
-0.324597	0.211695	-0.324594	14.04509	0.302818	0							0.156839	0.17956
-0.324464	0.211287	-0.324461	14.045093	0.303484	0							0.156972	0.179666
-0.324331	0.210297	-0.324328	14.045136	0.30415	0							0.157106	0.179772
-0.324197	0.209052	-0.324195	14.045162	0.304817	0							0.157239	0.179877
-0.324064	0.208774	-0.324061	14.045194	0.305483	0							0.157372	0.180087
-0.323931	0.209427	-0.323928	14.045201	0.306149	0							0.157506	0.180297
-0.323798	0.210156	-0.323795	14.045224	0.306815	0							0.157639	0.180507
-0.323664	0.210739	-0.323662	14.045348	0.307482	0							0.157772	0.180717
-0.323531	0.211236	-0.323528	14.04529	0.308148	0							0.157905	0.180927
-0.323398	0.21153	-0.323395	14.045327	0.308814	0							0.158039	0.181137
-0.323265	0.211787	-0.323262	14.045247	0.309481	0							0.158172	0.181347
-0.323131	0.212351	-0.323128	14.045237	0.310147	0							0.158305	0.181557
-0.322998	0.21295	-0.322995	14.04534	0.310813	0							0.158438	0.181767
-0.322865	0.2136	-0.322862	14.045419	0.31148	0							0.158572	0.181977
-0.322732	0.214338	-0.322729	14.045433	0.312146	0							0.158705	0.182081
-0.322598	0.21485	-0.322595	14.045435	0.312812	0							0.158838	0.182185
-0.322465	0.214847	-0.322462	14.045468	0.313479	0							0.158971	0.182288
-0.322332	0.215023	-0.322329	14.045471	0.314145	0							0.159105	0.182392
-0.322199	0.215731	-0.322196	14.045473	0.314811	0							0.159238	0.182495
-0.322065	0.216144	-0.322062	14.045473	0.315478	0							0.159371	0.182599
-0.321932	0.216004	-0.321929	14.045453	0.316144	0							0.159504	0.182702
-0.321799	0.215646	-0.321796	14.045455	0.31681	0							0.159638	0.182806
-0.321666	0.215378	-0.321663	14.045426	0.317477	0							0.159771	0.18291
-0.321532	0.215119	-0.321529	14.045388	0.318143	0							0.159904	0.183013
-0.321399	0.214849	-0.321396	14.045375	0.318809	0							0.160037	0.183116
-0.321266	0.214655	-0.321263	14.045417	0.319475	0							0.160171	0.183219
-0.321133	0.214323	-0.32113	14.045484	0.320142	0							0.160304	0.183322
-0.320999	0.214331	-0.320996	14.045504	0.320808	0							0.160437	0.183425
-0.320866	0.214862	-0.320863	14.045496	0.321474	0							0.16057	0.183527
-0.320733	0.214881	-0.32073	14.045527	0.322141	0							0.160704	0.18363
-0.3206	0.214271	-0.320597	14.045546	0.322807	0							0.160837	0.183733
-0.320466	0.213581	-0.320463	14.045582	0.323473	0							0.16097	0.183836
-0.320333	0.212962	-0.32033	14.045588	0.32414	0							0.161103	0.183939
-0.3202	0.212357	-0.320197	14.045594	0.324806	0							0.161237	0.184042
-0.320067	0.211873	-0.320064	14.045573	0.325472	0							0.16137	0.184246
-0.319933	0.211614	-0.31993	14.045574	0.326139	0							0.161503	0.184451
-0.3198	0.211333	-0.319797	14.045591	0.326805	0							0.161636	0.184655
-0.319667	0.210979	-0.319664	14.045567	0.327471	0							0.16177	0.18486
-0.319534	0.210701	-0.319531	14.045552	0.328138	0							0.161903	0.185064
-0.3194	0.210297	-0.319397	14.045597	0.328804	0							0.162036	0.185269
-0.319267	0.209951	-0.319264	14.045574	0.32947	0							0.162169	0.185473
-0.319134	0.210166	-0.319131	14.045547	0.330137	0							0.162303	0.185678
-0.319001	0.210633	-0.318998	14.045588	0.330803	0							0.162436	0.185882
-0.318867	0.210773	-0.318864	14.045662	0.331469	0							0.162569	0.186087
-0.318734	0.210591	-0.318731	14.045694	0.332135	0							0.162702	0.186187
-0.318601	0.210513	-0.318598	14.045667	0.332802	0							0.162836	0.186288
-0.318468	0.210692	-0.318465	14.04565	0.333468	0							0.162969	0.186389
-0.318334	0.210659	-0.318331	14.04564	0.334134	0							0.163102	0.18649
-0.318201	0.210413	-0.318198	14.045658	0.334801	0							0.163235	0.186591
-0.318068	0.210265	-0.318065	14.045729	0.335467	0							0.163369	0.186692
-0.317935	0.210353	-0.317932	14.045684	0.336133	0							0.163502	0.186792
-0.317801	0.210948	-0.317798	14.045703	0.3368	0							0.163635	0.186893
-0.317668	0.211675	-0.317665	14.045695	0.337466	0							0.163768	0.186994
-0.317535	0.212022	-0.317532	14.045695	0.338132	0							0.163902	0.187095
-0.317402	0.212147	-0.317398	14.045723	0.338799	0							0.164035	0.187295
-0.317268	0.212459	-0.317265	14.045712	0.339465	0							0.164168	0.187495
-0.317135	0.213104	-0.317132	14.045723	0.340131	0							0.164301	0.187696
-0.317002	0.214068	-0.316999	14.04579	0.340798	0							0.164435	0.187896
-0.316869	0.215287	-0.316865	14.045764	0.341464	0							0.164568	0.188096
-0.316735	0.216274	-0.316732	14.045792	0.34213	0							0.164701	0.188297
-0.316602	0.21648	-0.316599	14.045832	0.342797	0							0.164834	0.188497
-0.316469	0.216249	-0.316466	14.045847	0.343463	0							0.164968	0.188698
-0.316335	0.215894	-0.316332	14.045867	0.344129	0							0.165101	0.188898
-0.316202	0.215303	-0.316199	14.045872	0.344795	0							0.165234	0.189098
-0.316069	0.214958	-0.316066	14.045886	0.345462	0							0.165367	0.189197
-0.315936	0.214952	-0.315933	14.045853	0.346128	0							0.165501	0.189296
-0.315802	0.214984	-0.315799	14.045828	0.346794	0							0.165634	0.189394
-0.315669	0.215268	-0.315666	14.045796	0.347461	0							0.165767	0.189493
-0.315536	0.21582	-0.315533	14.045779	0.348127	0							0.1659	0.189592
-0.315403	0.216011	-0.3154	14.045774	0.348793	0							0.166034	0.189691
-0.315269	0.21564	-0.315266	14.045829	0.34946	0							0.166167	0.18979
-0.315136	0.215191	-0.315133	14.045948	0.350126	0							0.1663	0.189888
-0.315003	0.21525	-0.315	14.045992	0.350792	0							0.166433	0.189987
-0.31487	0.215709	-0.314867	14.046077	0.351459	0							0.166567	0.190086
-0.314736	0.215599	-0.314733	14.046052	0.352125	0							0.1667	0.190282
-0.314603	0.214885	-0.3146	14.046	0.352791	0							0.166833	0.190478
-0.31447	0.214186	-0.314467	14.04598	0.353458	0							0.166967	0.190674
-0.314337	0.213873	-0.314334	14.046047	0.354124	0							0.1671	0.190871
-0.314203	0.213852	-0.3142	14.045989	0.35479	0							0.167233	0.191067
-0.31407	0.213924	-0.314067	14.046033	0.355457	0							0.167366	0.191263
-0.313937	0.213804	-0.313934	14.046051	0.356123	0							0.1675	0.191459
-0.313804	0.213585	-0.313801	14.046023	0.356789	0							0.167633	0.191656
-0.31367	0.213203	-0.313667	14.046088	0.357455	0							0.167766	0.191852
-0.313537	0.212692	-0.313534	14.046168	0.358122	0							0.167899	0.192048
-0.313404	0.212558	-0.313401	14.046145	0.358788	0							0.168033	0.192145
-0.313271	0.213079	-0.313268	14.046163	0.359454	0							0.168166	0.192242
-0.313137	0.213825	-0.313134	14.046144	0.360121	0							0.168299	0.192338
-0.313004	0.214623	-0.313001	14.046141	0.360787	0							0.168432	0.192435
-0.312871	0.215357	-0.312868	14.046195	0.361453	0							0.168566	0.192532
-0.312738	0.215595	-0.312735	14.04621	0.36212	0							0.168699	0.192629
-0.312604	0.215449	-0.312601	14.046206	0.362786	0							0.168832	0.192725
-0.312471	0.215373	-0.312468	14.04612	0.363452	0							0.168965	0.192822
-0.312338	0.215213	-0.312335	14.046114	0.364119	0							0.169099	0.192919
-0.312205	0.2151	-0.312201	14.046141	0.364785	0							0.169232	0.193015
-0.312071	0.215492	-0.312068	14.04612	0.365451	0							0.169365	0.193208
-0.311938	0.215845	-0.311935	14.046161	0.366118	0							0.169498	0.1934
-0.311805	0.215711	-0.311802	14.046078	0.366784	0							0.169632	0.193592
-0.311672	0.215264	-0.311669	14.046103	0.36745	0							0.169765	0.193784
-0.311538	0.214842	-0.311535	14.046119	0.368117	0							0.169898	0.193976
-0.311405	0.215143	-0.311402	14.046128	0.368783	0							0.170031	0.194169
-0.311272	0.215876	-0.311269	14.046265	0.369449	0							0.170165	0.194361
-0.311139	0.216525	-0.311135	14.046325	0.370115	0							0.170298	0.194553
-0.311005	0.217056	-0.311002	14.04635	0.370782	0							0.170431	0.194745
-0.310872	0.217541	-0.310869	14.046337	0.371448	0							0.170564	0.194937
-0.310739	0.217825	-0.310736	14.0463	0.372114	0							0.170698	0.195032
-0.310606	0.217834	-0.310602	14.046256	0.372781	0							0.170831	0.195127
-0.310472	0.217687	-0.310469	14.046267	0.373447	0							0.170964	0.195221
-0.310339	0.2178	-0.310336	14.046254	0.374113	0							0.171097	0.195316
-0.310206	0.218205	-0.310203	14.046215	0.37478	0							0.171231	0.195411
-0.310073	0.218748	-0.310069	14.046309	0.375446	0							0.171364	0.195505
-0.309939	0.219411	-0.309936	14.046383	0.376112	0							0.171497	0.1956
-0.309806	0.220116	-0.309803	14.046447	0.376779	0							0.17163	0.195695
-0.309673	0.220541	-0.30967	14.04643	0.377445	0							0.171764	0.19579
-0.30954	0.22079	-0.309536	14.046384	0.378111	0							0.171897	0.195884
-0.309406	0.220894	-0.309403	14.046368	0.378778	0							0.17203	0.196072
-0.309273	0.2206	-0.30927	14.046405	0.379444	0							0.172163	0.196261
-0.30914	0.219939	-0.309137	14.046417	0.38011	0							0.172297	0.196449
-0.309007	0.219244	-0.309003	14.046408	0.380777	0							0.17243	0.196637
-0.308873	0.218421	-0.30887	14.046422	0.381443	0							0.172563	0.196825
-0.30874	0.217457	-0.308737	14.046479	0.382109	0							0.172696	0.197013
-0.308607	0.216813	-0.308604	14.046481	0.382776	0							0.17283	0.197201
-0.308474	0.216692	-0.30847	14.046504	0.383442	0							0.172963	0.197389
-0.30834	0.217225	-0.308337	14.046516	0.384108	0							0.173096	0.197578
-0.308207	0.217903	-0.308204	14.046544	0.384774	0							0.173229	0.197766
-0.308074	0.217807	-0.308071	14.046593	0.385441	0							0.173363	0.197858
-0.307941	0.217243	-0.307937	14.046535	0.386107	0							0.173496	0.197951
-0.307807	0.216924	-0.307804	14.046515	0.386773	0							0.173629	0.198044
-0.307674	0.21715	-0.307671	14.046422	0.38744	0							0.173762	0.198137
-0.307541	0.217502	-0.307538	14.046365	0.388106	0							0.173896	0.198229
-0.307407	0.217536	-0.307404	14.046355	0.388772	0							0.174029	0.198322
-0.307274	0.2176	-0.307271	14.046373	0.389439	0							0.174162	0.198415
-0.307141	0.217657	-0.307138	14.046319	0.390105	0							0.174295	0.198507
-0.307008	0.217301	-0.307005	14.046325	0.390771	0							0.174429	0.1986
-0.306875	0.216822	-0.306871	14.046368	0.391438	0							0.174562	0.198693
-0.306741	0.216727	-0.306738	14.046406	0.392104	0							0.174695	0.198877
-0.306608	0.216714	-0.306605	14.046369	0.39277	0							0.174828	0.199061
-0.306475	0.216647	-0.306472	14.046296	0.393437	0							0.174962	0.199245
-0.306341	0.216864	-0.306338	14.046306	0.394103	0							0.175095	0.19943
-0.306208	0.216899	-0.306205	14.046341	0.394769	0							0.175228	0.199614
-0.306075	0.216688	-0.306072	14.046335	0.395435	0							0.175361	0.199798
-0.305942	0.216631	-0.305938	14.046409	0.396102	0							0.175495	0.199982
-0.305808	0.216691	-0.305805	14.046435	0.396768	0							0.175628	0.200166
-0.305675	0.216685	-0.305672	14.046424	0.397434	0							0.175761	0.20035
-0.305542	0.217126	-0.305539	14.046476	0.398101	0							0.175894	0.200535
-0.305409	0.218077	-0.305405	14.046478	0.398767	0							0.176028	0.200625
-0.305275	0.219127	-0.305272	14.04651	0.399433	0							0.176161	0.200716
-0.305142	0.219648	-0.305139	14.046569	0.4001	0							0.176294	0.200807
-0.305009	0.219447	-0.305006	14.046562	0.400766	0							0.176428	0.200898
-0.304876	0.219164	-0.304872	14.046598	0.401432	0							0.176561	0.200988
-0.304742	0.219677	-0.304739	14.046611	0.402099	0							0.176694	0.201079
-0.304609	0.220645	-0.304606	14.046671	0.402765	0							0.176827	0.20117
-0.304476	0.221274	-0.304473	14.04669	0.403431	0							0.17696	0.20126
-0.304343	0.221291	-0.304339	14.046653	0.404098	0							0.177094	0.201351
-0.304209	0.221089	-0.304206	14.046646	0.404764	0							0.177227	0.201442
-0.304076	0.221196	-0.304073	14.046624	0.40543	0							0.17736	0.201622
-0.303943	0.221186	-0.30394	14.046576	0.406097	0							0.177494	0.201802
-0.30381	0.221051	-0.303806	14.046563	0.406763	0							0.177627	0.201983
-0.303676	0.221175	-0.303673	14.046534	0.407429	0							0.17776	0.202163
-0.303543	0.221726	-0.30354	14.046522	0.408096	0							0.177893	0.202343
-0.30341	0.221991	-0.303407	14.046485	0.408762	0							0.178027	0.202523
-0.303277	0.221755	-0.303273	14.046487	0.409428	0							0.17816	0.202704
-0.303143	0.22126	-0.30314	14.046482	0.410094	0							0.178293	0.202884
-0.30301	0.2207	-0.303007	14.046516	0.410761	0							0.178426	0.203064
-0.302877	0.22048	-0.302874	14.04655	0.411427	0							0.17856	0.203244
-0.302744	0.220674	-0.30274	14.046617	0.412093	0							0.178693	0.203422
-0.30261	0.221468	-0.302607	14.046634	0.41276	0							0.178826	0.2036
-0.302477	0.222497	-0.302474	14.046658	0.413426	0							0.178959	0.203777
-0.302344	0.22321	-0.302341	14.046724	0.414092	0							0.179093	0.203955
-0.302211	0.223099	-0.302207	14.046645	0.414759	0							0.179226	0.204132
-0.302077	0.222406	-0.302074	14.046604	0.415425	0							0.179359	0.20431
-0.301944	0.221695	-0.301941	14.046587	0.416091	0							0.179492	0.204488
-0.301811	0.221279	-0.301808	14.046576	0.416758	0							0.179626	0.204665
-0.301678	0.221241	-0.301674	14.046571	0.417424	0							0.179759	0.204843
-0.301544	0.221246	-0.301541	14.046666	0.41809	0							0.179892	0.205021
-0.301411	0.221123	-0.301408	14.046703	0.418757	0							0.180025	0.205108
-0.301278	0.220891	-0.301275	14.046723	0.419423	0							0.180159	0.205196
-0.301145	0.220641	-0.301141	14.046714	0.420089	0							0.180292	0.205283
-0.301011	0.220343	-0.301008	14.046658	0.420755	0							0.180425	0.205371
-0.300878	0.220062	-0.300875	14.046662	0.421422	0							0.180558	0.205458
-0.300745	0.220335	-0.300741	14.046693	0.422088	0							0.180692	0.205546
-0.300612	0.221297	-0.300608	14.046703	0.422754	0							0.180825	0.205633
-0.300478	0.222126	-0.300475	14.046682	0.423421	0							0.180958	0.205721
-0.300345	0.222017	-0.300342	14.046651	0.424087	0							0.181091	0.205808
-0.300212	0.221067	-0.300209	14.046676	0.424753	0							0.181225	0.205896
-0.300079	0.220235	-0.300075	14.046725	0.42542	0							0.181358	0.206069
-0.299945	0.219854	-0.299942	14.046712	0.426086	0							0.181491	0.206243
-0.299812	0.219866	-0.299809	14.046641	0.426752	0							0.181624	0.206417
-0.299679	0.220117	-0.299675	14.046728	0.427419	0							0.181758	0.206591
-0.299546	0.220476	-0.299542	14.046721	0.428085	0							0.181891	0.206765
-0.299412	0.220794	-0.299409	14.046672	0.428751	0							0.182024	0.206938
-0.299279	0.220587	-0.299276	14.04661	0.429418	0							0.182157	0.207112
-0.299146	0.220425	-0.299142	14.046642	0.430084	0							0.182291	0.207286
-0.299013	0.220899	-0.299009	14.046624	0.43075	0							0.182424	0.20746
-0.298879	0.221778	-0.298876	14.046584	0.431417	0							0.182557	0.207633
-0.298746	0.222645	-0.298743	14.046577	0.432083	0							0.18269	0.207805
-0.298613	0.223571	-0.298609	14.04661	0.432749	0							0.182824	0.207976
-0.29848	0.224643	-0.298476	14.046631	0.433416	0							0.182957	0.208147
-0.298346	0.225606	-0.298343	14.046648	0.434082	0							0.18309	0.208318
-0.298213	0.226191	-0.29821	14.046688	0.434748	0							0.183223	0.20849
-0.29808	0.226221	-0.298076	14.0467	0.435414	0							0.183357	0.208661
-0.297947	0.226128	-0.297943	14.046755	0.436081	0							0.18349	0.208832
-0.297813	0.225824	-0.29781	14.046777	0.436747	0							0.183623	0.209003
-0.29768	0.225482	-0.297677	14.046811	0.437413	0							0.183756	0.209175
-0.297547	0.225379	-0.297543	14.046843	0.43808	0							0.18389	0.209346
-0.297414	0.224902	-0.29741	14.046858	0.438746	0							0.184023	0.20943
-0.29728	0.224088	-0.297277	14.046766	0.439412	0							0.184156	0.209515
-0.297147	0.223588	-0.297144	14.046707	0.440079	0							0.184289	0.209599
-0.297014	0.223834	-0.29701	14.046654	0.440745	0							0.184423	0.209683
-0.29688	0.225004	-0.296877	14.046657	0.441411	0							0.184556	0.209768
-0.296747	0.226266	-0.296744	14.04668	0.442078	0							0.184689	0.209852
-0.296614	0.227314	-0.296611	14.046741	0.442744	0							0.184822	0.209936
-0.296481	0.227865	-0.296477	14.046769	0.44341	0							0.184956	0.210021
-0.296347	0.228097	-0.296344	14.04683	0.444077	0							0.185089	0.210105
-0.296214	0.228311	-0.296211	14.046815	0.444743	0							0.185222	0.210189
-0.296081	0.228594	-0.296078	14.04685	0.445409	0							0.185355	0.210357
-0.295948	0.228943	-0.295944	14.046852	0.446076	0							0.185489	0.210524
-0.295814	0.229107	-0.295811	14.046786	0.446742	0							0.185622	0.210692
-0.295681	0.228978	-0.295678	14.046733	0.447408	0							0.185755	0.210859
-0.295548	0.228729	-0.295545	14.046742	0.448074	0							0.185888	0.211027
-0.295415	0.228572	-0.295411	14.046755	0.448741	0							0.186022	0.211194
-0.295281	0.228398	-0.295278	14.046724	0.449407	0							0.186155	0.211362
-0.295148	0.227958	-0.295145	14.046702	0.450073	0							0.186288	0.211529
-0.295015	0.227289	-0.295012	14.046698	0.45074	0							0.186421	0.211697
-0.294882	0.226803	-0.294878	14.046785	0.451406	0							0.186555	0.211864
-0.294748	0.226861	-0.294745	14.046848	0.452072	0							0.186688	0.212029
-0.294615	0.227397	-0.294612	14.046899	0.452739	0							0.186821	0.212194
-0.294482	0.228037	-0.294478	14.046911	0.453405	0							0.186955	0.212359
-0.294349	0.228898	-0.294345	14.046875	0.454071	0							0.187088	0.212524
-0.294215	0.229458	-0.294212	14.046861	0.454738	0							0.187221	0.212689
-0.294082	0.229413	-0.294079	14.046911	0.455404	0							0.187354	0.212854
-0.293949	0.229429	-0.293945	14.047056	0.45607	0							0.187488	0.213019
-0.293816	0.230091	-0.293812	14.047105	0.456737	0							0.187621	0.213184
-0.293682	0.230906	-0.293679	14.047036	0.457403	0							0.187754	0.213349
-0.293549	0.231467	-0.293546	14.046976	0.458069	0							0.187887	0.213514
-0.293416	0.231232	-0.293412	14.046981	0.458735	0							0.188021	0.213595
-0.293283	0.230934	-0.293279	14.047012	0.459402	0							0.188154	0.213677
-0.293149	0.231176	-0.293146	14.047042	0.460068	0							0.188287	0.213758
-0.293016	0.231801	-0.293013	14.046991	0.460734	0							0.18842	0.213839
-0.292883	0.232474	-0.292879	14.046916	0.461401	0							0.188554	0.21392
-0.29275	0.233065	-0.292746	14.046904	0.462067	0							0.188687	0.214002
-0.292616	0.233363	-0.292613	14.046865	0.462733	0							0.18882	0.214083
-0.292483	0.233316	-0.29248	14.046832	0.4634	0							0.188953	0.214164
-0.29235	0.233218	-0.292346	14.046837	0.464066	0							0.189087	0.214245
-0.292217	0.233222	-0.292213	14.04683	0.464732	0							0.18922	0.214327
-0.292083	0.23326	-0.29208	14.046753	0.465399	0							0.189353	0.214488
-0.29195	0.233161	-0.291947	14.046741	0.466065	0							0.189486	0.214649
-0.291817	0.23312	-0.291813	14.046754	0.466731	0							0.18962	0.214811
-0.291684	0.233327	-0.29168	14.046746	0.467398	0							0.189753	0.214972
-0.29155	0.233659	-0.291547	14.046763	0.468064	0							0.189886	0.215133
-0.291417	0.233817	-0.291414	14.046808	0.46873	0							0.190019	0.215295
-0.291284	0.234014	-0.29128	14.046845	0.469397	0							0.190153	0.215456
-0.291151	0.234175	-0.291147	14.046834	0.470063	0							0.190286	0.215617
-0.291017	0.234157	-0.291014	14.046875	0.470729	0							0.190419	0.215779
-0.290884	0.234159	-0.290881	14.046854	0.471396	0							0.190552	0.21594
-0.290751	0.234505	-0.290747	14.046833	0.472062	0							0.190686	0.216099
-0.290618	0.234752	-0.290614	14.046837	0.472728	0							0.190819	0.216258
-0.290484	0.234392	-0.290481	14.046829	0.473394	0							0.190952	0.216417
-0.290351	0.233922	-0.290348	14.046812	0.474061	0							0.191085	0.216576
-0.290218	0.2335	-0.290214	14.046782	0.474727	0							0.191219	0.216735
-0.290085	0.233234	-0.290081	14.046768	0.475393	0							0.191352	0.216894
-0.289951	0.233166	-0.289948	14.046776	0.47606	0							0.191485	0.217053
-0.289818	0.232755	-0.289815	14.046741	0.476726	0							0.191618	0.217211
-0.289685	0.232053	-0.289681	14.046711	0.477392	0							0.191752	0.21737
-0.289552	0.231239	-0.289548	14.046711	0.478059	0							0.191885	0.217529
-0.289418	0.230583	-0.289415	14.046719	0.478725	0							0.192018	0.217686
-0.289285	0.230381	-0.289282	14.046704	0.479391	0							0.192151	0.217842
-0.289152	0.230309	-0.289148	14.046704	0.480058	0							0.192285	0.217999
-0.289019	0.229769	-0.289015	14.046724	0.480724	0							0.192418	0.218155
-0.288885	0.229169	-0.288882	14.04676	0.48139	0							0.192551	0.218312
-0.288752	0.228692	-0.288749	14.046798	0.482057	0							0.192684	0.218469
-0.288619	0.228439	-0.288615	14.046858	0.482723	0							0.192818	0.218625
-0.288486	0.228328	-0.288482	14.046904	0.483389	0							0.192951	0.218782
-0.288352	0.228186	-0.288349	14.046979	0.484056	0							0.193084	0.218938
-0.288219	0.227922	-0.288215	14.047009	0.484722	0							0.193217	0.219095
-0.288086	0.227877	-0.288082	14.047115	0.485388	0							0.193351	0.219249
-0.287953	0.227664	-0.287949	14.047124	0.486054	0							0.193484	0.219403
-0.287819	0.226968	-0.287816	14.047112	0.486721	0							0.193617	0.219557
-0.287686	0.226299	-0.287682	14.047031	0.487387	0							0.19375	0.219711
-0.287553	0.226368	-0.287549	14.046998	0.488053	0							0.193884	0.219866
-0.287419	0.227176	-0.287416	14.047	0.48872	0							0.194017	0.22002
-0.287286	0.227638	-0.287283	14.047021	0.489386	0							0.19415	0.220174
-0.287153	0.227294	-0.287149	14.046951	0.490052	0							0.194283	0.220328
-0.28702	0.226809	-0.287016	14.046947	0.490719	0							0.194417	0.220482
-0.286887	0.226266	-0.286883	14.046949	0.491385	0							0.19455	0.220636
-0.286753	0.225511	-0.28675	14.046933	0.492051	0							0.194683	0.220712
-0.28662	0.224519	-0.286616	14.046948	0.492718	0							0.194816	0.220788
-0.286487	0.223944	-0.286483	14.04697	0.493384	0							0.19495	0.220864
-0.286353	0.223761	-0.28635	14.046947	0.49405	0							0.195083	0.22094
-0.28622	0.22399	-0.286217	14.046928	0.494717	0							0.195216	0.221016
-0.286087	0.224358	-0.286083	14.046934	0.495383	0							0.195349	0.221092
-0.285954	0.224689	-0.28595	14.046966	0.496049	0							0.195483	0.221168
-0.28582	0.225411	-0.285817	14.04705	0.496716	0							0.195616	0.221244
-0.285687	0.226469	-0.285684	14.047091	0.497382	0							0.195749	0.22132
-0.285554	0.227223	-0.28555	14.047082	0.498048	0							0.195883	0.221396
-0.285421	0.227912	-0.285417	14.047074	0.498714	0							0.196016	0.221546
-0.285287	0.228945	-0.285284	14.047067	0.499381	0							0.196149	0.221697
-0.285154	0.230113	-0.285151	14.047008	0.500047	0							0.196282	0.221848
-0.285021	0.230642	-0.285017	14.046966	0.500713	0							0.196416	0.221998
-0.284888	0.229992	-0.284884	14.047	0.50138	0							0.196549	0.222149
-0.284754	0.22911	-0.284751	14.047006	0.502046	0							0.196682	0.2223
-0.284621	0.228333	-0.284618	14.047065	0.502712	0							0.196815	0.22245
-0.284488	0.228071	-0.284484	14.047062	0.503379	0							0.196948	0.222601
-0.284355	0.227996	-0.284351	14.047084	0.504045	0							0.197082	0.222752
-0.284221	0.227423	-0.284218	14.047128	0.504711	0							0.197215	0.222903
-0.284088	0.226153	-0.284085	14.047145	0.505378	0							0.197348	0.223051
-0.283955	0.225236	-0.283951	14.047139	0.506044	0							0.197482	0.223199
-0.283822	0.225239	-0.283818	14.047145	0.50671	0							0.197615	0.223348
-0.283688	0.2257	-0.283685	14.047153	0.507377	0							0.197748	0.223496
-0.283555	0.226365	-0.283552	14.047186	0.508043	0							0.197881	0.223645
-0.283422	0.227037	-0.283418	14.04722	0.508709	0							0.198015	0.223793
-0.283289	0.227514	-0.283285	14.047194	0.509376	0							0.198148	0.223941
-0.283155	0.2278	-0.283152	14.047168	0.510042	0							0.198281	0.22409
-0.283022	0.228328	-0.283018	14.047116	0.510708	0							0.198414	0.224238
-0.282889	0.228595	-0.282885	14.047126	0.511374	0							0.198548	0.224387
-0.282756	0.228744	-0.282752	14.047193	0.512041	0							0.198681	0.224533
-0.282622	0.228852	-0.282619	14.047158	0.512707	0							0.198814	0.224679
-0.282489	0.228594	-0.282485	14.047153	0.513373	0							0.198947	0.224825
-0.282356	0.228155	-0.282352	14.047179	0.51404	0							0.199081	0.224971
-0.282223	0.228061	-0.282219	14.047194	0.514706	0							0.199214	0.225117
-0.282089	0.228089	-0.282086	14.047131	0.515372	0							0.199347	0.225263
-0.281956	0.227758	-0.281952	14.047177	0.516039	0							0.19948	0.22541
-0.281823	0.227159	-0.281819	14.047153	0.516705	0							0.199614	0.225556
-0.28169	0.22713	-0.281686	14.047099	0.517371	0							0.199747	0.225702
-0.281556	0.22798	-0.281553	14.047115	0.518038	0							0.19988	0.225848
-0.281423	0.228555	-0.281419	14.047125	0.518704	0							0.200013	0.225992
-0.28129	0.229166	-0.281286	14.047191	0.51937	0							0.200147	0.226136
-0.281157	0.229774	-0.281153	14.047215	0.520037	0							0.20028	0.22628
-0.281023	0.230406	-0.28102	14.047273	0.520703	0							0.200413	0.226424
-0.28089	0.231142	-0.280886	14.047335	0.521369	0							0.200546	0.226567
-0.280757	0.231904	-0.280753	14.047409	0.522035	0							0.20068	0.226711
-0.280624	0.232475	-0.28062	14.047427	0.522702	0							0.200813	0.226855
-0.28049	0.232696	-0.280487	14.047448	0.523368	0							0.200946	0.226999
-0.280357	0.232614	-0.280353	14.047467	0.524035	0							0.201079	0.227143
-0.280224	0.232412	-0.28022	14.047391	0.524701	0							0.201213	0.227287
-0.280091	0.232322	-0.280087	14.047319	0.525367	0							0.201346	0.227429
-0.279957	0.232535	-0.279954	14.047309	0.526033	0							0.201479	0.22757
-0.279824	0.232864	-0.27982	14.047349	0.5267	0							0.201612	0.227712
-0.279691	0.232894	-0.279687	14.047355	0.527366	0							0.201746	0.227854
-0.279558	0.233049	-0.279554	14.047404	0.528032	0							0.201879	0.227995
-0.279424	0.233111	-0.279421	14.047337	0.528699	0							0.202012	0.228137
-0.279291	0.233246	-0.279287	14.047312	0.529365	0							0.202145	0.228279
-0.279158	0.233517	-0.279154	14.04731	0.530031	0							0.202279	0.228421
-0.279025	0.233554	-0.279021	14.047343	0.530698	0							0.202412	0.228562
-0.278891	0.232858	-0.278888	14.047382	0.531364	0							0.202545	0.228704
-0.278758	0.232276	-0.278754	14.047398	0.53203	0							0.202678	0.228843
-0.278625	0.232429	-0.278621	14.047379	0.532697	0							0.202812	0.228983
-0.278492	0.232584	-0.278488	14.047421	0.533363	0							0.202945	0.229122
-0.278358	0.232401	-0.278355	14.047363	0.534029	0							0.203078	0.229262
-0.278225	0.232165	-0.278221	14.047297	0.534696	0							0.203211	0.229402
-0.278092	0.23215	-0.278088	14.047305	0.535362	0							0.203345	0.229541
-0.277959	0.232019	-0.277955	14.047347	0.536028	0							0.203478	0.229681
-0.277825	0.231833	-0.277822	14.047367	0.536695	0							0.203611	0.22982
-0.277692	0.231516	-0.277688	14.04734	0.537361	0							0.203744	0.22996
-0.277559	0.231034	-0.277555	14.047397	0.538027	0							0.203878	0.230099
-0.277425	0.230274	-0.277422	14.047404	0.538693	0							0.204011	0.230236
-0.277292	0.229528	-0.277288	14.047474	0.53936	0							0.204144	0.230374
-0.277159	0.229094	-0.277155	14.047466	0.540026	0							0.204277	0.230511
-0.277026	0.228763	-0.277022	14.047449	0.540692	0							0.204411	0.230649
-0.276892	0.228441	-0.276889	14.047438	0.541359	0							0.204544	0.230786
-0.276759	0.228118	-0.276755	14.047381	0.542025	0							0.204677	0.230923
-0.276626	0.227615	-0.276622	14.047342	0.542691	0							0.20481	0.231061
-0.276493	0.226956	-0.276489	14.047346	0.543358	0							0.204944	0.231198
-0.276359	0.226309	-0.276356	14.047365	0.544024	0							0.205077	0.231335
-0.276226	0.225528	-0.276222	14.047422	0.54469	0							0.20521	0.231473
-0.276093	0.224858	-0.276089	14.047449	0.545357	0							0.205344	0.231608
-0.27596	0.224102	-0.275956	14.047455	0.546023	0							0.205477	0.231743
-0.275826	0.223664	-0.275823	14.047437	0.546689	0							0.20561	0.231878
-0.275693	0.223839	-0.275689	14.047441	0.547356	0							0.205743	0.232014
-0.27556	0.224394	-0.275556	14.047425	0.548022	0							0.205876	0.232149
-0.275427	0.224121	-0.275423	14.047385	0.548688	0							0.20601	0.232284
-0.275293	0.222969	-0.27529	14.047423	0.549354	0							0.206143	0.232419
-0.27516	0.221463	-0.275156	14.047473	0.550021	0							0.206276	0.232555
-0.275027	0.220334	-0.275023	14.047526	0.550687	0							0.20641	0.23269
-0.274894	0.219969	-0.27489	14.047548	0.551353	0							0.206543	0.232825
-0.27476	0.220294	-0.274757	14.047523	0.55202	0							0.206676	0.232958
-0.274627	0.220675	-0.274623	14.047526	0.552686	0							0.206809	0.233091
-0.274494	0.220994	-0.27449	14.047504	0.553352	0							0.206943	0.233225
-0.274361	0.221402	-0.274357	14.047503	0.554019	0							0.207076	0.233358
-0.274227	0.221836	-0.274224	14.047468	0.554685	0							0.207209	0.233491
-0.274094	0.22252	-0.27409	14.047462	0.555351	0							0.207342	0.233624
-0.273961	0.223733	-0.273957	14.047408	0.556018	0							0.207476	0.233757
-0.273828	0.225336	-0.273824	14.047385	0.556684	0							0.207609	0.23389
-0.273694	0.226443	-0.273691	14.047353	0.55735	0							0.207742	0.234023
-0.273561	0.226561	-0.273557	14.047343	0.558017	0							0.207875	0.234157
-0.273428	0.2266	-0.273424	14.047352	0.558683	0							0.208009	0.234288
-0.273295	0.226779	-0.273291	14.047416	0.559349	0							0.208142	0.234419
-0.273161	0.226993	-0.273158	14.047447	0.560016	0							0.208275	0.23455
-0.273028	0.227209	-0.273024	14.047441	0.560682	0							0.208408	0.234681
-0.272895	0.227479	-0.272891	14.047411	0.561348	0							0.208542	0.234812
-0.272762	0.227521	-0.272758	14.047472	0.562014	0							0.208675	0.234943
-0.272628	0.227289	-0.272625	14.047456	0.562681	0							0.208808	0.235074
-0.272495	0.226691	-0.272491	14.047464	0.563347	0							0.208941	0.235205
-0.272362	0.225713	-0.272358	14.047491	0.564013	0							0.209075	0.235336
-0.272229	0.224727	-0.272225	14.047497	0.56468	0							0.209208	0.235467
-0.272095	0.22435	-0.272092	14.047529	0.565346	0							0.209341	0.235596
-0.271962	0.224423	-0.271958	14.047528	0.566012	0							0.209474	0.235725
-0.271829	0.2251	-0.271825	14.047606	0.566679	0							0.209608	0.235854
-0.271696	0.226051	-0.271692	14.04761	0.567345	0							0.209741	0.235983
-0.271562	0.226688	-0.271558	14.047709	0.568011	0							0.209874	0.236113
-0.271429	0.226558	-0.271425	14.047668	0.568678	0							0.210007	0.236242
-0.271296	0.226135	-0.271292	14.047637	0.569344	0							0.210141	0.236371
-0.271163	0.225945	-0.271159	14.047636	0.57001	0							0.210274	0.2365
-0.271029	0.226092	-0.271025	14.047546	0.570677	0							0.210407	0.236629
-0.270896	0.226294	-0.270892	14.047549	0.571343	0							0.21054	0.236758
-0.270763	0.225928	-0.270759	14.047573	0.572009	0							0.210674	0.236885
-0.27063	0.22456	-0.270626	14.047611	0.572676	0							0.210807	0.237012
-0.270496	0.223056	-0.270492	14.047639	0.573342	0							0.21094	0.237139
-0.270363	0.222604	-0.270359	14.047688	0.574008	0							0.211073	0.237266
-0.27023	0.223102	-0.270226	14.047728	0.574674	0							0.211207	0.237393
-0.270097	0.223548	-0.270093	14.047773	0.575341	0							0.21134	0.23752
-0.269963	0.223735	-0.269959	14.047797	0.576007	0							0.211473	0.237647
-0.26983	0.223854	-0.269826	14.04777	0.576673	0							0.211606	0.237774
-0.269697	0.223985	-0.269693	14.047809	0.57734	0							0.21174	0.237901
-0.269564	0.223978	-0.26956	14.047765	0.578006	0							0.211873	0.238028
-0.26943	0.224007	-0.269426	14.047732	0.578672	0							0.212006	0.238153
-0.269297	0.224138	-0.269293	14.047786	0.579339	0							0.212139	0.238278
-0.269164	0.224111	-0.26916	14.047788	0.580005	0							0.212273	0.238403
-0.269031	0.224061	-0.269027	14.047795	0.580671	0							0.212406	0.238528
-0.268897	0.224341	-0.268893	14.047688	0.581338	0							0.212539	0.238653
-0.268764	0.224587	-0.26876	14.047679	0.582004	0							0.212672	0.238778
-0.268631	0.224787	-0.268627	14.047634	0.58267	0							0.212806	0.238903
-0.268498	0.225391	-0.268494	14.047661	0.583337	0							0.212939	0.239028
-0.268364	0.226036	-0.26836	14.047721	0.584003	0							0.213072	0.239153
-0.268231	0.226374	-0.268227	14.04772	0.584669	0							0.213205	0.239278
-0.268098	0.226807	-0.268094	14.047677	0.585335	0							0.213339	0.239401
-0.267965	0.227593	-0.267961	14.047571	0.586002	0							0.213472	0.239524
-0.267831	0.228241	-0.267827	14.047613	0.586668	0							0.213605	0.239648
-0.267698	0.228452	-0.267694	14.047614	0.587335	0							0.213738	0.239771
-0.267565	0.228293	-0.267561	14.047554	0.588001	0							0.213872	0.239894
-0.267431	0.228414	-0.267428	14.047486	0.588667	0							0.214005	0.240017
-0.267298	0.229054	-0.267294	14.047385	0.589333	0							0.214138	0.24014
-0.267165	0.229372	-0.267161	14.047454	0.59	0							0.214271	0.240263
-0.267032	0.229189	-0.267028	14.047499	0.590666	0							0.214405	0.240386
-0.266898	0.229235	-0.266895	14.047536	0.591332	0							0.214538	0.240509
-0.266765	0.229411	-0.266761	14.047547	0.591999	0							0.214671	0.24063
-0.266632	0.229664	-0.266628	14.047537	0.592665	0							0.214805	0.240751
-0.266499	0.229852	-0.266495	14.047622	0.593331	0							0.214938	0.240872
-0.266365	0.229923	-0.266362	14.047655	0.593998	0							0.215071	0.240994
-0.266232	0.229982	-0.266228	14.04767	0.594664	0							0.215204	0.241115
-0.266099	0.229895	-0.266095	14.047675	0.59533	0							0.215337	0.241236
-0.265966	0.229361	-0.265962	14.047656	0.595997	0							0.215471	0.241357
-0.265832	0.228719	-0.265828	14.047658	0.596663	0							0.215604	0.241478
-0.265699	0.228773	-0.265695	14.047664	0.597329	0							0.215737	0.241599
-0.265566	0.229372	-0.265562	14.047616	0.597996	0							0.215871	0.241721
-0.265433	0.229695	-0.265429	14.047647	0.598662	0							0.216004	0.241959
-0.265299	0.229292	-0.265295	14.04766	0.599328	0							0.216137	0.242197
-0.265166	0.228148	-0.265162	14.047767	0.599995	0							0.21627	0.242436
-0.265033	0.227252	-0.265029	14.047835	0.600661	0							0.216404	0.242674
-0.2649	0.227041	-0.264896	14.047808	0.601327	0							0.216537	0.242913
-0.264766	0.226538	-0.264762	14.047813	0.601993	0							0.21667	0.243151
-0.264633	0.225444	-0.264629	14.047794	0.60266	0							0.216803	0.24339
-0.2645	0.224656	-0.264496	14.04781	0.603326	0							0.216937	0.243628
-0.264367	0.224572	-0.264363	14.047794	0.603992	0							0.21707	0.243867
-0.264233	0.225011	-0.264229	14.047805	0.604659	0							0.217203	0.244105
-0.2641	0.225102	-0.264096	14.047779	0.605325	0							0.217336	0.244221
-0.263967	0.224724	-0.263963	14.047806	0.605991	0							0.21747	0.244336
-0.263834	0.224813	-0.26383	14.047841	0.606658	0							0.217603	0.244452
-0.2637	0.225465	-0.263696	14.047868	0.607324	0							0.217736	0.244567
-0.263567	0.22598	-0.263563	14.047809	0.60799	0							0.217869	0.244683
-0.263434	0.225895	-0.26343	14.0478	0.608657	0							0.218003	0.244798
-0.263301	0.22537	-0.263297	14.047485	0.609323	0							0.218136	0.244914
-0.263167	0.224945	-0.263163	14.047364	0.609989	0							0.218269	0.245029
-0.263034	0.224661	-0.26303	14.047215	0.610656	0							0.218402	0.245145
-0.262901	0.224454	-0.262897	14.047052	0.611322	0							0.218536	0.24526
-0.262768	0.224574	-0.262764	14.046966	0.611988	0							0.218669	0.245374
-0.262634	0.225285	-0.26263	14.046933	0.612654	0							0.218802	0.245487
-0.262501	0.226208	-0.262497	14.046963	0.613321	0							0.218935	0.245601
-0.262368	0.226589	-0.262364	14.04705	0.613987	0							0.219069	0.245715
-0.262235	0.2266	-0.262231	14.046999	0.614653	0							0.219202	0.245828
-0.262101	0.226964	-0.262097	14.047009	0.61532	0							0.219335	0.245942
-0.261968	0.227634	-0.261964	14.047122	0.615986	0							0.219468	0.246056
-0.261835	0.22798	-0.261831	14.047154	0.616652	0							0.219602	0.246169
-0.261702	0.227506	-0.261698	14.047122	0.617319	0							0.219735	0.246283
-0.261568	0.226962	-0.261564	14.04714	0.617985	0							0.219868	0.246397
-0.261435	0.227174	-0.261431	14.047175	0.618651	0							0.220001	0.246509
-0.261302	0.228357	-0.261298	14.047195	0.619318	0							0.220135	0.24662
-0.261169	0.229723	-0.261165	14.047291	0.619984	0							0.220268	0.246732
-0.261035	0.230619	-0.261031	14.047285	0.62065	0							0.220401	0.246844
-0.260902	0.230463	-0.260898	14.047202	0.621317	0							0.220534	0.246956
-0.260769	0.230534	-0.260765	14.047141	0.621983	0							0.220668	0.247068
-0.260636	0.231094	-0.260632	14.047153	0.622649	0							0.220801	0.24718
-0.260502	0.231214	-0.260498	14.047094	0.623316	0							0.220934	0.247292
-0.260369	0.230818	-0.260365	14.047072	0.623982	0							0.221067	0.247404
-0.260236	0.230687	-0.260232	14.047108	0.624648	0							0.221201	0.247515
-0.260103	0.231305	-0.260098	14.047127	0.625314	0							0.221334	0.247736
-0.259969	0.23148	-0.259965	14.047179	0.625981	0							0.221467	0.247956
-0.259836	0.230943	-0.259832	14.047194	0.626647	0							0.2216	0.248176
-0.259703	0.23044	-0.259699	14.047223	0.627313	0							0.221734	0.248396
-0.25957	0.2304	-0.259565	14.047206	0.62798	0							0.221867	0.248616
-0.259436	0.230434	-0.259432	14.047199	0.628646	0							0.222	0.248836
-0.259303	0.230876	-0.259299	14.047185	0.629312	0							0.222133	0.249057
-0.25917	0.231388	-0.259166	14.047163	0.629979	0							0.222267	0.249277
-0.259037	0.23161	-0.259032	14.047157	0.630645	0							0.2224	0.249497
-0.258903	0.231453	-0.258899	14.047211	0.631311	0							0.222533	0.249717
-0.25877	0.231284	-0.258766	14.047241	0.631978	0							0.222666	0.249824
-0.258637	0.231626	-0.258633	14.047202	0.632644	0							0.2228	0.24993
-0.258504	0.232414	-0.258499	14.047181	0.63331	0							0.222933	0.250037
-0.25837	0.233447	-0.258366	14.047196	0.633977	0							0.223066	0.250143
-0.258237	0.234082	-0.258233	14.047234	0.634643	0							0.223199	0.25025
-0.258104	0.234678	-0.2581	14.047265	0.635309	0							0.223333	0.250357
-0.257971	0.234706	-0.257966	14.047315	0.635976	0							0.223466	0.250463
-0.257837	0.234156	-0.257833	14.047288	0.636642	0							0.223599	0.25057
-0.257704	0.233556	-0.2577	14.047261	0.637308	0							0.223732	0.250676
-0.257571	0.234073	-0.257567	14.04723	0.637975	0							0.223866	0.250783
-0.257437	0.234904	-0.257433	14.047188	0.638641	0							0.223999	0.250888
-0.257304	0.235568	-0.2573	14.047213	0.639307	0							0.224132	0.250993
-0.257171	0.235922	-0.257167	14.04719	0.639974	0							0.224265	0.251098
-0.257038	0.23582	-0.257034	14.047165	0.64064	0							0.224399	0.251203
-0.256904	0.23543	-0.2569	14.047246	0.641306	0							0.224532	0.251308
-0.256771	0.234562	-0.256767	14.047315	0.641972	0							0.224665	0.251412
-0.256638	0.23438	-0.256634	14.047255	0.642639	0							0.224798	0.251517
-0.256505	0.23487	-0.256501	14.047187	0.643305	0							0.224932	0.251622
-0.256371	0.235337	-0.256367	14.047204	0.643971	0							0.225065	0.251727
-0.256238	0.235445	-0.256234	14.047267	0.644638	0							0.225198	0.251832
-0.256105	0.23565	-0.256101	14.047327	0.645304	0							0.225332	0.251935
-0.255972	0.235459	-0.255968	14.047303	0.64597	0							0.225465	0.252039
-0.255838	0.234603	-0.255834	14.047291	0.646637	0							0.225598	0.252142
-0.255705	0.233873	-0.255701	14.047305	0.647303	0							0.225731	0.252245
-0.255572	0.233888	-0.255568	14.047378	0.647969	0							0.225864	0.252348
-0.255439	0.234299	-0.255435	14.047419	0.648636	0							0.225998	0.252452
-0.255305	0.234482	-0.255301	14.047381	0.649302	0							0.226131	0.252555
-0.255172	0.233615	-0.255168	14.047359	0.649968	0							0.226264	0.252658
-0.255039	0.23237	-0.255035	14.047326	0.650635	0							0.226398	0.252761
-0.254906	0.231484	-0.254901	14.047338	0.651301	0							0.226531	0.252865
-0.254772	0.230965	-0.254768	14.047363	0.651967	0							0.226664	0.253068
-0.254639	0.230461	-0.254635	14.047304	0.652633	0							0.226797	0.253271
-0.254506	0.230097	-0.254502	14.047235	0.6533	0							0.226931	0.253474
-0.254373	0.229908	-0.254368	14.04725	0.653966	0							0.227064	0.253677
-0.254239	0.229651	-0.254235	14.04729	0.654632	0							0.227197	0.25388
-0.254106	0.229269	-0.254102	14.04729	0.655299	0							0.22733	0.254083
-0.253973	0.228755	-0.253969	14.047293	0.655965	0							0.227464	0.254287
-0.25384	0.228187	-0.253835	14.047298	0.656631	0							0.227597	0.25449
-0.253706	0.228004	-0.253702	14.047261	0.657298	0							0.22773	0.254693
-0.253573	0.227723	-0.253569	14.047284	0.657964	0							0.227863	0.254896
-0.25344	0.227845	-0.253436	14.047287	0.65863	0							0.227997	0.254994
-0.253307	0.22826	-0.253302	14.047323	0.659297	0							0.22813	0.255093
-0.253173	0.228578	-0.253169	14.047314	0.659963	0							0.228263	0.255191
-0.25304	0.228599	-0.253036	14.047299	0.660629	0							0.228396	0.25529
-0.252907	0.228197	-0.252903	14.047287	0.661296	0							0.22853	0.255388
-0.252774	0.227528	-0.252769	14.047284	0.661962	0							0.228663	0.255486
-0.25264	0.227315	-0.252636	14.047196	0.662628	0							0.228796	0.255585
-0.252507	0.227894	-0.252503	14.047168	0.663295	0							0.228929	0.255683
-0.252374	0.228897	-0.25237	14.047246	0.663961	0							0.229063	0.255781
-0.252241	0.229856	-0.252236	14.047328	0.664627	0							0.229196	0.25588
-0.252107	0.230458	-0.252103	14.047384	0.665293	0							0.229329	0.256073
-0.251974	0.230386	-0.25197	14.047444	0.66596	0							0.229462	0.256267
-0.251841	0.231139	-0.251837	14.047452	0.666626	0							0.229596	0.25646
-0.251708	0.232157	-0.251703	14.047431	0.667292	0							0.229729	0.256654
-0.251574	0.23276	-0.25157	14.047451	0.667959	0							0.229862	0.256847
-0.251441	0.232942	-0.251437	14.047441	0.668625	0							0.229995	0.257041
-0.251308	0.233086	-0.251304	14.047395	0.669291	0							0.230129	0.257235
-0.251175	0.233084	-0.25117	14.047303	0.669958	0							0.230262	0.257428
-0.251041	0.232884	-0.251037	14.047237	0.670624	0							0.230395	0.257622
-0.250908	0.232681	-0.250904	14.047259	0.67129	0							0.230528	0.257815
-0.250775	0.23242	-0.250771	14.047297	0.671957	0							0.230662	0.257909
-0.250642	0.231958	-0.250637	14.04734	0.672623	0							0.230795	0.258003
-0.250508	0.231567	-0.250504	14.047353	0.673289	0							0.230928	0.258096
-0.250375	0.231826	-0.250371	14.047386	0.673956	0							0.231061	0.25819
-0.250242	0.232441	-0.250238	14.047432	0.674622	0							0.231195	0.258284
-0.250109	0.233134	-0.250104	14.047431	0.675288	0							0.231328	0.258377
-0.249975	0.233704	-0.249971	14.047427	0.675955	0							0.231461	0.258471
-0.249842	0.234006	-0.249838	14.047423	0.676621	0							0.231594	0.258565
-0.249709	0.23402	-0.249705	14.047419	0.677287	0							0.231728	0.258658
-0.249576	0.234279	-0.249571	14.047407	0.677953	0							0.231861	0.258752
-0.249442	0.234304	-0.249438	14.047366	0.67862	0							0.231994	0.258844
-0.249309	0.233687	-0.249305	14.047342	0.679286	0							0.232127	0.258936
-0.249176	0.233508	-0.249171	14.047333	0.679952	0							0.232261	0.259029
-0.249043	0.233948	-0.249038	14.047314	0.680619	0							0.232394	0.259121
-0.248909	0.234061	-0.248905	14.047321	0.681285	0							0.232527	0.259213
-0.248776	0.233299	-0.248772	14.047379	0.681951	0							0.23266	0.259305
-0.248643	0.233	-0.248638	14.047446	0.682618	0							0.232794	0.259397
-0.24851	0.232778	-0.248505	14.047526	0.683284	0							0.232927	0.25949
-0.248376	0.232465	-0.248372	14.047581	0.68395	0							0.23306	0.259582
-0.248243	0.232138	-0.248239	14.047585	0.684617	0							0.233193	0.259674
-0.24811	0.231859	-0.248105	14.047616	0.685283	0							0.233327	0.259855
-0.247976	0.231568	-0.247972	14.047635	0.685949	0							0.23346	0.260037
-0.247843	0.231458	-0.247839	14.047589	0.686616	0							0.233593	0.260218
-0.24771	0.231551	-0.247706	14.047539	0.687282	0							0.233726	0.2604
-0.247577	0.231724	-0.247572	14.047573	0.687948	0							0.23386	0.260581
-0.247443	0.232019	-0.247439	14.047551	0.688614	0							0.233993	0.260762
-0.24731	0.232554	-0.247306	14.047483	0.689281	0							0.234126	0.260944
-0.247177	0.233072	-0.247173	14.047399	0.689947	0							0.234259	0.261125
-0.247044	0.232934	-0.247039	14.047388	0.690614	0							0.234393	0.261307
-0.24691	0.232641	-0.246906	14.047411	0.69128	0							0.234526	0.261488
-0.246777	0.23231	-0.246773	14.047421	0.691946	0							0.234659	0.261664
-0.246644	0.231865	-0.24664	14.047448	0.692612	0							0.234793	0.261839
-0.246511	0.231497	-0.246506	14.047449	0.693279	0							0.234926	0.262015
-0.246377	0.231514	-0.246373	14.047405	0.693945	0							0.235059	0.26219
-0.246244	0.231545	-0.24624	14.047374	0.694611	0							0.235192	0.262366
-0.246111	0.231902	-0.246107	14.047427	0.695278	0							0.235325	0.262542
-0.245978	0.232773	-0.245973	14.047492	0.695944	0							0.235459	0.262717
-0.245844	0.233044	-0.24584	14.047481	0.69661	0							0.235592	0.262893
-0.245711	0.232281	-0.245707	14.047471	0.697277	0							0.235725	0.263068
-0.245578	0.231334	-0.245574	14.047492	0.697943	0							0.235859	0.263244
-0.245445	0.231202	-0.24544	14.047494	0.698609	0							0.235992	0.263329
-0.245311	0.231202	-0.245307	14.047482	0.699276	0							0.236125	0.263414
-0.245178	0.231277	-0.245174	14.047462	0.699942	0							0.236258	0.263499
-0.245045	0.231397	-0.245041	14.047432	0.700608	0							0.236392	0.263584
-0.244912	0.231483	-0.244907	14.04746	0.701275	0							0.236525	0.263669
-0.244778	0.231611	-0.244774	14.047492	0.701941	0							0.236658	0.263754
-0.244645	0.231871	-0.244641	14.047523	0.702607	0							0.236791	0.263839
-0.244512	0.231956	-0.244508	14.047515	0.703274	0							0.236925	0.263924
-0.244379	0.232013	-0.244374	14.047461	0.70394	0							0.237058	0.264009
-0.244245	0.232106	-0.244241	14.0475	0.704606	0							0.237191	0.264094
-0.244112	0.232041	-0.244108	14.047607	0.705272	0							0.237324	0.264261
-0.243979	0.231786	-0.243975	14.047606	0.705939	0							0.237458	0.264428
-0.243846	0.231559	-0.243841	14.047568	0.706605	0							0.237591	0.264596
-0.243712	0.231556	-0.243708	14.047545	0.707271	0							0.237724	0.264763
-0.243579	0.231587	-0.243575	14.04753	0.707938	0							0.237857	0.26493
-0.243446	0.231843	-0.243441	14.047487	0.708604	0							0.237991	0.265097
-0.243313	0.232359	-0.243308	14.04748	0.70927	0							0.238124	0.265265
-0.243179	0.232861	-0.243175	14.047504	0.709937	0							0.238257	0.265432
-0.243046	0.233297	-0.243042	14.047506	0.710603	0							0.23839	0.265599
-0.242913	0.233754	-0.242908	14.04753	0.711269	0							0.238524	0.265766
-0.24278	0.234272	-0.242775	14.047539	0.711936	0							0.238657	0.265847
-0.242646	0.234433	-0.242642	14.047487	0.712602	0							0.23879	0.265928
-0.242513	0.234372	-0.242509	14.047487	0.713268	0							0.238923	0.266009
-0.24238	0.234316	-0.242375	14.047566	0.713935	0							0.239057	0.26609
-0.242247	0.234324	-0.242242	14.047577	0.714601	0							0.23919	0.266171
-0.242113	0.23421	-0.242109	14.047565	0.715267	0							0.239323	0.266252
-0.24198	0.234086	-0.241976	14.047575	0.715933	0							0.239456	0.266333
-0.241847	0.234477	-0.241842	14.047615	0.7166	0							0.23959	0.266414
-0.241714	0.235024	-0.241709	14.047655	0.717266	0							0.239723	0.266495
-0.24158	0.23528	-0.241576	14.047603	0.717932	0							0.239856	0.266576
-0.241447	0.235013	-0.241443	14.047555	0.718599	0							0.239989	0.266735
-0.241314	0.23441	-0.241309	14.047583	0.719265	0							0.240123	0.266894
-0.241181	0.233928	-0.241176	14.047624	0.719931	0							0.240256	0.267053
-0.241047	0.233626	-0.241043	14.04766	0.720598	0							0.240389	0.267213
-0.240914	0.233214	-0.24091	14.04761	0.721264	0							0.240522	0.267372
-0.240781	0.232704	-0.240776	14.047666	0.72193	0							0.240656	0.267531
-0.240648	0.232432	-0.240643	14.04777	0.722597	0							0.240789	0.26769
-0.240514	0.232595	-0.24051	14.047739	0.723263	0							0.240922	0.26785
-0.240381	0.232909	-0.240377	14.047691	0.723929	0							0.241055	0.268009
-0.240248	0.233105	-0.240243	14.047763	0.724596	0							0.241189	0.268168
-0.240115	0.233244	-0.24011	14.047756	0.725262	0							0.241322	0.268322
-0.239981	0.233344	-0.239977	14.047788	0.725928	0							0.241455	0.268476
-0.239848	0.233775	-0.239844	14.047699	0.726595	0							0.241588	0.268631
-0.239715	0.234376	-0.23971	14.047742	0.727261	0							0.241722	0.268785
-0.239582	0.234502	-0.239577	14.04778	0.727927	0							0.241855	0.268939
-0.239448	0.233975	-0.239444	14.047746	0.728593	0							0.241988	0.269093
-0.239315	0.233457	-0.239311	14.047711	0.72926	0							0.242121	0.269247
-0.239182	0.233164	-0.239177	14.047738	0.729926	0							0.242255	0.269401
-0.239049	0.233113	-0.239044	14.047769	0.730592	0							0.242388	0.269555
-0.238915	0.233264	-0.238911	14.047692	0.731259	0							0.242521	0.26971
-0.238782	0.233595	-0.238778	14.047669	0.731925	0							0.242654	0.269859
-0.238649	0.234071	-0.238644	14.047644	0.732591	0							0.242788	0.270008
-0.238516	0.234378	-0.238511	14.047678	0.733258	0							0.242921	0.270157
-0.238382	0.234304	-0.238378	14.047776	0.733924	0							0.243054	0.270306
-0.238249	0.234473	-0.238245	14.047735	0.73459	0							0.243187	0.270455
-0.238116	0.235179	-0.238111	14.047766	0.735257	0							0.243321	0.270605
-0.237982	0.235978	-0.237978	14.047761	0.735923	0							0.243454	0.270754
-0.237849	0.236316	-0.237845	14.04773	0.736589	0							0.243587	0.270903
-0.237716	0.236693	-0.237711	14.047771	0.737256	0							0.24372	0.271052
-0.237583	0.237688	-0.237578	14.047704	0.737922	0							0.243854	0.271201
-0.237449	0.23897	-0.237445	14.047687	0.738588	0							0.243987	0.271273
-0.237316	0.240035	-0.237312	14.047729	0.739255	0							0.24412	0.271346
-0.237183	0.24062	-0.237178	14.04771	0.739921	0							0.244253	0.271418
-0.23705	0.24079	-0.237045	14.047714	0.740587	0							0.244387	0.27149
-0.236916	0.240654	-0.236912	14.047768	0.741253	0							0.24452	0.271562
-0.236783	0.240495	-0.236779	14.047739	0.74192	0							0.244653	0.271634
-0.23665	0.240304	-0.236645	14.047683	0.742586	0							0.244786	0.271707
-0.236517	0.239793	-0.236512	14.047685	0.743252	0							0.24492	0.271779
-0.236383	0.239151	-0.236379	14.047602	0.743919	0							0.245053	0.271851
-0.23625	0.239032	-0.236246	14.04749	0.744585	0							0.245186	0.271923
-0.236117	0.239312	-0.236112	14.047452	0.745251	0							0.24532	0.272065
-0.235984	0.239187	-0.235979	14.047477	0.745918	0							0.245453	0.272207
-0.23585	0.239045	-0.235846	14.047512	0.746584	0							0.245586	0.272349
-0.235717	0.239234	-0.235713	14.047553	0.74725	0							0.245719	0.272492
-0.235584	0.239555	-0.235579	14.04765	0.747917	0							0.245853	0.272634
-0.235451	0.239708	-0.235446	14.047655	0.748583	0							0.245986	0.272776
-0.235317	0.239664	-0.235313	14.047742	0.749249	0							0.246119	0.272918
-0.235184	0.239568	-0.23518	14.047788	0.749916	0							0.246252	0.27306
-0.235051	0.239528	-0.235046	14.047854	0.750582	0							0.246386	0.273202
-0.234918	0.239407	-0.234913	14.047775	0.751248	0							0.246519	0.273344
-0.234784	0.238963	-0.23478	14.047719	0.751915	0							0.246652	0.273481
-0.234651	0.238447	-0.234647	14.047718	0.752581	0							0.246785	0.273619
-0.234518	0.238348	-0.234513	14.047726	0.753247	0							0.246919	0.273756
-0.234385	0.238176	-0.23438	14.047804	0.753914	0							0.247052	0.273894
-0.234251	0.237739	-0.234247	14.047851	0.75458	0							0.247185	0.274031
-0.234118	0.237682	-0.234114	14.047826	0.755246	0							0.247318	0.274169
-0.233985	0.238078	-0.23398	14.047724	0.755912	0							0.247452	0.274306
-0.233852	0.23843	-0.233847	14.047497	0.756579	0							0.247585	0.274444
-0.233718	0.23869	-0.233714	14.047341	0.757245	0							0.247718	0.274581
-0.233585	0.239056	-0.233581	14.047225	0.757911	0							0.247851	0.274719
-0.233452	0.239097	-0.233447	14.047119	0.758578	0							0.247985	0.274852
-0.233319	0.239034	-0.233314	14.047062	0.759244	0							0.248118	0.274985
-0.233185	0.239415	-0.233181	14.047041	0.75991	0							0.248251	0.275118
-0.233052	0.240277	-0.233048	14.047089	0.760577	0							0.248384	0.275251
-0.232919	0.241014	-0.232914	14.047067	0.761243	0							0.248518	0.275384
-0.232786	0.241706	-0.232781	14.047046	0.761909	0							0.248651	0.275517
-0.232652	0.242638	-0.232648	14.047078	0.762576	0							0.248784	0.27565
-0.232519	0.243243	-0.232515	14.047065	0.763242	0							0.248917	0.275783
-0.232386	0.243381	-0.232381	14.047112	0.763908	0							0.249051	0.275916
-0.232253	0.243554	-0.232248	14.047128	0.764575	0							0.249184	0.276049
-0.232119	0.244104	-0.232115	14.047103	0.765241	0							0.249317	0.276178
-0.231986	0.244602	-0.231981	14.047117	0.765907	0							0.24945	0.276306
-0.231853	0.244768	-0.231848	14.046978	0.766574	0							0.249584	0.276435
-0.23172	0.244823	-0.231715	14.046929	0.76724	0							0.249717	0.276564
-0.231586	0.245006	-0.231582	14.046948	0.767906	0							0.24985	0.276693
-0.231453	0.245594	-0.231448	14.047009	0.768572	0							0.249983	0.276821
-0.23132	0.246471	-0.231315	14.047062	0.769239	0							0.250117	0.27695
-0.231187	0.2471	-0.231182	14.047062	0.769905	0							0.25025	0.277079
-0.231053	0.247538	-0.231049	14.047054	0.770571	0							0.250383	0.277208
-0.23092	0.247824	-0.230915	14.04709	0.771238	0							0.250516	0.277337
-0.230787	0.247605	-0.230782	14.047096	0.771904	0							0.25065	0.277461
-0.230654	0.246845	-0.230649	14.04709	0.77257	0							0.250783	0.277586
-0.23052	0.246008	-0.230516	14.047046	0.773237	0							0.250916	0.27771
-0.230387	0.245611	-0.230382	14.047001	0.773903	0							0.251049	0.277835
-0.230254	0.245661	-0.230249	14.047017	0.774569	0							0.251183	0.27796
-0.230121	0.246032	-0.230116	14.047045	0.775236	0							0.251316	0.278084
-0.229987	0.246324	-0.229983	14.047101	0.775902	0							0.251449	0.278209
-0.229854	0.246088	-0.229849	14.047056	0.776568	0							0.251582	0.278333
-0.229721	0.245496	-0.229716	14.047069	0.777235	0							0.251716	0.278458
-0.229588	0.245173	-0.229583	14.047173	0.777901	0							0.251849	0.278583
-0.229454	0.244933	-0.22945	14.047221	0.778567	0							0.251982	0.278703
-0.229321	0.244552	-0.229316	14.047256	0.779234	0							0.252115	0.278824
-0.229188	0.244405	-0.229183	14.047247	0.7799	0							0.252249	0.278944
-0.229055	0.244643	-0.22905	14.047239	0.780566	0							0.252382	0.279065
-0.228921	0.244856	-0.228917	14.047285	0.781232	0							0.252515	0.279186
-0.228788	0.244885	-0.228783	14.047174	0.781899	0							0.252648	0.279306
-0.228655	0.245234	-0.22865	14.047197	0.782565	0							0.252782	0.279427
-0.228521	0.245626	-0.228517	14.047176	0.783231	0							0.252915	0.279547
-0.228388	0.245629	-0.228384	14.047192	0.783898	0							0.253048	0.279668
-0.228255	0.245297	-0.22825	14.047228	0.784564	0							0.253181	0.279789
-0.228122	0.244667	-0.228117	14.047159	0.78523	0							0.253315	0.279905
-0.227988	0.24395	-0.227984	14.047095	0.785897	0							0.253448	0.280022
-0.227855	0.243549	-0.227851	14.047112	0.786563	0							0.253581	0.280139
-0.227722	0.243408	-0.227717	14.04705	0.787229	0							0.253714	0.280255
-0.227589	0.243498	-0.227584	14.047083	0.787896	0							0.253848	0.280372
-0.227455	0.244187	-0.227451	14.047096	0.788562	0							0.253981	0.280489
-0.227322	0.245318	-0.227318	14.04705	0.789228	0							0.254114	0.280606
-0.227189	0.246459	-0.227184	14.046954	0.789895	0							0.254248	0.280722
-0.227056	0.247146	-0.227051	14.046914	0.790561	0							0.254381	0.280839
-0.226922	0.247318	-0.226918	14.046962	0.791227	0							0.254514	0.280956
-0.226789	0.24709	-0.226784	14.046984	0.791893	0							0.254647	0.281069
-0.226656	0.246995	-0.226651	14.046969	0.79256	0							0.254781	0.281182
-0.226523	0.24724	-0.226518	14.046901	0.793226	0							0.254914	0.281295
-0.226389	0.247547	-0.226385	14.046917	0.793893	0							0.255047	0.281408
-0.226256	0.247555	-0.226251	14.046861	0.794559	0							0.25518	0.28152
-0.226123	0.247504	-0.226118	14.046859	0.795225	0							0.255314	0.281633
-0.22599	0.247583	-0.225985	14.046765	0.795891	0							0.255447	0.281746
-0.225856	0.247393	-0.225852	14.046768	0.796558	0							0.25558	0.281859
-0.225723	0.246869	-0.225718	14.046774	0.797224	0							0.255713	0.281972
-0.22559	0.246429	-0.225585	14.046776	0.79789	0							0.255847	0.282085
-0.225457	0.246187	-0.225452	14.046846	0.798557	0							0.25598	0.282304
-0.225323	0.245849	-0.225319	14.046932	0.799223	0							0.256113	0.282522
-0.22519	0.245797	-0.225185	14.046932	0.799889	0							0.256246	0.282741
-0.225057	0.246088	-0.225052	14.047038	0.800556	0							0.25638	0.282959
-0.224924	0.246366	-0.224919	14.047049	0.801222	0							0.256513	0.283178
-0.22479	0.24668	-0.224786	14.047013	0.801888	0							0.256646	0.283396
-0.224657	0.247142	-0.224652	14.047059	0.802555	0							0.256779	0.283615
-0.224524	0.247394	-0.224519	14.047141	0.803221	0							0.256913	0.283833
-0.224391	0.247484	-0.224386	14.047073	0.803887	0							0.257046	0.284052
-0.224257	0.247467	-0.224253	14.047047	0.804554	0							0.257179	0.28427
-0.224124	0.246976	-0.224119	14.046991	0.80522	0							0.257312	0.284373
-0.223991	0.246171	-0.223986	14.046973	0.805886	0							0.257446	0.284475
-0.223858	0.24548	-0.223853	14.04692	0.806553	0							0.257579	0.284577
-0.223724	0.245189	-0.22372	14.046889	0.807219	0							0.257712	0.284679
-0.223591	0.245407	-0.223586	14.046966	0.807885	0							0.257845	0.284782
-0.223458	0.246162	-0.223453	14.047017	0.808551	0							0.257979	0.284884
-0.223325	0.247103	-0.22332	14.046998	0.809218	0							0.258112	0.284986
-0.223191	0.247854	-0.223187	14.047022	0.809884	0							0.258245	0.285089
-0.223058	0.247654	-0.223053	14.046993	0.81055	0							0.258378	0.285191
-0.222925	0.246878	-0.22292	14.046963	0.811217	0							0.258512	0.285293
-0.222792	0.246577	-0.222787	14.046925	0.811883	0							0.258645	0.285392
-0.222658	0.246892	-0.222654	14.046941	0.812549	0							0.258778	0.285491
-0.222525	0.247586	-0.22252	14.047045	0.813216	0							0.258911	0.28559
-0.222392	0.24823	-0.222387	14.047025	0.813882	0							0.259045	0.285689
-0.222259	0.248523	-0.222254	14.046949	0.814548	0							0.259178	0.285788
-0.222125	0.248688	-0.222121	14.046946	0.815215	0							0.259311	0.285887
-0.221992	0.249048	-0.221987	14.046973	0.815881	0							0.259444	0.285986
-0.221859	0.249202	-0.221854	14.047024	0.816547	0							0.259578	0.286085
-0.221726	0.248995	-0.221721	14.04703	0.817214	0							0.259711	0.286184
-0.221592	0.248769	-0.221588	14.047067	0.81788	0							0.259844	0.286283
-0.221459	0.248628	-0.221454	14.047073	0.818546	0							0.259977	0.286474
-0.221326	0.248398	-0.221321	14.047074	0.819212	0							0.260111	0.286666
-0.221193	0.248267	-0.221188	14.047089	0.819879	0							0.260244	0.286857
-0.221059	0.248228	-0.221055	14.04711	0.820545	0							0.260377	0.287049
-0.220926	0.247975	-0.220921	14.047112	0.821211	0							0.26051	0.287241
-0.220793	0.247499	-0.220788	14.047132	0.821878	0							0.260644	0.287432
-0.22066	0.247151	-0.220655	14.047176	0.822544	0							0.260777	0.287623
-0.220526	0.247178	-0.220521	14.047071	0.82321	0							0.26091	0.287815
-0.220393	0.247249	-0.220388	14.047132	0.823877	0							0.261043	0.288007
-0.22026	0.246868	-0.220255	14.047125	0.824543	0							0.261177	0.288198
-0.220127	0.245926	-0.220122	14.047115	0.825209	0							0.26131	0.288288
-0.219993	0.244629	-0.219988	14.047159	0.825876	0							0.261443	0.288377
-0.21986	0.243287	-0.219855	14.047226	0.826542	0							0.261576	0.288467
-0.219727	0.242838	-0.219722	14.047303	0.827208	0							0.26171	0.288557
-0.219594	0.243492	-0.219589	14.047294	0.827875	0							0.261843	0.288646
-0.21946	0.244225	-0.219455	14.047262	0.828541	0							0.261976	0.288736
-0.219327	0.244466	-0.219322	14.0474	0.829207	0							0.262109	0.288826
-0.219194	0.244554	-0.219189	14.04743	0.829874	0							0.262243	0.288915
-0.219061	0.244581	-0.219056	14.047462	0.83054	0							0.262376	0.289005
-0.218927	0.244348	-0.218922	14.04741	0.831206	0							0.262509	0.289094
-0.218794	0.243795	-0.218789	14.047352	0.831872	0							0.262642	0.289268
-0.218661	0.243302	-0.218656	14.047356	0.832539	0							0.262776	0.289441
-0.218527	0.243324	-0.218523	14.047368	0.833205	0							0.262909	0.289615
-0.218394	0.243277	-0.218389	14.04734	0.833871	0							0.263042	0.289788
-0.218261	0.24275	-0.218256	14.047354	0.834538	0							0.263175	0.289962
-0.218128	0.242137	-0.218123	14.047329	0.835204	0							0.263309	0.290135
-0.217994	0.241791	-0.21799	14.047293	0.83587	0							0.263442	0.290308
-0.217861	0.241464	-0.217856	14.04723	0.836537	0							0.263575	0.290482
-0.217728	0.241445	-0.217723	14.047183	0.837203	0							0.263709	0.290655
-0.217595	0.24195	-0.21759	14.04713	0.837869	0							0.263842	0.290829
-0.217461	0.242266	-0.217457	14.047157	0.838536	0							0.263975	0.29091
-0.217328	0.24222	-0.217323	14.047207	0.839202	0							0.264108	0.290991
-0.217195	0.24188	-0.21719	14.047198	0.839868	0							0.264241	0.291072
-0.217062	0.241632	-0.217057	14.047234	0.840535	0							0.264375	0.291153
-0.216928	0.241877	-0.216924	14.047297	0.841201	0							0.264508	0.291235
-0.216795	0.242205	-0.21679	14.047218	0.841867	0							0.264641	0.291316
-0.216662	0.242288	-0.216657	14.047174	0.842534	0							0.264775	0.291397
-0.216529	0.242345	-0.216524	14.04717	0.8432	0							0.264908	0.291478
-0.216395	0.242549	-0.216391	14.047182	0.843866	0							0.265041	0.291559
-0.216262	0.242514	-0.216257	14.047135	0.844532	0							0.265174	0.291641
-0.216129	0.242277	-0.216124	14.047112	0.845199	0							0.265308	0.291798
-0.215996	0.242144	-0.215991	14.04715	0.845865	0							0.265441	0.291955
-0.215862	0.242033	-0.215858	14.04707	0.846531	0							0.265574	0.292112
-0.215729	0.242078	-0.215724	14.047096	0.847198	0							0.265707	0.292269
-0.215596	0.242374	-0.215591	14.047174	0.847864	0							0.265841	0.292426
-0.215463	0.242572	-0.215458	14.0472	0.84853	0							0.265974	0.292583
[truncated: 25,247 more rows]
