# Supplementary material for: The N-terminal region of DNMT3A engages the nucleosome surface to aid chromatin recruitment
Source: EMBO Rep. 2024 Nov 11;25(12):5743–79. doi: 10.1038/s44319-024-00306-3 (PMC11624362; doi:10.1038/s44319-024-00306-3)
Supplement: Supplementary file 10 — Expanded View Figure Source Data [file 44319_2024_306_MOESM10_ESM.zip › EMBOR-2024-60481V2_SourceDataFor_Expandedview/EMBOR-2024-60481V2_SourceDataForFigEV2/EV2A/HW_230329_GFP3ANT_20ug 001.csv]

Chrom.1		Chrom.1		Chrom.1		Chrom.1		Chrom.1		Chrom.1		Chrom.1
UV 1_280		Cond		Conc B		Injection		Run Log		Fraction		UV 1_280_CUT_TEMP@100,BASEM
ml	mAU	ml	mS/cm	ml	%	ml	Injection	ml	Logbook	ml	Fraction	ml	mAU
-0.481821	0.378656	-0.481821	12.312111	-0.481821	0	0.000008		-0.481821	Method Settings	0.498914	1.A.2	0	-0.022636
-0.481738	3.275272	-0.481654	12.312844	-0.480988	0			-0.481692	Delay vol settings 0.13 mm ID	0.548938	1.A.3	0.000083	-0.022545
-0.481654	3.373636	-0.481488	12.312833	-0.480155	0			-0.481366	Equilibration	0.59895	1.A.4	0.000167	-0.022454
-0.481571	3.474891	-0.481321	12.312858	-0.479322	0			-0.001494	Sample Application	0.648964	1.A.5	0.00025	-0.022363
-0.481488	3.573283	-0.481155	12.312793	-0.47849	0			0.018841	Elution	0.69895	1.A.6	0.000333	-0.022271
-0.481404	3.673679	-0.480988	12.31274	-0.477657	0					0.748967	1.A.7	0.000416	-0.02218
-0.481321	3.778192	-0.480821	12.312517	-0.476824	0					0.798997	1.A.8	0.0005	-0.022089
-0.481238	3.879082	-0.480655	12.312113	-0.475991	0					0.849009	1.A.9	0.000583	-0.021998
-0.481155	3.975837	-0.480488	12.311572	-0.475158	0					0.89899	1.A.10	0.000666	-0.021906
-0.481071	4.069541	-0.480322	12.310948	-0.474325	0					0.949003	1.A.11	0.000749	-0.021815
-0.480988	4.172864	-0.480155	12.310363	-0.473493	0					0.99903	1.A.12	0.000833	-0.021724
-0.480905	4.272705	-0.479989	12.30975	-0.47266	0					1.049078	1.B.12	0.000916	-0.021628
-0.480822	4.365481	-0.479822	12.309278	-0.471827	0					1.099099	1.B.11	0.000999	-0.021533
-0.480738	4.463897	-0.479656	12.308863	-0.470994	0					1.149114	1.B.10	0.001083	-0.021437
-0.480655	4.566057	-0.479489	12.30792	-0.470161	0					1.199113	1.B.9	0.001166	-0.021341
-0.480572	4.664688	-0.479323	12.306108	-0.469329	0					1.249132	1.B.8	0.001249	-0.021246
-0.480488	4.766304	-0.479156	12.303242	-0.468496	0					1.299157	1.B.7	0.001332	-0.02115
-0.480405	4.86765	-0.478989	12.299541	-0.467663	0					1.349172	1.B.6	0.001416	-0.021055
-0.480322	4.915941	-0.478823	12.296067	-0.46683	0					1.399178	1.B.5	0.001499	-0.020959
-0.480239	4.919894	-0.478656	12.292875	-0.465997	0					1.44917	1.B.4	0.001582	-0.020863
-0.480155	4.923851	-0.47849	12.290242	-0.465164	0					1.499182	1.B.3	0.001666	-0.020768
-0.480072	4.927783	-0.478323	12.288215	-0.464332	0					1.549212	1.B.2	0.001749	-0.020673
-0.479989	4.928269	-0.478157	12.286541	-0.463499	0					1.59922	1.B.1	0.001832	-0.020578
-0.479905	4.924047	-0.47799	12.285607	-0.462666	0					1.649248	1.C.1	0.001915	-0.020483
-0.479822	4.919583	-0.477824	12.285487	-0.461833	0					1.699256	1.C.2	0.001999	-0.020388
-0.479739	4.915401	-0.477657	12.285503	-0.461	0					1.749218	1.C.3	0.002082	-0.020293
-0.479656	4.91093	-0.47749	12.284962	-0.460168	0					1.799254	1.C.4	0.002165	-0.020198
-0.479572	4.904946	-0.477324	12.283079	-0.459335	0					1.849263	1.C.5	0.002248	-0.020103
-0.479489	4.896822	-0.477157	12.279374	-0.458502	0					1.89928	1.C.6	0.002332	-0.020008
-0.479406	4.887904	-0.476991	12.273448	-0.457669	0					1.949292	1.C.7	0.002415	-0.019913
-0.479323	4.87903	-0.476824	12.265266	-0.456836	0					1.999308	1.C.8	0.002498	-0.019818
-0.479239	4.870091	-0.476658	12.255645	-0.456003	0					2.049334	1.C.9	0.002582	-0.01973
-0.479156	4.860748	-0.476491	12.244189	-0.455171	0					2.099343	1.C.10	0.002665	-0.019642
-0.479073	4.851289	-0.476325	12.231964	-0.454338	0					2.149359	1.C.11	0.002748	-0.019555
-0.478989	4.841912	-0.476158	12.219783	-0.453505	0					2.199333	1.C.12	0.002831	-0.019467
-0.478906	4.832236	-0.475991	12.207341	-0.452672	0					2.249346	1.D.12	0.002915	-0.019379
-0.478823	4.822828	-0.475825	12.195434	-0.451839	0					2.299352	1.D.11	0.002998	-0.019292
-0.47874	4.814397	-0.475658	12.184988	-0.451007	0					2.349365	1.D.10	0.003081	-0.019204
-0.478656	4.806298	-0.475492	12.176099	-0.450174	0					2.399387	1.D.9	0.003164	-0.019117
-0.478573	4.797386	-0.475325	12.168702	-0.449341	0					2.4494	1.D.8	0.003248	-0.019029
-0.47849	4.787902	-0.475159	12.163223	-0.448508	0					2.499466	1.D.7	0.003331	-0.018941
-0.478407	4.778432	-0.474992	12.15952	-0.447675	0					2.549402	1.D.6	0.003414	-0.018844
-0.478323	4.769235	-0.474826	12.157484	-0.446842	0					2.59943	1.D.5	0.003498	-0.018747
-0.47824	4.760598	-0.474659	12.156968	-0.44601	0					2.649439	1.D.4	0.003581	-0.01865
-0.478157	4.751996	-0.474492	12.157893	-0.445177	0					2.699459	1.D.3	0.003664	-0.018553
-0.478073	4.743047	-0.474326	12.160153	-0.444344	0					2.749472	1.D.2	0.003747	-0.018456
-0.47799	4.734768	-0.474159	12.163349	-0.443511	0					2.799492	1.D.1	0.003831	-0.018358
-0.477907	4.726779	-0.473993	12.167436	-0.442678	0					2.849499	1.E.1	0.003914	-0.018261
-0.477824	4.717896	-0.473826	12.172511	-0.441846	0					2.899507	1.E.2	0.003997	-0.018164
-0.47774	4.709034	-0.47366	12.177976	-0.441013	0					2.949483	1.E.3	0.00408	-0.018067
-0.477657	4.700782	-0.473493	12.184164	-0.44018	0					2.999488	1.E.4	0.004164	-0.01797
-0.477574	4.692541	-0.473327	12.191131	-0.439347	0					3.049516	1.E.5	0.004247	-0.017879
-0.477491	4.685752	-0.47316	12.198133	-0.438514	0					3.099523	1.E.6	0.00433	-0.017787
-0.477407	4.68173	-0.472993	12.205194	-0.437681	0					3.149574	1.E.7	0.004414	-0.017696
-0.477324	4.679173	-0.472827	12.212464	-0.436849	0					3.199585	1.E.8	0.004497	-0.017605
-0.477241	4.67672	-0.47266	12.219977	-0.436016	0					3.24963	1.E.9	0.00458	-0.017513
-0.477157	4.674255	-0.472494	12.227192	-0.435183	0					3.29964	1.E.10	0.004663	-0.017422
-0.477074	4.671811	-0.472327	12.234774	-0.43435	0					3.349601	1.E.11	0.004747	-0.017331
-0.476991	4.66935	-0.472161	12.242144	-0.433517	0					3.39962	1.E.12	0.00483	-0.017239
-0.476908	4.667003	-0.471994	12.249531	-0.432685	0					3.449616	1.F.12	0.004913	-0.017148
-0.476824	4.664548	-0.471828	12.256402	-0.431852	0					3.499622	1.F.11	0.004997	-0.017057
-0.476741	4.662026	-0.471661	12.263487	-0.431019	0					3.549651	1.F.10	0.00508	-0.01696
-0.476658	4.661007	-0.471495	12.270401	-0.430186	0					3.599654	1.F.9	0.005163	-0.016863
-0.476575	4.662065	-0.471328	12.277427	-0.429353	0					3.638375	Waste	0.005246	-0.016767
-0.476491	4.664208	-0.471161	12.284163	-0.428521	0					3.638459	Waste	0.00533	-0.01667
-0.476408	4.666429	-0.470995	12.290565	-0.427688	0							0.005413	-0.016573
-0.476325	4.668478	-0.470828	12.297018	-0.426855	0							0.005496	-0.016477
-0.476241	4.670463	-0.470662	12.303483	-0.426022	0							0.005579	-0.01638
-0.476158	4.672446	-0.470495	12.309776	-0.425189	0							0.005663	-0.016284
-0.476075	4.674497	-0.470329	12.315574	-0.424356	0							0.005746	-0.016187
-0.475992	4.676628	-0.470162	12.321421	-0.423524	0							0.005829	-0.01609
-0.475908	4.678756	-0.469996	12.326844	-0.422691	0							0.005913	-0.016004
-0.475825	4.685583	-0.469829	12.332546	-0.421858	0							0.005996	-0.015918
-0.475742	4.697798	-0.469662	12.337812	-0.421025	0							0.006079	-0.015832
-0.475658	4.710493	-0.469496	12.343178	-0.420192	0							0.006162	-0.015746
-0.475575	4.722781	-0.469329	12.348357	-0.41936	0							0.006246	-0.01566
-0.475492	4.735507	-0.469163	12.35336	-0.418527	0							0.006329	-0.015574
-0.475409	4.748713	-0.468996	12.358208	-0.417694	0							0.006412	-0.015488
-0.475325	4.761908	-0.46883	12.362998	-0.416861	0							0.006495	-0.015402
-0.475242	4.774587	-0.468663	12.367484	-0.416028	0							0.006579	-0.015316
-0.475159	4.787262	-0.468497	12.371822	-0.415195	0							0.006662	-0.01523
-0.475076	4.800418	-0.46833	12.376017	-0.414363	0							0.006745	-0.015126
-0.474992	4.813936	-0.468163	12.380028	-0.41353	0							0.006829	-0.017202
-0.474909	4.827919	-0.467997	12.384042	-0.412697	0							0.006912	-0.019921
-0.474826	4.841456	-0.46783	12.387935	-0.411864	0							0.006995	-0.022636
-0.474742	4.854985	-0.467664	12.391742	-0.411031	0							0.007078	-0.024737
-0.474659	4.869033	-0.467497	12.395393	-0.410199	0							0.007162	-0.025009
-0.474576	4.883646	-0.467331	12.399064	-0.409366	0							0.007245	-0.023927
-0.474493	4.897581	-0.467164	12.402539	-0.408533	0							0.007328	-0.022804
-0.474409	4.911704	-0.466998	12.40569	-0.4077	0							0.007411	-0.021681
-0.474326	4.925578	-0.466831	12.409033	-0.406867	0							0.007495	-0.02056
-0.474243	4.939095	-0.466664	12.412073	-0.406034	0							0.007578	-0.019439
-0.47416	4.952771	-0.466498	12.415012	-0.405202	0							0.007661	-0.018319
-0.474076	4.966138	-0.466331	12.417743	-0.404369	0							0.007745	-0.0172
-0.473993	4.979498	-0.466165	12.420264	-0.403536	0							0.007828	-0.016082
-0.47391	4.992873	-0.465998	12.422944	-0.402703	0							0.007911	-0.014942
-0.473826	5.006237	-0.465832	12.425549	-0.40187	0							0.007994	-0.013642
-0.473743	5.019591	-0.465665	12.427995	-0.401038	0							0.008078	-0.01355
-0.47366	5.032402	-0.465499	12.430618	-0.400205	0							0.008161	-0.013459
-0.473577	5.045782	-0.465332	12.433075	-0.399372	0							0.008244	-0.013368
-0.473493	5.059061	-0.465165	12.43517	-0.398539	0							0.008328	-0.013277
-0.47341	5.072423	-0.464999	12.437315	-0.397706	0							0.008411	-0.013184
-0.473327	5.084537	-0.464832	12.43945	-0.396873	0							0.008494	-0.013091
-0.473244	5.093031	-0.464666	12.441404	-0.396041	0							0.008577	-0.012998
-0.47316	5.100034	-0.464499	12.443463	-0.395208	0							0.008661	-0.012905
-0.473077	5.106987	-0.464333	12.445379	-0.394375	0							0.008744	-0.012813
-0.472994	5.113935	-0.464166	12.446975	-0.393542	0							0.008827	-0.01272
-0.47291	5.120879	-0.464	12.448554	-0.392709	0							0.00891	-0.012627
-0.472827	5.127818	-0.463833	12.45021	-0.391877	0							0.008994	-0.012534
-0.472744	5.134753	-0.463666	12.451681	-0.391044	0							0.009077	-0.012441
-0.472661	5.14199	-0.4635	12.453155	-0.390211	0							0.00916	-0.012348
-0.472577	5.148849	-0.463333	12.454339	-0.389378	0							0.009244	-0.012254
-0.472494	5.154542	-0.463167	12.45545	-0.388545	0							0.009327	-0.01216
-0.472411	5.158627	-0.463	12.456788	-0.387712	0							0.00941	-0.012066
-0.472327	5.161512	-0.462834	12.458117	-0.38688	0							0.009493	-0.011972
-0.472244	5.164168	-0.462667	12.459339	-0.386047	0							0.009577	-0.011878
-0.472161	5.166823	-0.462501	12.460499	-0.385214	0							0.00966	-0.011784
-0.472078	5.169477	-0.462334	12.461501	-0.384381	0							0.009743	-0.01169
-0.471994	5.172248	-0.462168	12.462646	-0.383548	0							0.009826	-0.011596
-0.471911	5.174871	-0.462001	12.463725	-0.382716	0							0.00991	-0.011502
-0.471828	5.177429	-0.461834	12.464682	-0.381883	0							0.009993	-0.011408
-0.471745	5.180188	-0.461668	12.465611	-0.38105	0							0.010076	-0.011314
-0.471661	5.182377	-0.461501	12.466356	-0.380217	0							0.01016	-0.011219
-0.471578	5.183275	-0.461335	12.467038	-0.379384	0							0.010243	-0.011124
-0.471495	5.183639	-0.461168	12.467704	-0.378551	0							0.010326	-0.011029
-0.471411	5.184093	-0.461002	12.468505	-0.377719	0							0.010409	-0.010934
-0.471328	5.184542	-0.460835	12.469318	-0.376886	0							0.010493	-0.01084
-0.471245	5.184977	-0.460669	12.47006	-0.376053	0							0.010576	-0.010745
-0.471162	5.18541	-0.460502	12.470772	-0.37522	0							0.010659	-0.01065
-0.471078	5.185845	-0.460335	12.471331	-0.374387	0							0.010742	-0.010555
-0.470995	5.186279	-0.460169	12.471834	-0.373555	0							0.010826	-0.010461
-0.470912	5.186731	-0.460002	12.472367	-0.372722	0							0.010909	-0.010365
-0.470829	5.18706	-0.459836	12.472839	-0.371889	0							0.010992	-0.01027
-0.470745	5.187155	-0.459669	12.473304	-0.371056	0							0.011076	-0.010175
-0.470662	5.187113	-0.459503	12.473971	-0.370223	0							0.011159	-0.01008
-0.470579	5.187053	-0.459336	12.4746	-0.36939	0							0.011242	-0.009985
-0.470495	5.186987	-0.45917	12.47511	-0.368558	0							0.011325	-0.00989
-0.470412	5.186924	-0.459003	12.475579	-0.367725	0							0.011409	-0.009795
-0.470329	5.186863	-0.458836	12.476025	-0.366892	0							0.011492	-0.009699
-0.470246	5.1868	-0.45867	12.476402	-0.366059	0							0.011575	-0.009604
-0.470162	5.186735	-0.458503	12.476769	-0.365226	0							0.011658	-0.009509
-0.470079	5.186667	-0.458337	12.477127	-0.364394	0							0.011742	-0.009414
-0.469996	5.186606	-0.45817	12.477417	-0.363561	0							0.011825	-0.009319
-0.469912	5.186342	-0.458004	12.477721	-0.362728	0							0.011908	-0.009223
-0.469829	5.186185	-0.457837	12.47803	-0.361895	0							0.011992	-0.009128
-0.469746	5.186246	-0.457671	12.478296	-0.361062	0							0.012075	-0.009033
-0.469663	5.186307	-0.457504	12.478576	-0.360229	0							0.012158	-0.008938
-0.469579	5.186372	-0.457337	12.478935	-0.359397	0							0.012241	-0.008843
-0.469496	5.186435	-0.457171	12.479424	-0.358564	0							0.012325	-0.008747
-0.469413	5.1865	-0.457004	12.479847	-0.357731	0							0.012408	-0.008652
-0.46933	5.186563	-0.456838	12.480107	-0.356898	0							0.012491	-0.008557
-0.469246	5.186623	-0.456671	12.480374	-0.356065	0							0.012575	-0.008462
-0.469163	5.186685	-0.456505	12.480585	-0.355233	0							0.012658	-0.008367
-0.46908	5.186864	-0.456338	12.480816	-0.3544	0							0.012741	-0.008272
-0.468996	5.187	-0.456172	12.481006	-0.353567	0							0.012824	-0.008177
-0.468913	5.187033	-0.456005	12.481271	-0.352734	0							0.012908	-0.008083
-0.46883	5.187069	-0.455839	12.481462	-0.351901	0							0.012991	-0.007988
-0.468747	5.187104	-0.455672	12.481504	-0.351068	0							0.013074	-0.007893
-0.468663	5.187139	-0.455505	12.481662	-0.350236	0							0.013157	-0.007798
-0.46858	5.187174	-0.455339	12.481865	-0.349403	0							0.013241	-0.007703
-0.468497	5.187208	-0.455172	12.482027	-0.34857	0							0.013324	-0.007608
-0.468414	5.187242	-0.455006	12.482239	-0.347737	0							0.013407	-0.007514
-0.46833	5.187276	-0.454839	12.482383	-0.346904	0							0.013491	-0.007419
-0.468247	5.187379	-0.454673	12.48261	-0.346072	0							0.013574	-0.007325
-0.468164	5.187617	-0.454506	12.482814	-0.345239	0							0.013657	-0.007231
-0.46808	5.187921	-0.45434	12.482968	-0.344406	0							0.01374	-0.007136
-0.467997	5.188239	-0.454173	12.483179	-0.343573	0							0.013824	-0.007042
-0.467914	5.188553	-0.454006	12.483269	-0.34274	0							0.013907	-0.006948
-0.467831	5.188858	-0.45384	12.483377	-0.341908	0							0.01399	-0.006853
-0.467747	5.189176	-0.453673	12.483531	-0.341075	0							0.014073	-0.006759
-0.467664	5.18949	-0.453507	12.483672	-0.340242	0							0.014157	-0.006665
-0.467581	5.189795	-0.45334	12.483834	-0.339409	0							0.01424	-0.006571
-0.467498	5.190099	-0.453174	12.483941	-0.338576	0							0.014323	-0.006477
-0.467414	5.190379	-0.453007	12.484289	-0.337743	0							0.014407	-0.006384
-0.467331	5.190462	-0.452841	12.4846	-0.336911	0							0.01449	-0.00629
-0.467248	5.190405	-0.452674	12.484798	-0.336078	0							0.014573	-0.006197
-0.467164	5.190334	-0.452507	12.485033	-0.335245	0							0.014656	-0.006103
-0.467081	5.190258	-0.452341	12.485236	-0.334412	0							0.01474	-0.00601
-0.466998	5.190188	-0.452174	12.485353	-0.333579	0							0.014823	-0.005916
-0.466915	5.190117	-0.452008	12.485526	-0.332747	0							0.014906	-0.005823
-0.466831	5.190041	-0.451841	12.485542	-0.331914	0							0.014989	-0.005729
-0.466748	5.189971	-0.451675	12.485709	-0.331081	0							0.015073	-0.005637
-0.466665	5.1899	-0.451508	12.485857	-0.330248	0							0.015156	-0.005544
-0.466581	5.189839	-0.451342	12.485921	-0.329415	0							0.015239	-0.005452
-0.466498	5.189911	-0.451175	12.485945	-0.328582	0							0.015323	-0.005359
-0.466415	5.190088	-0.451008	12.486072	-0.32775	0							0.015406	-0.005267
-0.466332	5.190307	-0.450842	12.485944	-0.326917	0							0.015489	-0.005174
-0.466248	5.190523	-0.450675	12.485842	-0.326084	0							0.015572	-0.005082
-0.466165	5.190732	-0.450509	12.485868	-0.325251	0							0.015656	-0.004989
-0.466082	5.190951	-0.450342	12.485956	-0.324418	0							0.015739	-0.004897
-0.465999	5.191167	-0.450176	12.485973	-0.323586	0							0.015822	-0.004805
-0.465915	5.191376	-0.450009	12.486031	-0.322753	0							0.015906	-0.004713
-0.465832	5.191595	-0.449843	12.486045	-0.32192	0							0.015989	-0.004622
-0.465749	5.191731	-0.449676	12.486107	-0.321087	0							0.016072	-0.004531
-0.465665	5.191663	-0.449509	12.486297	-0.320254	0							0.016155	-0.00444
-0.465582	5.191629	-0.449343	12.48642	-0.319421	0							0.016239	-0.004348
-0.465499	5.191672	-0.449176	12.486487	-0.318589	0							0.016322	-0.004257
-0.465416	5.191715	-0.44901	12.486617	-0.317756	0							0.016405	-0.004166
-0.465332	5.191761	-0.448843	12.486639	-0.316923	0							0.016488	-0.004075
-0.465249	5.191805	-0.448677	12.486607	-0.31609	0							0.016572	-0.003984
-0.465166	5.191848	-0.44851	12.486659	-0.315257	0							0.016655	-0.003892
-0.465083	5.191894	-0.448344	12.486562	-0.314425	0							0.016738	-0.003803
-0.464999	5.191936	-0.448177	12.486486	-0.313592	0							0.016822	-0.003713
-0.464916	5.192002	-0.448011	12.486564	-0.312759	0							0.016905	-0.003623
-0.464833	5.192313	-0.447844	12.486678	-0.311926	0							0.016988	-0.003533
-0.464749	5.192804	-0.447677	12.486776	-0.311093	0							0.017071	-0.003443
-0.464666	5.193274	-0.447511	12.486814	-0.31026	0							0.017155	-0.003354
-0.464583	5.193738	-0.447344	12.486949	-0.309428	0							0.017238	-0.003264
-0.4645	5.194239	-0.447178	12.487097	-0.308595	0							0.017321	-0.003174
-0.464416	5.194758	-0.447011	12.487197	-0.307762	0							0.017404	-0.003084
-0.464333	5.195251	-0.446845	12.48725	-0.306929	0							0.017488	-0.002994
-0.46425	5.195731	-0.446678	12.487336	-0.306096	0							0.017571	-0.002906
-0.464167	5.196211	-0.446512	12.487409	-0.305264	0							0.017654	-0.002818
-0.464083	5.1967	-0.446345	12.487511	-0.304431	0							0.017738	-0.00273
-0.464	5.197283	-0.446178	12.487573	-0.303598	0							0.017821	-0.002642
-0.463917	5.197818	-0.446012	12.487665	-0.302765	0							0.017904	-0.002553
-0.463833	5.19832	-0.445845	12.487673	-0.301932	0							0.017987	-0.002465
-0.46375	5.198863	-0.445679	12.487643	-0.301099	0							0.018071	-0.002377
-0.463667	5.199399	-0.445512	12.487697	-0.300267	0							0.018154	-0.002289
-0.463584	5.199917	-0.445346	12.487827	-0.299434	0							0.018237	-0.002201
-0.4635	5.200463	-0.445179	12.488018	-0.298601	0							0.018321	-0.002112
-0.463417	5.200972	-0.445013	12.488091	-0.297768	0							0.018404	-0.002026
-0.463334	5.201501	-0.444846	12.488401	-0.296935	0							0.018487	-0.001939
-0.46325	5.202037	-0.444679	12.488561	-0.296103	0							0.01857	-0.001853
-0.463167	5.202607	-0.444513	12.488632	-0.29527	0							0.018654	-0.001766
-0.463084	5.203403	-0.444346	12.488747	-0.294437	0							0.018737	-0.00168
-0.463001	5.204334	-0.44418	12.488871	-0.293604	0							0.01882	-0.001593
-0.462917	5.205292	-0.444013	12.488971	-0.292771	0							0.018903	-0.001507
-0.462834	5.206186	-0.443847	12.488968	-0.291938	0							0.018987	-0.00142
-0.462751	5.207116	-0.44368	12.488949	-0.291106	0							0.01907	-0.001334
-0.462668	5.208056	-0.443514	12.488965	-0.290273	0							0.019153	-0.001247
-0.462584	5.208928	-0.443347	12.489	-0.28944	0							0.019237	-0.001134
-0.462501	5.209857	-0.44318	12.489097	-0.288607	0							0.01932	-0.001021
-0.462418	5.210801	-0.443014	12.489197	-0.287774	0							0.019403	-0.000907
-0.462334	5.211625	-0.442847	12.489268	-0.286942	0							0.019486	-0.000794
-0.462251	5.212204	-0.442681	12.489324	-0.286109	0							0.01957	-0.000681
-0.462168	5.212514	-0.442514	12.489384	-0.285276	0							0.019653	-0.000567
-0.462085	5.212733	-0.442348	12.489491	-0.284443	0							0.019736	-0.000454
-0.462001	5.212953	-0.442181	12.48962	-0.28361	0							0.019819	-0.00034
-0.461918	5.213173	-0.442015	12.489666	-0.282777	0							0.019903	-0.000227
-0.461835	5.213393	-0.441848	12.489708	-0.281945	0							0.019986	-0.000114
-0.461752	5.213613	-0.441681	12.489779	-0.281112	0							0.020069	-0.000032
-0.461668	5.213833	-0.441515	12.489854	-0.280279	0							0.020153	0.000051
-0.461585	5.214054	-0.441348	12.489889	-0.279446	0							0.020236	0.000133
-0.461502	5.21408	-0.441182	12.489886	-0.278613	0							0.020319	0.000215
-0.461418	5.213892	-0.441015	12.489861	-0.277781	0							0.020402	0.000297
-0.461335	5.213912	-0.440849	12.489824	-0.276948	0							0.020486	0.000379
-0.461252	5.214079	-0.440682	12.489881	-0.276115	0							0.020569	0.000461
-0.461169	5.214256	-0.440516	12.489982	-0.275282	0							0.020652	0.000543
-0.461085	5.214436	-0.440349	12.49006	-0.274449	0							0.020736	0.000625
-0.461002	5.214611	-0.440183	12.490055	-0.273616	0							0.020819	0.000707
-0.460919	5.214777	-0.440016	12.490042	-0.272784	0							0.020902	0.000814
-0.460836	5.214956	-0.439849	12.490087	-0.271951	0							0.020985	0.000921
-0.460752	5.215136	-0.439683	12.490137	-0.271118	0							0.021069	0.001029
-0.460669	5.215275	-0.439516	12.490226	-0.270285	0							0.021152	0.001136
-0.460586	5.215386	-0.43935	12.490333	-0.269452	0							0.021235	0.001243
-0.460502	5.215606	-0.439183	12.490409	-0.26862	0							0.021318	0.00135
-0.460419	5.215878	-0.439017	12.490478	-0.267787	0							0.021402	0.001457
-0.460336	5.216169	-0.43885	12.490575	-0.266954	0							0.021485	0.001564
-0.460253	5.216448	-0.438684	12.490597	-0.266121	0							0.021568	0.001671
-0.460169	5.216727	-0.438517	12.490594	-0.265288	0							0.021652	0.001779
-0.460086	5.217013	-0.43835	12.490681	-0.264455	0							0.021735	0.001856
-0.460003	5.217299	-0.438184	12.490735	-0.263623	0							0.021818	0.001933
-0.45992	5.217586	-0.438017	12.490766	-0.26279	0							0.021901	0.00201
-0.459836	5.21788	-0.437851	12.490763	-0.261957	0							0.021985	0.002088
-0.459753	5.218242	-0.437684	12.490708	-0.261124	0							0.022068	0.002165
-0.45967	5.218409	-0.437518	12.490668	-0.260291	0							0.022151	0.002242
-0.459586	5.218407	-0.437351	12.490642	-0.259459	0							0.022234	0.00232
-0.459503	5.218376	-0.437185	12.490621	-0.258626	0							0.022318	0.002397
-0.45942	5.218346	-0.437018	12.490616	-0.257793	0							0.022401	0.002474
-0.459337	5.218314	-0.436851	12.490661	-0.25696	0							0.022484	0.002551
-0.459253	5.218281	-0.436685	12.490699	-0.256127	0							0.022568	0.002652
-0.45917	5.21825	-0.436518	12.490742	-0.255295	0							0.022651	0.002752
-0.459087	5.218219	-0.436352	12.490786	-0.254462	0							0.022734	0.002853
-0.459003	5.218186	-0.436185	12.490777	-0.253629	0							0.022817	0.002953
-0.45892	5.218017	-0.436019	12.490793	-0.252796	0							0.022901	0.003054
-0.458837	5.217783	-0.435852	12.490857	-0.251963	0							0.022984	0.003155
-0.458754	5.217568	-0.435686	12.490938	-0.25113	0							0.023067	0.003255
-0.45867	5.217352	-0.435519	12.49105	-0.250298	0							0.02315	0.003356
-0.458587	5.217129	-0.435352	12.491128	-0.249465	0							0.023234	0.003456
-0.458504	5.216918	-0.435186	12.491117	-0.248632	0							0.023317	0.003557
-0.458421	5.2167	-0.435019	12.491132	-0.247799	0							0.0234	0.003653
-0.458337	5.216497	-0.434853	12.49116	-0.246966	0							0.023484	0.00375
-0.458254	5.216275	-0.434686	12.491151	-0.246134	0							0.023567	0.003847
-0.458171	5.216056	-0.43452	12.491186	-0.245301	0							0.02365	0.003943
-0.458087	5.216009	-0.434353	12.491246	-0.244468	0							0.023733	0.00404
-0.458004	5.216292	-0.434187	12.49134	-0.243635	0							0.023817	0.004136
-0.457921	5.216794	-0.43402	12.491414	-0.242802	0							0.0239	0.004233
-0.457838	5.217288	-0.433853	12.491416	-0.241969	0							0.023983	0.00433
-0.457754	5.217772	-0.433687	12.491391	-0.241137	0							0.024066	0.004426
-0.457671	5.218279	-0.43352	12.491402	-0.240304	0							0.02415	0.004523
-0.457588	5.218776	-0.433354	12.49146	-0.239471	0							0.024233	0.004616
-0.457505	5.219285	-0.433187	12.491522	-0.238638	0							0.024316	0.004709
-0.457421	5.21976	-0.433021	12.491741	-0.237805	0							0.0244	0.004801
-0.457338	5.220282	-0.432854	12.492083	-0.236973	0							0.024483	0.004894
-0.457255	5.220736	-0.432688	12.492316	-0.23614	0							0.024566	0.004987
-0.457171	5.220942	-0.432521	12.492424	-0.235307	0							0.024649	0.005079
-0.457088	5.22106	-0.432355	12.492506	-0.234474	0							0.024733	0.005172
-0.457005	5.221203	-0.432188	12.492589	-0.233641	0							0.024816	0.005265
-0.456922	5.221346	-0.432021	12.492578	-0.232808	0							0.024899	0.005358
-0.456838	5.221487	-0.431855	12.492621	-0.231976	0							0.024983	0.00545
-0.456755	5.221626	-0.431688	12.492736	-0.231143	0							0.025066	0.005539
-0.456672	5.221774	-0.431522	12.492839	-0.23031	0							0.025149	0.005628
-0.456589	5.22191	-0.431355	12.492862	-0.229477	0							0.025232	0.005717
-0.456505	5.222048	-0.431189	12.492925	-0.228644	0							0.025316	0.005806
-0.456422	5.222196	-0.431022	12.492972	-0.227812	0							0.025399	0.005895
-0.456339	5.222235	-0.430856	12.492972	-0.226979	0							0.025482	0.005983
-0.456255	5.222395	-0.430689	12.493059	-0.226146	0							0.025565	0.006072
-0.456172	5.222651	-0.430522	12.493114	-0.225313	0							0.025649	0.006161
-0.456089	5.22292	-0.430356	12.493116	-0.22448	0							0.025732	0.00625
-0.456006	5.22317	-0.430189	12.493161	-0.223647	0							0.025815	0.006339
-0.455922	5.223422	-0.430023	12.493217	-0.222815	0							0.025899	0.006424
-0.455839	5.223679	-0.429856	12.493317	-0.221982	0							0.025982	0.006509
-0.455756	5.223938	-0.42969	12.49339	-0.221149	0							0.026065	0.006594
-0.455672	5.224196	-0.429523	12.493484	-0.220316	0							0.026148	0.006679
-0.455589	5.224443	-0.429357	12.493586	-0.219483	0							0.026232	0.006764
-0.455506	5.224947	-0.42919	12.493599	-0.218651	0							0.026315	0.006849
-0.455423	5.225494	-0.429023	12.493631	-0.217818	0							0.026398	0.006933
-0.455339	5.226029	-0.428857	12.493715	-0.216985	0							0.026481	0.007018
-0.455256	5.226552	-0.42869	12.493763	-0.216152	0							0.026565	0.007103
-0.455173	5.227088	-0.428524	12.493755	-0.215319	0							0.026648	0.007188
-0.45509	5.227613	-0.428357	12.493774	-0.214486	0							0.026731	0.007311
-0.455006	5.228151	-0.428191	12.493758	-0.213654	0							0.026815	0.007433
-0.454923	5.228703	-0.428024	12.49384	-0.212821	0							0.026898	0.007555
-0.45484	5.229231	-0.427858	12.493883	-0.211988	0							0.026981	0.007677
-0.454756	5.229773	-0.427691	12.493932	-0.211155	0							0.027064	0.0078
-0.454673	5.230274	-0.427524	12.49395	-0.210322	0							0.027148	0.007922
-0.45459	5.23105	-0.427358	12.493971	-0.20949	0							0.027231	0.008044
-0.454507	5.232127	-0.427191	12.49399	-0.208657	0							0.027314	0.008167
-0.454423	5.233267	-0.427025	12.494002	-0.207824	0							0.027397	0.008289
-0.45434	5.234523	-0.426858	12.494027	-0.206991	0							0.027481	0.008411
-0.454257	5.235712	-0.426692	12.494046	-0.206158	0							0.027564	0.008487
-0.454174	5.236859	-0.426525	12.49409	-0.205325	0							0.027647	0.008562
-0.45409	5.238009	-0.426359	12.494098	-0.204493	0							0.027731	0.008637
-0.454007	5.239219	-0.426192	12.494117	-0.20366	0							0.027814	0.008713
-0.453924	5.240395	-0.426025	12.494226	-0.202827	0							0.027897	0.008788
-0.45384	5.241427	-0.425859	12.494235	-0.201994	0							0.02798	0.008864
-0.453757	5.242283	-0.425692	12.4942	-0.201161	0							0.028064	0.008939
-0.453674	5.242924	-0.425526	12.494309	-0.200329	0							0.028147	0.009015
-0.453591	5.243448	-0.425359	12.494342	-0.199496	0							0.02823	0.00909
-0.453507	5.243963	-0.425193	12.494379	-0.198663	0							0.028314	0.009166
-0.453424	5.244478	-0.425026	12.494455	-0.19783	0							0.028397	0.009274
-0.453341	5.244995	-0.42486	12.494435	-0.196997	0							0.02848	0.009382
-0.453258	5.245513	-0.424693	12.49446	-0.196164	0							0.028563	0.00949
-0.453174	5.246032	-0.424526	12.49455	-0.195332	0							0.028647	0.009598
-0.453091	5.24653	-0.42436	12.494543	-0.194499	0							0.02873	0.009707
-0.453008	5.247025	-0.424193	12.494615	-0.193666	0							0.028813	0.009815
-0.452924	5.247437	-0.424027	12.494681	-0.192833	0							0.028896	0.009923
-0.452841	5.247822	-0.42386	12.494639	-0.192	0							0.02898	0.010031
-0.452758	5.248194	-0.423694	12.494568	-0.191168	0							0.029063	0.010139
-0.452675	5.248575	-0.423527	12.494618	-0.190335	0							0.029146	0.010247
-0.452591	5.248965	-0.423361	12.494694	-0.189502	0							0.02923	0.010314
-0.452508	5.24934	-0.423194	12.494677	-0.188669	0							0.029313	0.010381
-0.452425	5.249723	-0.423028	12.494716	-0.187836	0							0.029396	0.010447
-0.452341	5.250117	-0.422861	12.49479	-0.187003	0							0.029479	0.010514
-0.452258	5.250512	-0.422694	12.494826	-0.186171	0							0.029563	0.01058
-0.452175	5.250853	-0.422528	12.494919	-0.185338	0							0.029646	0.010647
-0.452092	5.251025	-0.422361	12.494956	-0.184505	0							0.029729	0.010713
-0.452008	5.250896	-0.422195	12.494937	-0.183672	0							0.029812	0.01078
-0.451925	5.250623	-0.422028	12.494984	-0.182839	0							0.029896	0.010846
-0.451842	5.250334	-0.421862	12.495014	-0.182007	0							0.029979	0.010913
-0.451759	5.250043	-0.421695	12.494946	-0.181174	0							0.030062	0.011008
-0.451675	5.249739	-0.421529	12.494956	-0.180341	0							0.030146	0.011103
-0.451592	5.249442	-0.421362	12.49501	-0.179508	0							0.030229	0.011198
-0.451509	5.249149	-0.421195	12.495044	-0.178675	0							0.030312	0.011293
-0.451425	5.248855	-0.421029	12.495034	-0.177842	0							0.030395	0.011388
-0.451342	5.248573	-0.420862	12.494991	-0.17701	0							0.030479	0.011483
-0.451259	5.24837	-0.420696	12.49493	-0.176177	0							0.030562	0.011578
-0.451176	5.248343	-0.420529	12.495058	-0.175344	0							0.030645	0.011673
-0.451092	5.24845	-0.420363	12.49509	-0.174511	0							0.030728	0.011768
-0.451009	5.248597	-0.420196	12.495092	-0.173678	0							0.030812	0.011863
-0.450926	5.248744	-0.42003	12.495209	-0.172846	0							0.030895	0.011981
-0.450843	5.248893	-0.419863	12.495301	-0.172013	0							0.030978	0.012098
-0.450759	5.249035	-0.419696	12.495278	-0.17118	0							0.031062	0.012215
-0.450676	5.249176	-0.41953	12.495239	-0.170347	0							0.031145	0.012332
-0.450593	5.249322	-0.419363	12.495225	-0.169514	0							0.031228	0.01245
-0.450509	5.249473	-0.419197	12.495266	-0.168682	0							0.031311	0.012567
-0.450426	5.249311	-0.41903	12.495291	-0.167849	0							0.031395	0.012684
-0.450343	5.248882	-0.418864	12.495361	-0.167016	0							0.031478	0.012802
-0.45026	5.248379	-0.418697	12.495392	-0.166183	0							0.031561	0.012919
-0.450176	5.247885	-0.418531	12.495465	-0.16535	0							0.031645	0.013036
-0.450093	5.247397	-0.418364	12.495528	-0.164517	0							0.031728	0.013088
-0.45001	5.246887	-0.418197	12.495471	-0.163685	0							0.031811	0.01314
-0.449926	5.246409	-0.418031	12.495468	-0.162852	0							0.031894	0.013192
-0.449843	5.245903	-0.417864	12.495589	-0.162019	0							0.031978	0.013244
-0.44976	5.2454	-0.417698	12.495818	-0.161186	0							0.032061	0.013297
-0.449677	5.244924	-0.417531	12.496103	-0.160353	0							0.032144	0.013349
-0.449593	5.244496	-0.417365	12.496376	-0.159521	0							0.032227	0.013401
-0.44951	5.244308	-0.417198	12.496468	-0.158688	0							0.032311	0.013453
-0.449427	5.244148	-0.417032	12.496534	-0.157855	0							0.032394	0.013505
-0.449344	5.243968	-0.416865	12.496572	-0.157022	0							0.032477	0.013557
-0.44926	5.243794	-0.416698	12.496644	-0.156189	0							0.032561	0.013656
-0.449177	5.243616	-0.416532	12.496645	-0.155356	0							0.032644	0.013755
-0.449094	5.243448	-0.416365	12.496652	-0.154524	0							0.032727	0.013854
-0.44901	5.243271	-0.416199	12.496639	-0.153691	0							0.03281	0.013954
-0.448927	5.243095	-0.416032	12.496708	-0.152858	0							0.032894	0.014053
-0.448844	5.242928	-0.415866	12.496733	-0.152025	0							0.032977	0.014152
-0.448761	5.242752	-0.415699	12.496734	-0.151192	0							0.03306	0.014251
-0.448677	5.242773	-0.415533	12.496682	-0.15036	0							0.033143	0.01435
-0.448594	5.243146	-0.415366	12.496746	-0.149527	0							0.033227	0.014449
-0.448511	5.243623	-0.4152	12.496786	-0.148694	0							0.03331	0.014548
-0.448428	5.244102	-0.415033	12.496766	-0.147861	0							0.033393	0.014681
-0.448344	5.244584	-0.414866	12.496883	-0.147028	0							0.033477	0.014814
-0.448261	5.245048	-0.4147	12.496923	-0.146195	0							0.03356	0.014946
-0.448178	5.245528	-0.414533	12.496955	-0.145363	0							0.033643	0.015079
-0.448094	5.245996	-0.414367	12.496986	-0.14453	0							0.033726	0.015212
-0.448011	5.246444	-0.4142	12.497041	-0.143697	0							0.03381	0.015345
-0.447928	5.246922	-0.414034	12.49706	-0.142864	0							0.033893	0.015478
-0.447845	5.247537	-0.413867	12.497078	-0.142031	0							0.033976	0.01561
-0.447761	5.247958	-0.413701	12.497186	-0.141199	0							0.034059	0.015743
-0.447678	5.248312	-0.413534	12.497089	-0.140366	0							0.034143	0.015876
-0.447595	5.248669	-0.413367	12.497086	-0.139533	0							0.034226	0.015949
-0.447512	5.249001	-0.413201	12.497133	-0.1387	0							0.034309	0.016022
-0.447428	5.249366	-0.413034	12.497231	-0.137867	0							0.034393	0.016096
-0.447345	5.249719	-0.412868	12.497295	-0.137034	0							0.034476	0.016169
-0.447262	5.250066	-0.412701	12.497287	-0.136202	0							0.034559	0.016242
-0.447178	5.250414	-0.412535	12.497283	-0.135369	0							0.034642	0.016315
-0.447095	5.250778	-0.412368	12.497349	-0.134536	0							0.034726	0.016389
-0.447012	5.251048	-0.412202	12.497384	-0.133703	0							0.034809	0.016462
-0.446929	5.251389	-0.412035	12.497363	-0.13287	0							0.034892	0.016535
-0.446845	5.251791	-0.411868	12.497376	-0.132038	0							0.034975	0.016608
-0.446762	5.25219	-0.411702	12.49746	-0.131205	0							0.035059	0.016706
-0.446679	5.252559	-0.411535	12.497492	-0.130372	0							0.035142	0.016803
-0.446595	5.252964	-0.411369	12.497509	-0.129539	0							0.035225	0.016901
-0.446512	5.253341	-0.411202	12.497629	-0.128706	0							0.035309	0.016998
-0.446429	5.253736	-0.411036	12.497633	-0.127873	0							0.035392	0.017096
-0.446346	5.254129	-0.410869	12.497664	-0.127041	0							0.035475	0.017193
-0.446262	5.25452	-0.410703	12.49765	-0.126208	0							0.035558	0.017291
-0.446179	5.254876	-0.410536	12.497643	-0.125375	0							0.035642	0.017388
-0.446096	5.255022	-0.410369	12.497747	-0.124542	0							0.035725	0.017486
-0.446013	5.25511	-0.410203	12.497767	-0.123709	0							0.035808	0.017583
-0.445929	5.255192	-0.410036	12.497764	-0.122877	0							0.035892	0.017691
-0.445846	5.255277	-0.40987	12.497868	-0.122044	0							0.035975	0.017798
-0.445763	5.255359	-0.409703	12.49783	-0.121211	0							0.036058	0.017906
-0.445679	5.255445	-0.409537	12.497882	-0.120378	0							0.036141	0.018013
-0.445596	5.25553	-0.40937	12.497915	-0.119545	0							0.036225	0.01812
-0.445513	5.255614	-0.409204	12.497985	-0.118712	0							0.036308	0.018228
-0.44543	5.255698	-0.409037	12.498	-0.11788	0							0.036391	0.018335
-0.445346	5.255817	-0.40887	12.498057	-0.117047	0							0.036474	0.018443
-0.445263	5.25597	-0.408704	12.498128	-0.116214	0							0.036558	0.01855
-0.44518	5.256129	-0.408537	12.49816	-0.115381	0							0.036641	0.018658
-0.445097	5.256279	-0.408371	12.498124	-0.114548	0							0.036724	0.018739
-0.445013	5.256434	-0.408204	12.498138	-0.113716	0							0.036808	0.018821
-0.44493	5.256589	-0.408038	12.498123	-0.112883	0							0.036891	0.018903
-0.444847	5.256746	-0.407871	12.498143	-0.11205	0							0.036974	0.018985
-0.444763	5.256898	-0.407705	12.498195	-0.111217	0							0.037057	0.019067
-0.44468	5.257048	-0.407538	12.498233	-0.110384	0							0.037141	0.019149
-0.444597	5.257197	-0.407371	12.498249	-0.109551	0							0.037224	0.01923
-0.444514	5.257254	-0.407205	12.498278	-0.108719	0							0.037307	0.019312
-0.44443	5.257079	-0.407038	12.498246	-0.107886	0							0.03739	0.019394
-0.444347	5.256703	-0.406872	12.498242	-0.107053	0							0.037474	0.019476
-0.444264	5.256333	-0.406705	12.498308	-0.10622	0							0.037557	0.019538
-0.444181	5.255963	-0.406539	12.498408	-0.105387	0							0.03764	0.0196
-0.444097	5.255593	-0.406372	12.498462	-0.104555	0							0.037724	0.019662
-0.444014	5.255225	-0.406206	12.498384	-0.103722	0							0.037807	0.019724
-0.443931	5.254855	-0.406039	12.498457	-0.102889	0							0.03789	0.019786
-0.443847	5.254471	-0.405873	12.49848	-0.102056	0							0.037973	0.019848
-0.443764	5.2541	-0.405706	12.498573	-0.101223	0							0.038057	0.01991
-0.443681	5.253704	-0.405539	12.498578	-0.10039	0							0.03814	0.019972
-0.443598	5.253473	-0.405373	12.498653	-0.099558	0							0.038223	0.020035
-0.443514	5.253917	-0.405206	12.498706	-0.098725	0							0.038306	0.020097
-0.443431	5.254448	-0.40504	12.498766	-0.097892	0							0.03839	0.020239
-0.443348	5.254981	-0.404873	12.498734	-0.097059	0							0.038473	0.02038
-0.443264	5.255513	-0.404707	12.498707	-0.096226	0							0.038556	0.020522
-0.443181	5.256063	-0.40454	12.498717	-0.095394	0							0.03864	0.020664
-0.443098	5.256588	-0.404374	12.498805	-0.094561	0							0.038723	0.020806
-0.443015	5.25712	-0.404207	12.498777	-0.093728	0							0.038806	0.020948
-0.442931	5.257669	-0.40404	12.49889	-0.092895	0							0.038889	0.02109
-0.442848	5.258218	-0.403874	12.498869	-0.092062	0							0.038973	0.021232
-0.442765	5.258683	-0.403707	12.498835	-0.091229	0							0.039056	0.021374
-0.442682	5.258657	-0.403541	12.498857	-0.090397	0							0.039139	0.021516
-0.442598	5.258482	-0.403374	12.498776	-0.089564	0							0.039223	0.021616
-0.442515	5.258299	-0.403208	12.49876	-0.088731	0							0.039306	0.021716
-0.442432	5.25812	-0.403041	12.498876	-0.087898	0							0.039389	0.021817
-0.442348	5.257939	-0.402875	12.498989	-0.087065	0							0.039472	0.021917
-0.442265	5.257761	-0.402708	12.498975	-0.086233	0							0.039556	0.022018
-0.442182	5.257577	-0.402541	12.49902	-0.0854	0							0.039639	0.022118
-0.442099	5.257394	-0.402375	12.499092	-0.084567	0							0.039722	0.022219
-0.442015	5.257224	-0.402208	12.499146	-0.083734	0							0.039805	0.022319
-0.441932	5.257041	-0.402042	12.49917	-0.082901	0							0.039889	0.02242
-0.441849	5.257275	-0.401875	12.499162	-0.082069	0							0.039972	0.02252
-0.441766	5.257748	-0.401709	12.499136	-0.081236	0							0.040055	0.022573
-0.441682	5.258232	-0.401542	12.499124	-0.080403	0							0.040139	0.022626
-0.441599	5.258727	-0.401376	12.499179	-0.07957	0							0.040222	0.022678
-0.441516	5.259214	-0.401209	12.499215	-0.078737	0							0.040305	0.022731
-0.441432	5.259697	-0.401042	12.499131	-0.077904	0							0.040388	0.022784
-0.441349	5.260193	-0.400876	12.499198	-0.077072	0							0.040472	0.022837
-0.441266	5.260666	-0.400709	12.499248	-0.076239	0							0.040555	0.022889
-0.441183	5.261162	-0.400543	12.499246	-0.075406	0							0.040638	0.022942
-0.441099	5.261651	-0.400376	12.499257	-0.074573	0							0.040721	0.022995
-0.441016	5.262175	-0.40021	12.499325	-0.07374	0							0.040805	0.023047
-0.440933	5.26265	-0.400043	12.499438	-0.072908	0							0.040888	0.023154
-0.44085	5.263124	-0.399877	12.499485	-0.072075	0							0.040971	0.02326
-0.440766	5.263598	-0.39971	12.499539	-0.071242	0							0.041055	0.023366
-0.440683	5.264084	-0.399543	12.499586	-0.070409	0							0.041138	0.023472
-0.4406	5.264547	-0.399377	12.499568	-0.069576	0							0.041221	0.023578
-0.440516	5.265033	-0.39921	12.499527	-0.068743	0							0.041304	0.023685
-0.440433	5.265518	-0.399044	12.499496	-0.067911	0							0.041388	0.023791
-0.44035	5.265982	-0.398877	12.499493	-0.067078	0							0.041471	0.023897
-0.440267	5.266468	-0.398711	12.499484	-0.066245	0							0.041554	0.024003
-0.440183	5.266845	-0.398544	12.499521	-0.065412	0							0.041637	0.024109
-0.4401	5.267162	-0.398378	12.49959	-0.064579	0							0.041721	0.024216
-0.440017	5.267471	-0.398211	12.499659	-0.063747	0							0.041804	0.024323
-0.439934	5.267781	-0.398045	12.499666	-0.062914	0							0.041887	0.02443
-0.43985	5.268088	-0.397878	12.499671	-0.062081	0							0.041971	0.024537
-0.439767	5.2684	-0.397711	12.499752	-0.061248	0							0.042054	0.024644
-0.439684	5.268713	-0.397545	12.49984	-0.060415	0							0.042137	0.024751
-0.4396	5.269025	-0.397378	12.499808	-0.059582	0							0.04222	0.024858
-0.439517	5.269333	-0.397212	12.499809	-0.05875	0							0.042304	0.024965
-0.439434	5.269644	-0.397045	12.499875	-0.057917	0							0.042387	0.025072
-0.439351	5.269619	-0.396879	12.499941	-0.057084	0							0.04247	0.025179
-0.439267	5.269433	-0.396712	12.500166	-0.056251	0							0.042554	0.025286
-0.439184	5.269234	-0.396546	12.500481	-0.055418	0							0.042637	0.025394
-0.439101	5.269025	-0.396379	12.50063	-0.054586	0							0.04272	0.025501
-0.439017	5.268814	-0.396212	12.500717	-0.053753	0							0.042803	0.025609
-0.438934	5.26861	-0.396046	12.500722	-0.05292	0							0.042887	0.025717
-0.438851	5.268398	-0.395879	12.50069	-0.052087	0							0.04297	0.025824
-0.438768	5.268192	-0.395713	12.500676	-0.051254	0							0.043053	0.025932
-0.438684	5.267989	-0.395546	12.500694	-0.050421	0							0.043136	0.026039
-0.438601	5.267781	-0.39538	12.500764	-0.049589	0							0.04322	0.026147
-0.438518	5.267806	-0.395213	12.500883	-0.048756	0							0.043303	0.026255
-0.438435	5.268141	-0.395047	12.50086	-0.047923	0							0.043386	0.026309
-0.438351	5.268545	-0.39488	12.500852	-0.04709	0							0.04347	0.026363
-0.438268	5.268964	-0.394713	12.500871	-0.046257	0							0.043553	0.026417
-0.438185	5.269365	-0.394547	12.500867	-0.045425	0							0.043636	0.02647
-0.438101	5.269766	-0.39438	12.500904	-0.044592	0							0.043719	0.026524
-0.438018	5.270175	-0.394214	12.500967	-0.043759	0							0.043803	0.026578
-0.437935	5.270596	-0.394047	12.501011	-0.042926	0							0.043886	0.026632
-0.437852	5.270998	-0.393881	12.501019	-0.042093	0							0.043969	0.026686
-0.437768	5.271405	-0.393714	12.501039	-0.04126	0							0.044052	0.02674
-0.437685	5.271642	-0.393548	12.501054	-0.040428	0							0.044136	0.026794
-0.437602	5.27155	-0.393381	12.501058	-0.039595	0							0.044219	0.026903
-0.437519	5.271365	-0.393214	12.501084	-0.038762	0							0.044302	0.027011
-0.437435	5.271187	-0.393048	12.501144	-0.037929	0							0.044386	0.02712
-0.437352	5.271009	-0.392881	12.501163	-0.037096	0							0.044469	0.027228
-0.437269	5.270832	-0.392715	12.501158	-0.036264	0							0.044552	0.027337
-0.437185	5.270653	-0.392548	12.50119	-0.035431	0							0.044635	0.027446
-0.437102	5.270474	-0.392382	12.5013	-0.034598	0							0.044719	0.027554
-0.437019	5.270296	-0.392215	12.501374	-0.033765	0							0.044802	0.027663
-0.436936	5.270118	-0.392049	12.501321	-0.032932	0							0.044885	0.027771
-0.436852	5.269956	-0.391882	12.501331	-0.032099	0							0.044968	0.02788
-0.436769	5.269846	-0.391715	12.501377	-0.031267	0							0.045052	0.027989
-0.436686	5.269756	-0.391549	12.501383	-0.030434	0							0.045135	0.028098
-0.436603	5.269666	-0.391382	12.501369	-0.029601	0							0.045218	0.028207
-0.436519	5.269575	-0.391216	12.501384	-0.028768	0							0.045302	0.028316
-0.436436	5.269485	-0.391049	12.501386	-0.027935	0							0.045385	0.028425
-0.436353	5.269395	-0.390883	12.501425	-0.027103	0							0.045468	0.028535
-0.436269	5.269304	-0.390716	12.501453	-0.02627	0							0.045551	0.028644
-0.436186	5.269214	-0.39055	12.501453	-0.025437	0							0.045635	0.028753
-0.436103	5.269127	-0.390383	12.501525	-0.024604	0							0.045718	0.028862
-0.43602	5.269063	-0.390217	12.501586	-0.023771	0							0.045801	0.028971
-0.435936	5.26903	-0.39005	12.501616	-0.022938	0							0.045885	0.029026
-0.435853	5.268903	-0.389883	12.501637	-0.022106	0							0.045968	0.029081
-0.43577	5.268771	-0.389717	12.501615	-0.021273	0							0.046051	0.029135
-0.435686	5.268646	-0.38955	12.501596	-0.02044	0							0.046134	0.02919
-0.435603	5.268516	-0.389384	12.501617	-0.019607	0							0.046218	0.029245
-0.43552	5.268387	-0.389217	12.501683	-0.018774	0							0.046301	0.029299
-0.435437	5.268258	-0.389051	12.50177	-0.017942	0							0.046384	0.029354
-0.435353	5.268131	-0.388884	12.501678	-0.017109	0							0.046467	0.029409
-0.43527	5.267998	-0.388718	12.501716	-0.016276	0							0.046551	0.029463
-0.435187	5.267875	-0.388551	12.501744	-0.015443	0							0.046634	0.029518
-0.435104	5.267833	-0.388384	12.50172	-0.01461	0							0.046717	0.029628
-0.43502	5.26791	-0.388218	12.501761	-0.013777	0							0.046801	0.029738
-0.434937	5.267987	-0.388051	12.501773	-0.012945	0							0.046884	0.029848
-0.434854	5.268063	-0.387885	12.501821	-0.012112	0							0.046967	0.029958
-0.43477	5.268139	-0.387718	12.5019	-0.011279	0							0.04705	0.030068
-0.434687	5.268215	-0.387552	12.501897	-0.010446	0							0.047134	0.030178
-0.434604	5.268294	-0.387385	12.501959	-0.009613	0							0.047217	0.030287
-0.434521	5.268369	-0.387219	12.502007	-0.008781	0							0.0473	0.030397
-0.434437	5.268446	-0.387052	12.502085	-0.007948	0							0.047383	0.030507
-0.434354	5.268507	-0.386885	12.501979	-0.007115	0							0.047467	0.030617
-0.434271	5.26842	-0.386719	12.502021	-0.006282	0							0.04755	0.030728
-0.434188	5.268347	-0.386552	12.502002	-0.005449	0							0.047633	0.030838
-0.434104	5.268275	-0.386386	12.501994	-0.004616	0							0.047717	0.030949
-0.434021	5.268203	-0.386219	12.502034	-0.003784	0							0.0478	0.031059
-0.433938	5.268131	-0.386053	12.502037	-0.002951	0							0.047883	0.031169
-0.433854	5.268057	-0.385886	12.502105	-0.002118	0							0.047966	0.03128
-0.433771	5.267985	-0.38572	12.50213	-0.001285	0							0.04805	0.03139
-0.433688	5.267912	-0.385553	12.502248	-0.000452	0							0.048133	0.031501
-0.433605	5.267841	-0.385386	12.502286	0.00038	0							0.048216	0.031611
-0.433521	5.267779	-0.38522	12.502347	0.001213	0							0.048299	0.031721
-0.433438	5.267871	-0.385053	12.502431	0.002046	0							0.048383	0.031832
-0.433355	5.268381	-0.384887	12.502361	0.002879	0							0.048466	0.031943
-0.433271	5.268905	-0.38472	12.502386	0.003712	0							0.048549	0.032054
-0.433188	5.269452	-0.384554	12.502341	0.004544	0							0.048633	0.032165
-0.433105	5.27	-0.384387	12.502277	0.005377	0							0.048716	0.032276
-0.433022	5.270569	-0.384221	12.502298	0.00621	0							0.048799	0.032387
-0.432938	5.271109	-0.384054	12.502366	0.007043	0							0.048882	0.032498
-0.432855	5.271651	-0.383887	12.502473	0.007876	0							0.048966	0.032608
-0.432772	5.272212	-0.383721	12.502554	0.008709	0							0.049049	0.032719
-0.432689	5.272748	-0.383554	12.502553	0.009541	0							0.049132	0.03283
-0.432605	5.273228	-0.383388	12.502589	0.010374	0							0.049215	0.032886
-0.432522	5.273423	-0.383221	12.502636	0.011207	0							0.049299	0.032941
-0.432439	5.273599	-0.383055	12.502569	0.01204	0							0.049382	0.032997
-0.432355	5.273771	-0.382888	12.502601	0.012873	0							0.049465	0.033052
-0.432272	5.273937	-0.382722	12.502554	0.013705	0							0.049549	0.033108
-0.432189	5.274111	-0.382555	12.502546	0.014538	0							0.049632	0.033163
-0.432106	5.274283	-0.382389	12.502621	0.015371	0							0.049715	0.033219
-0.432022	5.274456	-0.382222	12.50267	0.016204	0							0.049798	0.033274
-0.431939	5.274627	-0.382055	12.50265	0.017037	0							0.049882	0.03333
-0.431856	5.274805	-0.381889	12.50268	0.01787	0							0.049965	0.033385
-0.431773	5.275046	-0.381722	12.502659	0.018702	0							0.050048	0.033496
-0.431689	5.2754	-0.381556	12.502692	0.019535	0							0.050132	0.033608
-0.431606	5.275752	-0.381389	12.502725	0.020368	0							0.050215	0.033719
-0.431523	5.276107	-0.381223	12.502731	0.021201	0							0.050298	0.033831
-0.431439	5.276474	-0.381056	12.502788	0.022034	0							0.050381	0.033942
-0.431356	5.276826	-0.38089	12.502757	0.022866	0							0.050465	0.034054
-0.431273	5.27719	-0.380723	12.502764	0.023699	0							0.050548	0.034165
-0.43119	5.277541	-0.380556	12.502803	0.024532	0							0.050631	0.034277
-0.431106	5.277907	-0.38039	12.502874	0.025365	0							0.050714	0.034388
-0.431023	5.27827	-0.380223	12.502883	0.026198	0							0.050798	0.0345
-0.43094	5.278571	-0.380057	12.502852	0.027031	0							0.050881	0.034612
-0.430857	5.278727	-0.37989	12.502785	0.027863	0							0.050964	0.034723
-0.430773	5.278883	-0.379724	12.502746	0.028696	0							0.051048	0.034835
-0.43069	5.279038	-0.379557	12.502816	0.029529	0							0.051131	0.034947
-0.430607	5.279192	-0.379391	12.502835	0.030362	0							0.051214	0.035059
-0.430523	5.279347	-0.379224	12.50288	0.031195	0							0.051297	0.035171
-0.43044	5.2795	-0.379057	12.502943	0.032027	0							0.051381	0.035282
-0.430357	5.279654	-0.378891	12.503005	0.03286	0							0.051464	0.035394
-0.430274	5.279809	-0.378724	12.503093	0.033693	0							0.051547	0.035506
-0.43019	5.279968	-0.378558	12.503119	0.034526	0							0.05163	0.035618
-0.430107	5.280092	-0.378391	12.503057	0.035359	0							0.051714	0.035674
-0.430024	5.280148	-0.378225	12.503096	0.036192	0							0.051797	0.03573
-0.42994	5.280202	-0.378058	12.50309	0.037024	0							0.05188	0.035786
-0.429857	5.280254	-0.377892	12.503128	0.037857	0							0.051964	0.035842
-0.429774	5.280307	-0.377725	12.503075	0.03869	0							0.052047	0.035898
-0.429691	5.280361	-0.377558	12.503016	0.039523	0							0.05213	0.035954
-0.429607	5.280414	-0.377392	12.50303	0.040356	0							0.052213	0.036009
-0.429524	5.280468	-0.377225	12.503025	0.041188	0							0.052297	0.036065
-0.429441	5.28052	-0.377059	12.503037	0.042021	0							0.05238	0.036121
-0.429358	5.280574	-0.376892	12.503041	0.042854	0							0.052463	0.036177
-0.429274	5.280509	-0.376726	12.503119	0.043687	0							0.052547	0.03629
-0.429191	5.280199	-0.376559	12.50321	0.04452	0							0.05263	0.036402
-0.429108	5.279868	-0.376393	12.50325	0.045353	0							0.052713	0.036514
-0.429024	5.279538	-0.376226	12.503242	0.046185	0							0.052796	0.036626
-0.428941	5.279209	-0.376059	12.503179	0.047018	0							0.05288	0.036739
-0.428858	5.278888	-0.375893	12.503157	0.047851	0							0.052963	0.036851
-0.428775	5.278575	-0.375726	12.503165	0.048684	0							0.053046	0.036963
-0.428691	5.278248	-0.37556	12.503154	0.049517	0							0.053129	0.037076
-0.428608	5.277922	-0.375393	12.503152	0.050349	0							0.053213	0.037188
-0.428525	5.277597	-0.375227	12.503143	0.051182	0							0.053296	0.0373
-0.428442	5.277392	-0.37506	12.503147	0.052015	0							0.053379	0.037413
-0.428358	5.277476	-0.374894	12.503084	0.052848	0							0.053463	0.037525
-0.428275	5.277647	-0.374727	12.503066	0.053681	0							0.053546	0.037638
-0.428192	5.27781	-0.374561	12.503081	0.054514	0							0.053629	0.037751
-0.428108	5.277972	-0.374394	12.503113	0.055346	0							0.053712	0.037863
-0.428025	5.278134	-0.374227	12.503146	0.056179	0							0.053796	0.037976
-0.427942	5.2783	-0.374061	12.503146	0.057012	0							0.053879	0.038088
-0.427859	5.278468	-0.373894	12.503139	0.057845	0							0.053962	0.038201
-0.427775	5.278629	-0.373728	12.503156	0.058678	0							0.054045	0.038313
-0.427692	5.278795	-0.373561	12.503156	0.05951	0							0.054129	0.038426
-0.427609	5.27896	-0.373395	12.5031	0.060343	0							0.054212	0.038482
-0.427526	5.279164	-0.373228	12.503067	0.061176	0							0.054295	0.038539
-0.427442	5.279452	-0.373062	12.503035	0.062009	0							0.054379	0.038595
-0.427359	5.279743	-0.372895	12.503086	0.062842	0							0.054462	0.038651
-0.427276	5.280029	-0.372728	12.503157	0.063675	0							0.054545	0.038707
-0.427192	5.280319	-0.372562	12.503214	0.064507	0							0.054628	0.038764
-0.427109	5.280604	-0.372395	12.503246	0.06534	0							0.054712	0.03882
-0.427026	5.280893	-0.372229	12.503324	0.066173	0							0.054795	0.038876
-0.426943	5.281178	-0.372062	12.503386	0.067006	0							0.054878	0.038933
-0.426859	5.281473	-0.371896	12.503412	0.067839	0							0.054962	0.038989
-0.426776	5.281785	-0.371729	12.503446	0.068671	0							0.055045	0.039102
-0.426693	5.282034	-0.371563	12.503493	0.069504	0							0.055128	0.039215
-0.42661	5.282154	-0.371396	12.503464	0.070337	0							0.055211	0.039328
-0.426526	5.282274	-0.371229	12.503401	0.07117	0							0.055295	0.039441
-0.426443	5.282391	-0.371063	12.50338	0.072003	0							0.055378	0.039553
-0.42636	5.282505	-0.370896	12.503395	0.072836	0							0.055461	0.039666
-0.426276	5.282624	-0.37073	12.503433	0.073668	0							0.055544	0.039779
-0.426193	5.282744	-0.370563	12.503409	0.074501	0							0.055628	0.039892
-0.42611	5.282863	-0.370397	12.503404	0.075334	0							0.055711	0.040005
-0.426027	5.282981	-0.37023	12.503391	0.076167	0							0.055794	0.040118
-0.425943	5.283106	-0.370064	12.503349	0.077	0							0.055878	0.040231
-0.42586	5.283226	-0.369897	12.503285	0.077832	0							0.055961	0.040344
-0.425777	5.283334	-0.36973	12.503275	0.078665	0							0.056044	0.040458
-0.425693	5.283442	-0.369564	12.503323	0.079498	0							0.056127	0.040571
-0.42561	5.283551	-0.369397	12.50336	0.080331	0							0.056211	0.040684
-0.425527	5.283659	-0.369231	12.50339	0.081164	0							0.056294	0.040797
-0.425444	5.283767	-0.369064	12.503421	0.081997	0							0.056377	0.04091
-0.42536	5.283874	-0.368898	12.50343	0.082829	0							0.05646	0.041023
-0.425277	5.283982	-0.368731	12.50343	0.083662	0							0.056544	0.041136
-0.425194	5.284089	-0.368565	12.50343	0.084495	0							0.056627	0.041249
-0.425111	5.28418	-0.368398	12.503463	0.085328	0							0.05671	0.041306
-0.425027	5.284259	-0.368231	12.50345	0.086161	0							0.056794	0.041363
-0.424944	5.284349	-0.368065	12.503438	0.086993	0							0.056877	0.041419
-0.424861	5.284442	-0.367898	12.503459	0.087826	0							0.05696	0.041476
-0.424777	5.284532	-0.367732	12.503447	0.088659	0							0.057043	0.041532
-0.424694	5.284621	-0.367565	12.503479	0.089492	0							0.057127	0.041589
-0.424611	5.284713	-0.367399	12.503519	0.090325	0							0.05721	0.041645
-0.424528	5.284806	-0.367232	12.503555	0.091157	0							0.057293	0.041702
-0.424444	5.284894	-0.367066	12.503591	0.09199	0							0.057376	0.041758
-0.424361	5.284987	-0.366899	12.503569	0.092823	0							0.05746	0.041815
-0.424278	5.285046	-0.366733	12.503542	0.093656	0							0.057543	0.041928
-0.424195	5.285139	-0.366566	12.503551	0.094489	0							0.057626	0.042041
-0.424111	5.285289	-0.366399	12.503579	0.095322	0							0.05771	0.042155
-0.424028	5.285439	-0.366233	12.503652	0.096154	0							0.057793	0.042268
-0.423945	5.285583	-0.366066	12.503733	0.096987	0							0.057876	0.042382
-0.423861	5.285734	-0.3659	12.503766	0.09782	0							0.057959	0.042495
-0.423778	5.285882	-0.365733	12.50373	0.098653	0							0.058043	0.042608
-0.423695	5.286032	-0.365567	12.503674	0.099486	0							0.058126	0.042722
-0.423612	5.28618	-0.3654	12.503713	0.100318	0							0.058209	0.042835
-0.423528	5.28633	-0.365234	12.503812	0.101151	0							0.058293	0.042949
-0.423445	5.286448	-0.365067	12.503892	0.101984	0							0.058376	0.043062
-0.423362	5.286414	-0.3649	12.503909	0.102817	0							0.058459	0.043176
-0.423279	5.286267	-0.364734	12.503894	0.10365	0							0.058542	0.043289
-0.423195	5.286108	-0.364567	12.503865	0.104483	0							0.058626	0.043403
-0.423112	5.285944	-0.364401	12.503905	0.105315	0							0.058709	0.043516
-0.423029	5.285787	-0.364234	12.503901	0.106148	0							0.058792	0.04363
-0.422945	5.285628	-0.364068	12.503863	0.106981	0							0.058875	0.043743
-0.422862	5.285471	-0.363901	12.503769	0.107814	0							0.058959	0.043857
-0.422779	5.285313	-0.363735	12.503749	0.108647	0							0.059042	0.04397
-0.422696	5.28515	-0.363568	12.503779	0.109479	0							0.059125	0.044084
-0.422612	5.285009	-0.363401	12.50379	0.110312	0							0.059209	0.04414
-0.422529	5.285111	-0.363235	12.503819	0.111145	0							0.059292	0.044197
-0.422446	5.285428	-0.363068	12.503793	0.111978	0							0.059375	0.044254
-0.422362	5.285773	-0.362902	12.503774	0.112811	0							0.059458	0.04431
-0.422279	5.286101	-0.362735	12.503818	0.113644	0							0.059542	0.044367
-0.422196	5.286435	-0.362569	12.503869	0.114476	0							0.059625	0.044424
-0.422113	5.286779	-0.362402	12.503824	0.115309	0							0.059708	0.04448
-0.422029	5.287122	-0.362236	12.503758	0.116142	0							0.059791	0.044537
-0.421946	5.287449	-0.362069	12.503772	0.116975	0							0.059875	0.044594
-0.421863	5.287782	-0.361902	12.503822	0.117808	0							0.059958	0.044651
-0.42178	5.288124	-0.361736	12.503814	0.11864	0							0.060041	0.044764
-0.421696	5.288513	-0.361569	12.503794	0.119473	0							0.060125	0.044878
-0.421613	5.288943	-0.361403	12.503867	0.120306	0							0.060208	0.044991
-0.42153	5.289381	-0.361236	12.503872	0.121139	0							0.060291	0.045105
-0.421446	5.289795	-0.36107	12.503865	0.121972	0							0.060374	0.045219
-0.421363	5.29022	-0.360903	12.503864	0.122805	0							0.060458	0.045332
-0.42128	5.290656	-0.360737	12.503929	0.123637	0							0.060541	0.045446
-0.421197	5.291091	-0.36057	12.504009	0.12447	0							0.060624	0.04556
-0.421113	5.291526	-0.360403	12.504006	0.125303	0							0.060707	0.045673
-0.42103	5.291961	-0.360237	12.504066	0.126136	0							0.060791	0.045787
-0.420947	5.292395	-0.36007	12.50407	0.126969	0							0.060874	0.045901
-0.420864	5.292763	-0.359904	12.504065	0.127801	0							0.060957	0.046015
-0.42078	5.292958	-0.359737	12.504075	0.128634	0							0.061041	0.046128
-0.420697	5.293091	-0.359571	12.504174	0.129467	0							0.061124	0.046242
-0.420614	5.293223	-0.359404	12.504258	0.1303	0							0.061207	0.046356
-0.42053	5.293356	-0.359238	12.504227	0.131133	0							0.06129	0.046469
-0.420447	5.293488	-0.359071	12.504253	0.131966	0							0.061374	0.046583
-0.420364	5.293621	-0.358904	12.504274	0.132798	0							0.061457	0.046697
-0.420281	5.293753	-0.358738	12.504293	0.133631	0							0.06154	0.046811
-0.420197	5.293884	-0.358571	12.504387	0.134464	0							0.061624	0.046924
-0.420114	5.294016	-0.358405	12.504402	0.135297	0							0.061707	0.046981
-0.420031	5.293962	-0.358238	12.504418	0.13613	0							0.06179	0.047038
-0.419948	5.293697	-0.358072	12.504426	0.136962	0							0.061873	0.047095
-0.419864	5.29338	-0.357905	12.504462	0.137795	0							0.061957	0.047151
-0.419781	5.293063	-0.357739	12.504396	0.138628	0							0.06204	0.047208
-0.419698	5.292746	-0.357572	12.504451	0.139461	0							0.062123	0.047265
-0.419614	5.292429	-0.357406	12.504511	0.140294	0							0.062206	0.047322
-0.419531	5.292112	-0.357239	12.504518	0.141127	0							0.06229	0.047378
-0.419448	5.291796	-0.357072	12.504505	0.141959	0							0.062373	0.047435
-0.419365	5.29148	-0.356906	12.504486	0.142792	0							0.062456	0.047492
-0.419281	5.291145	-0.356739	12.504445	0.143625	0							0.06254	0.047606
-0.419198	5.290989	-0.356573	12.50447	0.144458	0							0.062623	0.04772
-0.419115	5.29111	-0.356406	12.504513	0.145291	0							0.062706	0.047833
-0.419031	5.291297	-0.35624	12.504552	0.146123	0							0.062789	0.047947
-0.418948	5.291484	-0.356073	12.504636	0.146956	0							0.062873	0.048061
-0.418865	5.291671	-0.355907	12.504674	0.147789	0							0.062956	0.048175
-0.418782	5.291858	-0.35574	12.504728	0.148622	0							0.063039	0.048288
-0.418698	5.292056	-0.355573	12.504714	0.149455	0							0.063122	0.048402
-0.418615	5.292245	-0.355407	12.504685	0.150288	0							0.063206	0.048516
-0.418532	5.292432	-0.35524	12.504637	0.15112	0							0.063289	0.04863
-0.418449	5.292618	-0.355074	12.504622	0.151953	0							0.063372	0.048687
-0.418365	5.292738	-0.354907	12.50464	0.152786	0							0.063456	0.048743
-0.418282	5.292927	-0.354741	12.504624	0.153619	0							0.063539	0.0488
-0.418199	5.29313	-0.354574	12.504646	0.154452	0							0.063622	0.048857
-0.418115	5.293331	-0.354408	12.504629	0.155284	0							0.063705	0.048914
-0.418032	5.293531	-0.354241	12.504681	0.156117	0							0.063789	0.04897
-0.417949	5.293732	-0.354074	12.504685	0.15695	0							0.063872	0.049027
-0.417866	5.293945	-0.353908	12.504715	0.157783	0							0.063955	0.049084
-0.417782	5.294148	-0.353741	12.504704	0.158616	0							0.064038	0.049141
-0.417699	5.294348	-0.353575	12.504674	0.159449	0							0.064122	0.049198
-0.417616	5.294548	-0.353408	12.504645	0.160281	0							0.064205	0.049311
-0.417533	5.294618	-0.353242	12.504695	0.161114	0							0.064288	0.049425
-0.417449	5.29448	-0.353075	12.504772	0.161947	0							0.064372	0.049539
-0.417366	5.29431	-0.352909	12.505051	0.16278	0							0.064455	0.049653
-0.417283	5.294129	-0.352742	12.505192	0.163613	0							0.064538	0.049766
-0.417199	5.293957	-0.352575	12.505282	0.164445	0							0.064621	0.04988
-0.417116	5.293787	-0.352409	12.505379	0.165278	0							0.064705	0.049994
-0.417033	5.293617	-0.352242	12.505482	0.166111	0							0.064788	0.050108
-0.41695	5.293437	-0.352076	12.505615	0.166944	0							0.064871	0.050222
-0.416866	5.293265	-0.351909	12.505662	0.167777	0							0.064955	0.050335
-0.416783	5.293096	-0.351743	12.505702	0.168609	0							0.065038	0.050449
-0.4167	5.292958	-0.351576	12.505696	0.169442	0							0.065121	0.050563
-0.416616	5.293245	-0.35141	12.505667	0.170275	0							0.065204	0.050677
-0.416533	5.293581	-0.351243	12.50571	0.171108	0							0.065288	0.05079
-0.41645	5.293917	-0.351076	12.505808	0.171941	0							0.065371	0.050904
-0.416367	5.294276	-0.35091	12.505856	0.172774	0							0.065454	0.051018
-0.416283	5.294614	-0.350743	12.505843	0.173606	0							0.065537	0.051132
-0.4162	5.29495	-0.350577	12.505769	0.174439	0							0.065621	0.051245
-0.416117	5.295309	-0.35041	12.505794	0.175272	0							0.065704	0.051359
-0.416034	5.295647	-0.350244	12.505764	0.176105	0							0.065787	0.051473
-0.41595	5.295982	-0.350077	12.505777	0.176938	0							0.065871	0.05153
-0.415867	5.296386	-0.349911	12.505719	0.17777	0							0.065954	0.051586
-0.415784	5.296722	-0.349744	12.505758	0.178603	0							0.066037	0.051643
-0.4157	5.296998	-0.349577	12.505787	0.179436	0							0.06612	0.0517
-0.415617	5.297286	-0.349411	12.505758	0.180269	0							0.066204	0.051757
-0.415534	5.297556	-0.349244	12.505754	0.181102	0							0.066287	0.051813
-0.415451	5.297824	-0.349078	12.505734	0.181935	0							0.06637	0.05187
-0.415367	5.298112	-0.348911	12.50569	0.182767	0							0.066453	0.051927
-0.415284	5.298382	-0.348745	12.505734	0.1836	0							0.066537	0.051984
-0.415201	5.298651	-0.348578	12.505774	0.184433	0							0.06662	0.05204
-0.415118	5.298939	-0.348412	12.505834	0.185266	0							0.066703	0.052154
-0.415034	5.299103	-0.348245	12.505773	0.186099	0							0.066787	0.052268
-0.414951	5.298779	-0.348079	12.505762	0.186931	0							0.06687	0.052381
-0.414868	5.298384	-0.347912	12.505793	0.187764	0							0.066953	0.052495
-0.414784	5.297987	-0.347745	12.505794	0.188597	0							0.067036	0.052609
-0.414701	5.297559	-0.347579	12.505817	0.18943	0							0.06712	0.052722
-0.414618	5.297162	-0.347412	12.505885	0.190263	0							0.067203	0.052836
-0.414535	5.296764	-0.347246	12.50595	0.191096	0							0.067286	0.05295
-0.414451	5.296337	-0.347079	12.505981	0.191928	0							0.067369	0.053063
-0.414368	5.295939	-0.346913	12.505974	0.192761	0							0.067453	0.053177
-0.414285	5.295543	-0.346746	12.505991	0.193594	0							0.067536	0.053291
-0.414202	5.295111	-0.34658	12.505966	0.194427	0							0.067619	0.053404
-0.414118	5.29451	-0.346413	12.505951	0.19526	0							0.067703	0.053518
-0.414035	5.294249	-0.346246	12.505987	0.196092	0							0.067786	0.053631
-0.413952	5.29411	-0.34608	12.505943	0.196925	0							0.067869	0.053745
-0.413868	5.293987	-0.345913	12.505946	0.197758	0							0.067952	0.053859
-0.413785	5.293859	-0.345747	12.505925	0.198591	0							0.068036	0.053972
-0.413702	5.293737	-0.34558	12.505958	0.199424	0							0.068119	0.054086
-0.413619	5.293617	-0.345414	12.506016	0.200257	0							0.068202	0.054199
-0.413535	5.293488	-0.345247	12.506066	0.201089	0							0.068285	0.054313
-0.413452	5.293366	-0.345081	12.506029	0.201922	0							0.068369	0.05437
-0.413369	5.293347	-0.344914	12.506051	0.202755	0							0.068452	0.054426
-0.413285	5.293507	-0.344747	12.506063	0.203588	0							0.068535	0.054483
-0.413202	5.293586	-0.344581	12.506073	0.204421	0							0.068619	0.05454
-0.413119	5.293625	-0.344414	12.50606	0.205253	0							0.068702	0.054596
-0.413036	5.293663	-0.344248	12.506152	0.206086	0							0.068785	0.054653
-0.412952	5.293698	-0.344081	12.506136	0.206919	0							0.068868	0.054709
-0.412869	5.293732	-0.343915	12.506138	0.207752	0							0.068952	0.054766
-0.412786	5.29377	-0.343748	12.506127	0.208585	0							0.069035	0.054823
-0.412703	5.293806	-0.343582	12.506089	0.209418	0							0.069118	0.054879
-0.412619	5.29384	-0.343415	12.506056	0.21025	0							0.069202	0.054993
-0.412536	5.293878	-0.343248	12.506113	0.211083	0							0.069285	0.055106
-0.412453	5.293676	-0.343082	12.506193	0.211916	0							0.069368	0.05522
-0.412369	5.29349	-0.342915	12.506159	0.212749	0							0.069451	0.055333
-0.412286	5.293306	-0.342749	12.506205	0.213582	0							0.069535	0.055447
-0.412203	5.293134	-0.342582	12.506227	0.214414	0							0.069618	0.05556
-0.41212	5.292964	-0.342416	12.506348	0.215247	0							0.069701	0.055673
-0.412036	5.292781	-0.342249	12.506357	0.21608	0							0.069784	0.055787
-0.411953	5.29261	-0.342083	12.506357	0.216913	0							0.069868	0.0559
-0.41187	5.292439	-0.341916	12.506379	0.217746	0							0.069951	0.056014
-0.411787	5.292256	-0.341749	12.50635	0.218579	0							0.070034	0.056127
-0.411703	5.292084	-0.341583	12.506304	0.219411	0							0.070118	0.05624
-0.41162	5.292141	-0.341416	12.506311	0.220244	0							0.070201	0.056354
-0.411537	5.292319	-0.34125	12.506318	0.221077	0							0.070284	0.056467
-0.411453	5.292556	-0.341083	12.506377	0.22191	0							0.070367	0.05658
-0.41137	5.292782	-0.340917	12.50644	0.222743	0							0.070451	0.056694
-0.411287	5.293006	-0.34075	12.506386	0.223575	0							0.070534	0.056807
-0.411204	5.293249	-0.340584	12.506422	0.224408	0							0.070617	0.05692
-0.41112	5.293474	-0.340417	12.506433	0.225241	0							0.0707	0.057034
-0.411037	5.293699	-0.340251	12.506504	0.226074	0							0.070784	0.057147
-0.410954	5.293924	-0.340084	12.506493	0.226907	0							0.070867	0.057203
-0.410871	5.294167	-0.339917	12.506542	0.22774	0							0.07095	0.05726
-0.410787	5.294622	-0.339751	12.506522	0.228572	0							0.071034	0.057316
-0.410704	5.295237	-0.339584	12.506473	0.229405	0							0.071117	0.057373
-0.410621	5.29608	-0.339418	12.506461	0.230238	0							0.0712	0.057429
-0.410537	5.297	-0.339251	12.506535	0.231071	0							0.071283	0.057486
-0.410454	5.297856	-0.339085	12.506588	0.231904	0							0.071367	0.057542
-0.410371	5.298712	-0.338918	12.506635	0.232736	0							0.07145	0.057599
-0.410288	5.299568	-0.338752	12.506647	0.233569	0							0.071533	0.057655
-0.410204	5.300491	-0.338585	12.506764	0.234402	0							0.071616	0.057712
-0.410121	5.301349	-0.338418	12.506816	0.235235	0							0.0717	0.057825
-0.410038	5.302206	-0.338252	12.506829	0.236068	0							0.071783	0.057938
-0.409954	5.303063	-0.338085	12.506844	0.236901	0							0.071866	0.058051
-0.409871	5.303385	-0.337919	12.506948	0.237733	0							0.07195	0.058164
-0.409788	5.303338	-0.337752	12.507004	0.238566	0							0.072033	0.058277
-0.409705	5.303285	-0.337586	12.506986	0.239399	0							0.072116	0.05839
-0.409621	5.303231	-0.337419	12.506929	0.240232	0							0.072199	0.058503
-0.409538	5.303177	-0.337253	12.506896	0.241065	0							0.072283	0.058616
-0.409455	5.303123	-0.337086	12.506875	0.241897	0							0.072366	0.058729
-0.409372	5.30307	-0.336919	12.506883	0.24273	0							0.072449	0.058842
-0.409288	5.303011	-0.336753	12.506894	0.243563	0							0.072533	0.058955
-0.409205	5.302958	-0.336586	12.506868	0.244396	0							0.072616	0.059068
-0.409122	5.302909	-0.33642	12.506874	0.245229	0							0.072699	0.059181
-0.409038	5.30297	-0.336253	12.506858	0.246062	0							0.072782	0.059294
-0.408955	5.302981	-0.336087	12.506931	0.246894	0							0.072866	0.059407
-0.408872	5.302993	-0.33592	12.50688	0.247727	0							0.072949	0.05952
-0.408789	5.303004	-0.335754	12.50695	0.24856	0							0.073032	0.059633
-0.408705	5.303016	-0.335587	12.506932	0.249393	0							0.073115	0.059746
-0.408622	5.303027	-0.33542	12.506949	0.250226	0							0.073199	0.059859
-0.408539	5.303038	-0.335254	12.506918	0.251058	0							0.073282	0.059972
-0.408456	5.30305	-0.335087	12.506944	0.251891	0							0.073365	0.060028
-0.408372	5.303061	-0.334921	12.506944	0.252724	0							0.073449	0.060084
-0.408289	5.303069	-0.334754	12.50704	0.253557	0							0.073532	0.06014
-0.408206	5.303064	-0.334588	12.507182	0.25439	0							0.073615	0.060197
-0.408122	5.303341	-0.334421	12.507187	0.255222	0							0.073698	0.060253
-0.408039	5.303649	-0.334255	12.507113	0.256055	0							0.073782	0.060309
-0.407956	5.303958	-0.334088	12.507165	0.256888	0							0.073865	0.060365
-0.407873	5.304267	-0.333921	12.50712	0.257721	0							0.073948	0.060422
-0.407789	5.304576	-0.333755	12.507217	0.258554	0							0.074031	0.060478
-0.407706	5.304885	-0.333588	12.507153	0.259387	0							0.074115	0.060534
-0.407623	5.305195	-0.333422	12.507265	0.260219	0							0.074198	0.060647
-0.40754	5.305505	-0.333255	12.507359	0.261052	0							0.074281	0.06076
-0.407456	5.305804	-0.333089	12.507303	0.261885	0							0.074365	0.060872
-0.407373	5.306029	-0.332922	12.507246	0.262718	0							0.074448	0.060985
-0.40729	5.306115	-0.332756	12.507255	0.263551	0							0.074531	0.061097
-0.407206	5.306201	-0.332589	12.507236	0.264383	0							0.074614	0.06121
-0.407123	5.306286	-0.332423	12.507359	0.265216	0							0.074698	0.061323
-0.40704	5.306372	-0.332256	12.507454	0.266049	0							0.074781	0.061435
-0.406957	5.306458	-0.332089	12.50745	0.266882	0							0.074864	0.061548
-0.406873	5.306544	-0.331923	12.507508	0.267715	0							0.074947	0.06166
-0.40679	5.306629	-0.331756	12.507428	0.268548	0							0.075031	0.061773
-0.406707	5.306709	-0.33159	12.507423	0.26938	0							0.075114	0.061885
-0.406624	5.306783	-0.331423	12.507483	0.270213	0							0.075197	0.061998
-0.40654	5.306744	-0.331257	12.50757	0.271046	0							0.075281	0.06211
-0.406457	5.306579	-0.33109	12.507555	0.271879	0							0.075364	0.062222
-0.406374	5.306423	-0.330924	12.507415	0.272712	0							0.075447	0.062335
-0.40629	5.306268	-0.330757	12.507477	0.273544	0							0.07553	0.062447
-0.406207	5.306121	-0.33059	12.507504	0.274377	0							0.075614	0.06256
-0.406124	5.305964	-0.330424	12.507538	0.27521	0							0.075697	0.062672
-0.406041	5.305809	-0.330257	12.507586	0.276043	0							0.07578	0.062785
-0.405957	5.305662	-0.330091	12.507659	0.276876	0							0.075864	0.062841
-0.405874	5.305505	-0.329924	12.507649	0.277709	0							0.075947	0.062897
-0.405791	5.305364	-0.329758	12.50779	0.278541	0							0.07603	0.062953
-0.405707	5.305349	-0.329591	12.507792	0.279374	0							0.076113	0.063009
-0.405624	5.305555	-0.329425	12.507835	0.280207	0							0.076197	0.063065
-0.405541	5.305768	-0.329258	12.507873	0.28104	0							0.07628	0.063121
-0.405458	5.305971	-0.329091	12.507902	0.281873	0							0.076363	0.063177
-0.405374	5.306187	-0.328925	12.507925	0.282705	0							0.076446	0.063233
-0.405291	5.3064	-0.328758	12.507907	0.283538	0							0.07653	0.063289
-0.405208	5.306604	-0.328592	12.50798	0.284371	0							0.076613	0.063345
-0.405125	5.306817	-0.328425	12.507994	0.285204	0							0.076696	0.063457
-0.405041	5.307022	-0.328259	12.507939	0.286037	0							0.07678	0.063569
-0.404958	5.307236	-0.328092	12.507969	0.28687	0							0.076863	0.063681
-0.404875	5.307482	-0.327926	12.507967	0.287702	0							0.076946	0.063793
-0.404791	5.30792	-0.327759	12.507971	0.288535	0							0.077029	0.063905
-0.404708	5.308381	-0.327592	12.507961	0.289368	0							0.077113	0.064017
-0.404625	5.308863	-0.327426	12.507959	0.290201	0							0.077196	0.064129
-0.404542	5.309326	-0.327259	12.507994	0.291034	0							0.077279	0.064241
-0.404458	5.309808	-0.327093	12.508116	0.291866	0							0.077362	0.064353
-0.404375	5.310274	-0.326926	12.508104	0.292699	0							0.077446	0.064465
-0.404292	5.310757	-0.32676	12.5082	0.293532	0							0.077529	0.064577
-0.404209	5.311214	-0.326593	12.508186	0.294365	0							0.077612	0.064689
-0.404125	5.311681	-0.326427	12.508125	0.295198	0							0.077696	0.064801
-0.404042	5.31207	-0.32626	12.508206	0.296031	0							0.077779	0.064912
-0.403959	5.312159	-0.326093	12.508273	0.296863	0							0.077862	0.065024
-0.403875	5.312171	-0.325927	12.508314	0.297696	0							0.077945	0.065136
-0.403792	5.312181	-0.32576	12.508387	0.298529	0							0.078029	0.065248
-0.403709	5.312192	-0.325594	12.508407	0.299362	0							0.078112	0.06536
-0.403626	5.312202	-0.325427	12.508357	0.300195	0							0.078195	0.065471
-0.403542	5.312213	-0.325261	12.508368	0.301027	0							0.078278	0.065583
-0.403459	5.312224	-0.325094	12.508322	0.30186	0							0.078362	0.065639
-0.403376	5.312235	-0.324928	12.508225	0.302693	0							0.078445	0.065695
-0.403293	5.312246	-0.324761	12.508219	0.303526	0							0.078528	0.06575
-0.403209	5.31231	-0.324594	12.508262	0.304359	0							0.078612	0.065806
-0.403126	5.312541	-0.324428	12.508368	0.305192	0							0.078695	0.065862
-0.403043	5.312861	-0.324261	12.50834	0.306024	0							0.078778	0.065917
-0.402959	5.31319	-0.324095	12.50834	0.306857	0							0.078861	0.065973
-0.402876	5.313527	-0.323928	12.508307	0.30769	0							0.078945	0.066029
-0.402793	5.313842	-0.323762	12.50833	0.308523	0							0.079028	0.066085
-0.40271	5.314149	-0.323595	12.508308	0.309356	0							0.079111	0.06614
-0.402626	5.314473	-0.323429	12.508369	0.310188	0							0.079195	0.066252
-0.402543	5.314797	-0.323262	12.508422	0.311021	0							0.079278	0.066363
-0.40246	5.315121	-0.323096	12.508408	0.311854	0							0.079361	0.066474
-0.402376	5.315414	-0.322929	12.508484	0.312687	0							0.079444	0.066586
-0.402293	5.315595	-0.322762	12.508566	0.31352	0							0.079528	0.066697
-0.40221	5.315692	-0.322596	12.508547	0.314353	0							0.079611	0.066809
-0.402127	5.315789	-0.322429	12.508508	0.315185	0							0.079694	0.06692
-0.402043	5.315887	-0.322263	12.508509	0.316018	0							0.079777	0.067031
-0.40196	5.315982	-0.322096	12.508588	0.316851	0							0.079861	0.067143
-0.401877	5.316076	-0.32193	12.508569	0.317684	0							0.079944	0.067254
-0.401794	5.316174	-0.321763	12.508574	0.318517	0							0.080027	0.067365
-0.40171	5.316272	-0.321597	12.508565	0.319349	0							0.080111	0.067477
-0.401627	5.316368	-0.32143	12.508577	0.320182	0							0.080194	0.067588
-0.401544	5.316473	-0.321263	12.508598	0.321015	0							0.080277	0.067699
-0.40146	5.316673	-0.321097	12.508687	0.321848	0							0.08036	0.06781
-0.401377	5.317003	-0.32093	12.508688	0.322681	0							0.080444	0.067921
-0.401294	5.317363	-0.320764	12.508688	0.323514	0							0.080527	0.068032
-0.401211	5.317714	-0.320597	12.508648	0.324346	0							0.08061	0.068143
-0.401127	5.31806	-0.320431	12.508662	0.325179	0							0.080693	0.068254
-0.401044	5.318412	-0.320264	12.508714	0.326012	0							0.080777	0.068365
-0.400961	5.31876	-0.320098	12.508699	0.326845	0							0.08086	0.068421
-0.400878	5.319113	-0.319931	12.508769	0.327678	0							0.080943	0.068476
-0.400794	5.319453	-0.319764	12.508806	0.32851	0							0.081027	0.068532
-0.400711	5.319753	-0.319598	12.508872	0.329343	0							0.08111	0.068587
-0.400628	5.31986	-0.319431	12.508927	0.330176	0							0.081193	0.068642
-0.400544	5.319757	-0.319265	12.508967	0.331009	0							0.081276	0.068698
-0.400461	5.319592	-0.319098	12.508992	0.331842	0							0.08136	0.068753
-0.400378	5.319423	-0.318932	12.508959	0.332675	0							0.081443	0.068808
-0.400295	5.319261	-0.318765	12.509012	0.333507	0							0.081526	0.068864
-0.400211	5.319098	-0.318599	12.508944	0.33434	0							0.081609	0.068919
-0.400128	5.318935	-0.318432	12.508864	0.335173	0							0.081693	0.06903
-0.400045	5.318772	-0.318265	12.508856	0.336006	0							0.081776	0.06914
-0.399962	5.318604	-0.318099	12.508819	0.336839	0							0.081859	0.069251
-0.399878	5.318449	-0.317932	12.508792	0.337671	0							0.081943	0.069362
-0.399795	5.318544	-0.317766	12.508817	0.338504	0							0.082026	0.069472
-0.399712	5.318922	-0.317599	12.50884	0.339337	0							0.082109	0.069583
-0.399628	5.319349	-0.317433	12.508903	0.34017	0							0.082192	0.069694
-0.399545	5.319793	-0.317266	12.508929	0.341003	0							0.082276	0.069804
-0.399462	5.320239	-0.3171	12.509	0.341836	0							0.082359	0.069915
-0.399379	5.320685	-0.316933	12.509078	0.342668	0							0.082442	0.070026
-0.399295	5.321133	-0.316767	12.509078	0.343501	0							0.082525	0.070136
-0.399212	5.321568	-0.3166	12.509147	0.344334	0							0.082609	0.070246
-0.399129	5.322003	-0.316433	12.509158	0.345167	0							0.082692	0.070357
-0.399045	5.322428	-0.316267	12.509199	0.346	0							0.082775	0.070467
-0.398962	5.322736	-0.3161	12.509246	0.346832	0							0.082859	0.070577
-0.398879	5.322827	-0.315934	12.509214	0.347665	0							0.082942	0.070688
-0.398796	5.32277	-0.315767	12.509196	0.348498	0							0.083025	0.070798
-0.398712	5.322715	-0.315601	12.509274	0.349331	0							0.083108	0.070908
-0.398629	5.32266	-0.315434	12.509357	0.350164	0							0.083192	0.071019
-0.398546	5.322605	-0.315268	12.50943	0.350996	0							0.083275	0.071129
-0.398463	5.322549	-0.315101	12.509506	0.351829	0							0.083358	0.071184
-0.398379	5.322492	-0.314934	12.509507	0.352662	0							0.083442	0.071239
-0.398296	5.322436	-0.314768	12.509497	0.353495	0							0.083525	0.071294
-0.398213	5.322387	-0.314601	12.509519	0.354328	0							0.083608	0.071349
-0.398129	5.322403	-0.314435	12.509579	0.355161	0							0.083691	0.071404
-0.398046	5.322265	-0.314268	12.509594	0.355993	0							0.083775	0.071459
-0.397963	5.32191	-0.314102	12.509589	0.356826	0							0.083858	0.071514
-0.39788	5.321532	-0.313935	12.509662	0.357659	0							0.083941	0.071569
-0.397796	5.321153	-0.313769	12.509645	0.358492	0							0.084024	0.071624
-0.397713	5.320773	-0.313602	12.50964	0.359325	0							0.084108	0.071679
-0.39763	5.320391	-0.313435	12.509707	0.360157	0							0.084191	0.071789
-0.397547	5.320009	-0.313269	12.509748	0.36099	0							0.084274	0.071898
-0.397463	5.319625	-0.313102	12.509771	0.361823	0							0.084358	0.072008
-0.39738	5.31924	-0.312936	12.509825	0.362656	0							0.084441	0.072118
-0.397297	5.318756	-0.312769	12.509861	0.363489	0							0.084524	0.072228
-0.397213	5.318232	-0.312603	12.509815	0.364322	0							0.084607	0.072338
-0.39713	5.317763	-0.312436	12.509772	0.365154	0							0.084691	0.072448
-0.397047	5.317302	-0.31227	12.5098	0.365987	0							0.084774	0.072558
-0.396964	5.316843	-0.312103	12.509912	0.36682	0							0.084857	0.072667
-0.39688	5.316379	-0.311936	12.510009	0.367653	0							0.08494	0.072777
-0.396797	5.315917	-0.31177	12.510034	0.368486	0							0.085024	0.072887
-0.396714	5.315448	-0.311603	12.510029	0.369318	0							0.085107	0.072996
-0.39663	5.314983	-0.311437	12.509988	0.370151	0							0.08519	0.073106
-0.396547	5.314528	-0.31127	12.509917	0.370984	0							0.085274	0.073215
-0.396464	5.314211	-0.311104	12.509901	0.371817	0							0.085357	0.073325
-0.396381	5.314325	-0.310937	12.509912	0.37265	0							0.08544	0.073434
-0.396297	5.314737	-0.310771	12.509947	0.373483	0							0.085523	0.073544
-0.396214	5.315198	-0.310604	12.510058	0.374315	0							0.085607	0.073653
-0.396131	5.315661	-0.310438	12.510167	0.375148	0							0.08569	0.073763
-0.396048	5.316126	-0.310271	12.510218	0.375981	0							0.085773	0.073873
-0.395964	5.316576	-0.310104	12.510155	0.376814	0							0.085856	0.073927
-0.395881	5.317033	-0.309938	12.510109	0.377647	0							0.08594	0.073982
-0.395798	5.317503	-0.309771	12.510189	0.378479	0							0.086023	0.074036
-0.395714	5.317958	-0.309605	12.510285	0.379312	0							0.086106	0.074091
-0.395631	5.318162	-0.309438	12.510303	0.380145	0							0.08619	0.074145
-0.395548	5.318182	-0.309272	12.510312	0.380978	0							0.086273	0.0742
-0.395465	5.318218	-0.309105	12.510346	0.381811	0							0.086356	0.074254
-0.395381	5.318275	-0.308939	12.510384	0.382644	0							0.086439	0.074309
-0.395298	5.318335	-0.308772	12.510385	0.383476	0							0.086523	0.074363
-0.395215	5.318394	-0.308605	12.510385	0.384309	0							0.086606	0.074418
-0.395132	5.318452	-0.308439	12.510382	0.385142	0							0.086689	0.074527
-0.395048	5.318511	-0.308272	12.510403	0.385975	0							0.086773	0.074636
-0.394965	5.318567	-0.308106	12.510464	0.386808	0							0.086856	0.074745
-0.394882	5.318624	-0.307939	12.510509	0.38764	0							0.086939	0.074854
-0.394798	5.318705	-0.307773	12.51054	0.388473	0							0.087022	0.074963
-0.394715	5.31898	-0.307606	12.510605	0.389306	0							0.087106	0.075072
-0.394632	5.319282	-0.30744	12.510654	0.390139	0							0.087189	0.075181
-0.394549	5.319548	-0.307273	12.510688	0.390972	0							0.087272	0.07529
-0.394465	5.319812	-0.307106	12.510655	0.391805	0							0.087355	0.075399
-0.394382	5.320077	-0.30694	12.510576	0.392637	0							0.087439	0.075508
-0.394299	5.320353	-0.306773	12.510516	0.39347	0							0.087522	0.075616
-0.394216	5.320615	-0.306607	12.5105	0.394303	0							0.087605	0.075725
-0.394132	5.32088	-0.30644	12.510502	0.395136	0							0.087689	0.075833
-0.394049	5.321151	-0.306274	12.510501	0.395969	0							0.087772	0.075942
-0.393966	5.321423	-0.306107	12.510507	0.396801	0							0.087855	0.076051
-0.393882	5.32197	-0.305941	12.510529	0.397634	0							0.087938	0.076159
-0.393799	5.322705	-0.305774	12.510509	0.398467	0							0.088022	0.076268
-0.393716	5.323454	-0.305607	12.510526	0.3993	0							0.088105	0.076377
-0.393633	5.324199	-0.305441	12.51058	0.400133	0							0.088188	0.076485
-0.393549	5.324975	-0.305274	12.510623	0.400966	0							0.088271	0.076594
-0.393466	5.325738	-0.305108	12.510699	0.401798	0							0.088355	0.076702
-0.393383	5.326497	-0.304941	12.51073	0.402631	0							0.088438	0.07681
-0.3933	5.327231	-0.304775	12.510716	0.403464	0							0.088521	0.076919
-0.393216	5.327989	-0.304608	12.510682	0.404297	0							0.088605	0.077027
-0.393133	5.328733	-0.304442	12.510672	0.40513	0							0.088688	0.077135
-0.39305	5.329416	-0.304275	12.51063	0.405962	0							0.088771	0.077243
-0.392966	5.329957	-0.304108	12.510652	0.406795	0							0.088854	0.077351
-0.392883	5.330429	-0.303942	12.510716	0.407628	0							0.088938	0.07746
-0.3928	5.330894	-0.303775	12.510677	0.408461	0							0.089021	0.077568
-0.392717	5.331361	-0.303609	12.510699	0.409294	0							0.089104	0.077676
-0.392633	5.331831	-0.303442	12.510782	0.410127	0							0.089188	0.07773
-0.39255	5.332288	-0.303276	12.510741	0.410959	0							0.089271	0.077784
-0.392467	5.332744	-0.303109	12.510707	0.411792	0							0.089354	0.077838
-0.392383	5.333215	-0.302943	12.510702	0.412625	0							0.089437	0.077892
-0.3923	5.333674	-0.302776	12.510684	0.413458	0							0.089521	0.077946
-0.392217	5.333769	-0.302609	12.510663	0.414291	0							0.089604	0.077999
-0.392134	5.333399	-0.302443	12.510662	0.415123	0							0.089687	0.078053
-0.39205	5.332858	-0.302276	12.510736	0.415956	0							0.08977	0.078107
-0.391967	5.332314	-0.30211	12.510803	0.416789	0							0.089854	0.078161
-0.391884	5.331777	-0.301943	12.510798	0.417622	0							0.089937	0.078215
-0.391801	5.331239	-0.301777	12.510798	0.418455	0							0.09002	0.078323
-0.391717	5.330701	-0.30161	12.510807	0.419288	0							0.090104	0.07843
-0.391634	5.330178	-0.301444	12.510869	0.42012	0							0.090187	0.078538
-0.391551	5.329663	-0.301277	12.510906	0.420953	0							0.09027	0.078646
-0.391467	5.329135	-0.301111	12.510934	0.421786	0							0.090353	0.078753
-0.391384	5.328599	-0.300944	12.510955	0.422619	0							0.090437	0.078861
-0.391301	5.328173	-0.300777	12.510947	0.423452	0							0.09052	0.078968
-0.391218	5.327944	-0.300611	12.510932	0.424284	0							0.090603	0.079076
-0.391134	5.327836	-0.300444	12.510888	0.425117	0							0.090686	0.079184
-0.391051	5.327727	-0.300278	12.510869	0.42595	0							0.09077	0.079291
-0.390968	5.327619	-0.300111	12.510809	0.426783	0							0.090853	0.079399
-0.390885	5.327513	-0.299945	12.510783	0.427616	0							0.090936	0.079506
-0.390801	5.327408	-0.299778	12.510786	0.428449	0							0.09102	0.079613
-0.390718	5.327304	-0.299612	12.51085	0.429281	0							0.091103	0.07972
-0.390635	5.3272	-0.299445	12.510873	0.430114	0							0.091186	0.079828
-0.390551	5.327096	-0.299278	12.510868	0.430947	0							0.091269	0.079935
-0.390468	5.326995	-0.299112	12.510849	0.43178	0							0.091353	0.080042
-0.390385	5.326955	-0.298945	12.510837	0.432613	0							0.091436	0.080149
-0.390302	5.327144	-0.298779	12.51082	0.433445	0							0.091519	0.080257
-0.390218	5.327499	-0.298612	12.510812	0.434278	0							0.091603	0.080364
-0.390135	5.327866	-0.298446	12.510857	0.435111	0							0.091686	0.080417
-0.390052	5.32824	-0.298279	12.510856	0.435944	0							0.091769	0.080471
-0.389969	5.328611	-0.298113	12.510843	0.436777	0							0.091852	0.080524
-0.389885	5.328989	-0.297946	12.510865	0.43761	0							0.091936	0.080577
-0.389802	5.329372	-0.297779	12.510841	0.438442	0							0.092019	0.080631
-0.389719	5.329758	-0.297613	12.5108	0.439275	0							0.092102	0.080684
-0.389635	5.330145	-0.297446	12.510888	0.440108	0							0.092185	0.080738
-0.389552	5.33053	-0.29728	12.510981	0.440941	0							0.092269	0.080791
-0.389469	5.330835	-0.297113	12.510956	0.441774	0							0.092352	0.080844
-0.389386	5.330782	-0.296947	12.510928	0.442606	0							0.092435	0.080898
-0.389302	5.330441	-0.29678	12.510927	0.443439	0							0.092519	0.081004
-0.389219	5.330097	-0.296614	12.510911	0.444272	0							0.092602	0.081111
-0.389136	5.329754	-0.296447	12.510975	0.445105	0							0.092685	0.081218
-0.389052	5.329412	-0.29628	12.511057	0.445938	0							0.092768	0.081324
-0.388969	5.329054	-0.296114	12.511094	0.44677	0							0.092852	0.081431
-0.388886	5.328713	-0.295947	12.511108	0.447603	0							0.092935	0.081538
-0.388803	5.328361	-0.295781	12.511212	0.448436	0							0.093018	0.081644
-0.388719	5.328019	-0.295614	12.511313	0.449269	0							0.093101	0.081751
-0.388636	5.32771	-0.295448	12.511235	0.450102	0							0.093185	0.081857
-0.388553	5.327725	-0.295281	12.511287	0.450935	0							0.093268	0.081964
-0.38847	5.328125	-0.295115	12.511325	0.451767	0							0.093351	0.08207
-0.388386	5.328512	-0.294948	12.511304	0.4526	0							0.093435	0.082177
-0.388303	5.328911	-0.294781	12.511239	0.453433	0							0.093518	0.082283
-0.38822	5.329323	-0.294615	12.511256	0.454266	0							0.093601	0.082389
-0.388136	5.329711	-0.294448	12.511203	0.455099	0							0.093684	0.082495
-0.388053	5.330113	-0.294282	12.511178	0.455931	0							0.093768	0.082601
-0.38797	5.330511	-0.294115	12.511209	0.456764	0							0.093851	0.082708
-0.387887	5.330894	-0.293949	12.51124	0.457597	0							0.093934	0.082814
-0.387803	5.331377	-0.293782	12.51129	0.45843	0							0.094017	0.08292
-0.38772	5.332139	-0.293616	12.511397	0.459263	0							0.094101	0.083026
-0.387637	5.332994	-0.293449	12.511374	0.460096	0							0.094184	0.083132
-0.387554	5.33388	-0.293283	12.511329	0.460928	0							0.094267	0.083238
-0.38747	5.334763	-0.293116	12.511299	0.461761	0							0.094351	0.083344
-0.387387	5.335634	-0.292949	12.511342	0.462594	0							0.094434	0.083449
-0.387304	5.336521	-0.292783	12.511418	0.463427	0							0.094517	0.083555
-0.38722	5.337393	-0.292616	12.511468	0.46426	0							0.0946	0.083661
-0.387137	5.338232	-0.29245	12.511393	0.465092	0							0.094684	0.083767
-0.387054	5.339118	-0.292283	12.511323	0.465925	0							0.094767	0.083873
-0.386971	5.339918	-0.292117	12.511339	0.466758	0							0.09485	0.083978
-0.386887	5.340316	-0.29195	12.511322	0.467591	0							0.094934	0.084084
-0.386804	5.340323	-0.291784	12.511393	0.468424	0							0.095017	0.084137
-0.386721	5.340331	-0.291617	12.511439	0.469257	0							0.0951	0.084189
-0.386638	5.340338	-0.29145	12.511568	0.470089	0							0.095183	0.084242
-0.386554	5.340345	-0.291284	12.511684	0.470922	0							0.095267	0.084295
-0.386471	5.340352	-0.291117	12.51162	0.471755	0							0.09535	0.084347
-0.386388	5.340359	-0.290951	12.511643	0.472588	0							0.095433	0.0844
-0.386304	5.340366	-0.290784	12.511573	0.473421	0							0.095516	0.084453
-0.386221	5.340374	-0.290618	12.51165	0.474253	0							0.0956	0.084505
-0.386138	5.340325	-0.290451	12.511587	0.475086	0							0.095683	0.084558
-0.386055	5.340157	-0.290285	12.511576	0.475919	0							0.095766	0.084611
-0.385971	5.340106	-0.290118	12.51156	0.476752	0							0.09585	0.084716
-0.385888	5.340085	-0.289951	12.511503	0.477585	0							0.095933	0.084821
-0.385805	5.340065	-0.289785	12.511505	0.478418	0							0.096016	0.084926
-0.385721	5.340044	-0.289618	12.511546	0.47925	0							0.096099	0.085031
-0.385638	5.340024	-0.289452	12.511554	0.480083	0							0.096183	0.085136
-0.385555	5.340002	-0.289285	12.511618	0.480916	0							0.096266	0.085241
-0.385472	5.339981	-0.289119	12.511579	0.481749	0							0.096349	0.085346
-0.385388	5.33996	-0.288952	12.511566	0.482582	0							0.096432	0.085452
-0.385305	5.340056	-0.288786	12.511648	0.483414	0							0.096516	0.085557
-0.385222	5.340494	-0.288619	12.511695	0.484247	0							0.096599	0.085662
-0.385139	5.341041	-0.288452	12.511711	0.48508	0							0.096682	0.085767
-0.385055	5.341478	-0.288286	12.511696	0.485913	0							0.096766	0.085871
-0.384972	5.341931	-0.288119	12.511604	0.486746	0							0.096849	0.085976
-0.384889	5.342395	-0.287953	12.511518	0.487579	0							0.096932	0.086081
-0.384805	5.342854	-0.287786	12.511528	0.488411	0							0.097015	0.086185
-0.384722	5.343302	-0.28762	12.511486	0.489244	0							0.097099	0.08629
-0.384639	5.34375	-0.287453	12.511486	0.490077	0							0.097182	0.086395
-0.384556	5.344203	-0.287287	12.511478	0.49091	0							0.097265	0.086499
-0.384472	5.344595	-0.28712	12.511495	0.491743	0							0.097348	0.086604
-0.384389	5.34471	-0.286953	12.511529	0.492575	0							0.097432	0.086709
-0.384306	5.344504	-0.286787	12.511661	0.493408	0							0.097515	0.086813
-0.384223	5.344225	-0.28662	12.511744	0.494241	0							0.097598	0.086917
-0.384139	5.343946	-0.286454	12.511743	0.495074	0							0.097682	0.087022
-0.384056	5.343664	-0.286287	12.511826	0.495907	0							0.097765	0.087126
-0.383973	5.343373	-0.286121	12.511866	0.49674	0							0.097848	0.08723
-0.383889	5.343087	-0.285954	12.511933	0.497572	0							0.097931	0.087334
-0.383806	5.342807	-0.285788	12.511954	0.498405	0							0.098015	0.087439
-0.383723	5.342527	-0.285621	12.512045	0.499238	0							0.098098	0.087543
-0.38364	5.342247	-0.285455	12.512078	0.500071	0							0.098181	0.087647
-0.383556	5.341976	-0.285288	12.51209	0.500904	0							0.098265	0.087751
-0.383473	5.341937	-0.285121	12.512079	0.501736	0							0.098348	0.087855
-0.38339	5.34228	-0.284955	12.512054	0.502569	0							0.098431	0.087959
-0.383307	5.342628	-0.284788	12.512004	0.503402	0							0.098514	0.088063
-0.383223	5.342962	-0.284622	12.511995	0.504235	0							0.098598	0.088166
-0.38314	5.343298	-0.284455	12.512042	0.505068	0							0.098681	0.08827
-0.383057	5.343647	-0.284289	12.512139	0.505901	0							0.098764	0.088374
-0.382973	5.343993	-0.284122	12.512142	0.506733	0							0.098847	0.088478
-0.38289	5.344335	-0.283956	12.512121	0.507566	0							0.098931	0.088582
-0.382807	5.344682	-0.283789	12.512115	0.508399	0							0.099014	0.088685
-0.382724	5.345186	-0.283622	12.512141	0.509232	0							0.099097	0.088789
-0.38264	5.34565	-0.283456	12.512164	0.510065	0							0.099181	0.088789
-0.382557	5.345835	-0.283289	12.512141	0.510897	0							0.099264	0.088789
-0.382474	5.346019	-0.283123	12.512156	0.51173	0							0.099347	0.088789
-0.38239	5.346205	-0.282956	12.512214	0.512563	0							0.09943	0.088789
-0.382307	5.346391	-0.28279	12.512223	0.513396	0							0.099514	0.088789
-0.382224	5.346575	-0.282623	12.512167	0.514229	0							0.099597	0.088789
-0.382141	5.346762	-0.282457	12.512147	0.515062	0							0.09968	0.088789
-0.382057	5.346943	-0.28229	12.512145	0.515894	0							0.099763	0.088789
-0.381974	5.347126	-0.282123	12.512071	0.516727	0							0.099847	0.088789
-0.381891	5.347155	-0.281957	12.512094	0.51756	0							0.09993	0.088789
-0.381808	5.347038	-0.28179	12.512116	0.518393	0							0.100013	0.088892
-0.381724	5.347029	-0.281624	12.512183	0.519226	0							0.100097	0.088996
-0.381641	5.347057	-0.281457	12.51213	0.520058	0							0.10018	0.089099
-0.381558	5.347085	-0.281291	12.512097	0.520891	0							0.100263	0.089202
-0.381474	5.347112	-0.281124	12.512089	0.521724	0							0.100346	0.089306
-0.381391	5.347141	-0.280958	12.512059	0.522557	0							0.10043	0.089409
-0.381308	5.347169	-0.280791	12.512022	0.52339	0							0.100513	0.089512
-0.381225	5.347197	-0.280624	12.511987	0.524222	0							0.100596	0.089616
-0.381141	5.347226	-0.280458	12.512053	0.525055	0							0.100679	0.089719
-0.381058	5.347304	-0.280291	12.512145	0.525888	0							0.100763	0.089822
-0.380975	5.347309	-0.280125	12.512172	0.526721	0							0.100846	0.089925
-0.380892	5.347116	-0.279958	12.512161	0.527554	0							0.100929	0.090028
-0.380808	5.346828	-0.279792	12.512097	0.528387	0							0.101013	0.090131
-0.380725	5.346533	-0.279625	12.512134	0.529219	0							0.101096	0.090234
-0.380642	5.346254	-0.279459	12.512169	0.530052	0							0.101179	0.090337
-0.380558	5.34597	-0.279292	12.512208	0.530885	0							0.101262	0.090439
-0.380475	5.345679	-0.279125	12.512254	0.531718	0							0.101346	0.090542
-0.380392	5.345389	-0.278959	12.512276	0.532551	0							0.101429	0.090645
-0.380309	5.345103	-0.278792	12.512328	0.533383	0							0.101512	0.090748
-0.380225	5.344831	-0.278626	12.512298	0.534216	0							0.101596	0.090851
-0.380142	5.344723	-0.278459	12.512332	0.535049	0							0.101679	0.090953
-0.380059	5.344867	-0.278293	12.512291	0.535882	0							0.101762	0.091056
-0.379975	5.345117	-0.278126	12.512338	0.536715	0							0.101845	0.091158
-0.379892	5.345367	-0.27796	12.512369	0.537548	0							0.101929	0.09126
-0.379809	5.345623	-0.277793	12.512304	0.53838	0							0.102012	0.091363
-0.379726	5.345877	-0.277626	12.512249	0.539213	0							0.102095	0.091465
-0.379642	5.346138	-0.27746	12.512227	0.540046	0							0.102178	0.091568
-0.379559	5.346388	-0.277293	12.512251	0.540879	0							0.102262	0.09167
-0.379476	5.346641	-0.277127	12.51233	0.541712	0							0.102345	0.091772
-0.379393	5.34686	-0.27696	12.512233	0.542544	0							0.102428	0.091875
-0.379309	5.346707	-0.276794	12.512182	0.543377	0							0.102512	0.091977
-0.379226	5.346454	-0.276627	12.512183	0.54421	0							0.102595	0.092078
-0.379143	5.346363	-0.276461	12.512266	0.545043	0							0.102678	0.09218
-0.379059	5.346299	-0.276294	12.512362	0.545876	0							0.102761	0.092282
-0.378976	5.346234	-0.276128	12.512382	0.546709	0							0.102845	0.092384
-0.378893	5.34617	-0.275961	12.512438	0.547541	0							0.102928	0.092486
-0.37881	5.346106	-0.275794	12.51249	0.548374	0							0.103011	0.092588
-0.378726	5.346044	-0.275628	12.51248	0.549207	0							0.103094	0.09269
-0.378643	5.34598	-0.275461	12.51249	0.55004	0							0.103178	0.092792
-0.37856	5.345915	-0.275295	12.51259	0.550873	0							0.103261	0.092894
-0.378477	5.346144	-0.275128	12.512608	0.551705	0							0.103344	0.092995
-0.378393	5.34643	-0.274962	12.512609	0.552538	0							0.103428	0.093097
-0.37831	5.346475	-0.274795	12.512599	0.553371	0							0.103511	0.093198
-0.378227	5.346422	-0.274629	12.512658	0.554204	0							0.103594	0.093299
-0.378143	5.346369	-0.274462	12.512665	0.555037	0							0.103677	0.093401
-0.37806	5.346318	-0.274295	12.512603	0.55587	0							0.103761	0.093502
-0.377977	5.346266	-0.274129	12.51256	0.556702	0							0.103844	0.093604
-0.377894	5.346217	-0.273962	12.512539	0.557535	0							0.103927	0.093705
-0.37781	5.346167	-0.273796	12.512535	0.558368	0							0.10401	0.093806
-0.377727	5.346114	-0.273629	12.51253	0.559201	0							0.104094	0.093908
-0.377644	5.345952	-0.273463	12.512547	0.560034	0							0.104177	0.094009
-0.377561	5.345807	-0.273296	12.512589	0.560866	0							0.10426	0.09411
-0.377477	5.345792	-0.27313	12.512655	0.561699	0							0.104344	0.094211
-0.377394	5.345819	-0.272963	12.512707	0.562532	0							0.104427	0.094312
-0.377311	5.345847	-0.272796	12.512721	0.563365	0							0.10451	0.094413
-0.377227	5.345874	-0.27263	12.512678	0.564198	0							0.104593	0.094513
-0.377144	5.345902	-0.272463	12.512655	0.565031	0							0.104677	0.094614
-0.377061	5.34593	-0.272297	12.51265	0.565863	0							0.10476	0.094715
-0.376978	5.345957	-0.27213	12.512541	0.566696	0							0.104843	0.094816
-0.376894	5.345984	-0.271964	12.512573	0.567529	0							0.104926	0.094917
-0.376811	5.346273	-0.271797	12.512536	0.568362	0							0.10501	0.095018
-0.376728	5.34676	-0.271631	12.512646	0.569195	0							0.105093	0.095118
-0.376644	5.347213	-0.271464	12.512627	0.570027	0							0.105176	0.095219
-0.376561	5.347637	-0.271297	12.512575	0.57086	0							0.10526	0.095319
-0.376478	5.34806	-0.271131	12.512669	0.571693	0							0.105343	0.095419
-0.376395	5.348482	-0.270964	12.512747	0.572526	0							0.105426	0.09552
-0.376311	5.34892	-0.270798	12.512762	0.573359	0							0.105509	0.09562
-0.376228	5.349349	-0.270631	12.512749	0.574192	0							0.105593	0.095721
-0.376145	5.349785	-0.270465	12.512736	0.575024	0							0.105676	0.095821
-0.376062	5.350211	-0.270298	12.51276	0.575857	0							0.105759	0.095922
-0.375978	5.350536	-0.270132	12.512835	0.57669	0							0.105843	0.096022
-0.375895	5.350602	-0.269965	12.512895	0.577523	0							0.105926	0.096121
-0.375812	5.350554	-0.269798	12.512891	0.578356	0							0.106009	0.096221
-0.375728	5.350494	-0.269632	12.512934	0.579188	0							0.106092	0.096321
-0.375645	5.350438	-0.269465	12.513008	0.580021	0							0.106176	0.096421
-0.375562	5.350384	-0.269299	12.512904	0.580854	0							0.106259	0.096521
-0.375479	5.350328	-0.269132	12.512937	0.581687	0							0.106342	0.096621
-0.375395	5.350268	-0.268966	12.512896	0.58252	0							0.106425	0.096721
-0.375312	5.350213	-0.268799	12.512999	0.583353	0							0.106509	0.096821
-0.375229	5.350153	-0.268633	12.513019	0.584185	0							0.106592	0.096921
-0.375146	5.350099	-0.268466	12.513018	0.585018	0							0.106675	0.09702
-0.375062	5.349824	-0.2683	12.513023	0.585851	0							0.106759	0.09712
-0.374979	5.349346	-0.268133	12.51304	0.586684	0							0.106842	0.097219
-0.374896	5.348795	-0.267966	12.513094	0.587517	0							0.106925	0.097319
-0.374812	5.348291	-0.2678	12.513092	0.588349	0							0.107008	0.097418
-0.374729	5.347754	-0.267633	12.513088	0.589182	0							0.107092	0.097518
-0.374646	5.347196	-0.267467	12.513083	0.590015	0							0.107175	0.097617
-0.374563	5.346672	-0.2673	12.51298	0.590848	0							0.107258	0.097717
-0.374479	5.346154	-0.267134	12.513007	0.591681	0							0.107341	0.097816
-0.374396	5.345665	-0.266967	12.513046	0.592514	0							0.107425	0.097916
-0.374313	5.345131	-0.266801	12.512981	0.593346	0							0.107508	0.098014
-0.37423	5.344812	-0.266634	12.513057	0.594179	0							0.107591	0.098113
-0.374146	5.344927	-0.266467	12.513155	0.595012	0							0.107675	0.098212
-0.374063	5.345185	-0.266301	12.513219	0.595845	0							0.107758	0.098311
-0.37398	5.345409	-0.266134	12.513218	0.596678	0							0.107841	0.09841
-0.373896	5.345649	-0.265968	12.513177	0.59751	0							0.107924	0.098509
-0.373813	5.345883	-0.265801	12.51311	0.598343	0							0.108008	0.098608
-0.37373	5.34614	-0.265635	12.513102	0.599176	0							0.108091	0.098707
-0.373647	5.346361	-0.265468	12.513269	0.600009	0							0.108174	0.098806
-0.373563	5.346599	-0.265302	12.513241	0.600842	0							0.108257	0.098905
-0.37348	5.346844	-0.265135	12.513271	0.601675	0							0.108341	0.098905
-0.373397	5.346925	-0.264968	12.513309	0.602507	0							0.108424	0.098905
-0.373313	5.347107	-0.264802	12.513301	0.60334	0							0.108507	0.098905
-0.37323	5.347352	-0.264635	12.513258	0.604173	0							0.108591	0.098905
-0.373147	5.34759	-0.264469	12.513217	0.605006	0							0.108674	0.098905
-0.373064	5.347839	-0.264302	12.513217	0.605839	0							0.108757	0.098905
-0.37298	5.348092	-0.264136	12.513165	0.606671	0							0.10884	0.098905
-0.372897	5.348329	-0.263969	12.513184	0.607504	0							0.108924	0.098905
-0.372814	5.348576	-0.263803	12.513179	0.608337	0							0.109007	0.098905
-0.372731	5.348826	-0.263636	12.513297	0.60917	0							0.10909	0.098905
-0.372647	5.349092	-0.263469	12.513323	0.610003	0							0.109174	0.099003
-0.372564	5.34941	-0.263303	12.513332	0.610836	0							0.109257	0.099102
-0.372481	5.349774	-0.263136	12.513313	0.611668	0							0.10934	0.0992
-0.372397	5.350114	-0.26297	12.513206	0.612501	0							0.109423	0.099299
-0.372314	5.35043	-0.262803	12.513255	0.613334	0							0.109507	0.099397
-0.372231	5.350762	-0.262637	12.513327	0.614167	0							0.10959	0.099496
-0.372148	5.351098	-0.26247	12.513297	0.615	0							0.109673	0.099594
-0.372064	5.351432	-0.262304	12.513305	0.615832	0							0.109756	0.099692
-0.371981	5.351767	-0.262137	12.513418	0.616665	0							0.10984	0.099791
-0.371898	5.352101	-0.26197	12.513494	0.617498	0							0.109923	0.099889
-0.371815	5.352434	-0.261804	12.513484	0.618331	0							0.110006	0.099987
-0.371731	5.35282	-0.261637	12.513431	0.619164	0							0.11009	0.100085
-0.371648	5.353139	-0.261471	12.513452	0.619997	0							0.110173	0.100183
-0.371565	5.353378	-0.261304	12.513464	0.620829	0							0.110256	0.100281
-0.371481	5.353642	-0.261138	12.513436	0.621662	0							0.110339	0.100379
-0.371398	5.35391	-0.260971	12.513445	0.622495	0							0.110423	0.100477
-0.371315	5.354144	-0.260805	12.513461	0.623328	0							0.110506	0.100575
-0.371232	5.35439	-0.260638	12.513418	0.624161	0							0.110589	0.100673
-0.371148	5.354638	-0.260471	12.513398	0.624993	0							0.110672	0.100771
-0.371065	5.354903	-0.260305	12.513428	0.625826	0							0.110756	0.100869
-0.370982	5.355152	-0.260138	12.513497	0.626659	0							0.110839	0.100966
-0.370899	5.355438	-0.259972	12.51353	0.627492	0							0.110922	0.101063
-0.370815	5.355669	-0.259805	12.513521	0.628325	0							0.111006	0.101161
-0.370732	5.355811	-0.259639	12.513524	0.629158	0							0.111089	0.101258
-0.370649	5.355955	-0.259472	12.513503	0.62999	0							0.111172	0.101356
-0.370565	5.356091	-0.259306	12.513416	0.630823	0							0.111255	0.101453
-0.370482	5.356235	-0.259139	12.513431	0.631656	0							0.111339	0.10155
-0.370399	5.356369	-0.258973	12.513449	0.632489	0							0.111422	0.101648
-0.370316	5.356514	-0.258806	12.513498	0.633322	0							0.111505	0.101745
-0.370232	5.356648	-0.258639	12.513501	0.634154	0							0.111588	0.101843
-0.370149	5.356782	-0.258473	12.513436	0.634987	0							0.111672	0.10194
-0.370066	5.356896	-0.258306	12.513351	0.63582	0							0.111755	0.102037
-0.369983	5.356749	-0.25814	12.513326	0.636653	0							0.111838	0.102133
-0.369899	5.356596	-0.257973	12.51336	0.637486	0							0.111922	0.10223
-0.369816	5.356433	-0.257807	12.513412	0.638319	0							0.112005	0.102327
-0.369733	5.356282	-0.25764	12.51347	0.639151	0							0.112088	0.102424
-0.369649	5.356119	-0.257474	12.513432	0.639984	0							0.112171	0.102521
-0.369566	5.355968	-0.257307	12.513394	0.640817	0							0.112255	0.102618
-0.369483	5.355806	-0.25714	12.51339	0.64165	0							0.112338	0.102715
-0.3694	5.355643	-0.256974	12.513346	0.642483	0							0.112421	0.102812
-0.369316	5.355493	-0.256807	12.513352	0.643315	0							0.112505	0.102908
-0.369233	5.355342	-0.256641	12.513371	0.644148	0							0.112588	0.103005
-0.36915	5.354998	-0.256474	12.513443	0.644981	0							0.112671	0.103101
-0.369066	5.354776	-0.256308	12.513481	0.645814	0							0.112754	0.103197
-0.368983	5.354539	-0.256141	12.513468	0.646647	0							0.112838	0.103294
-0.3689	5.354318	-0.255975	12.513512	0.64748	0							0.112921	0.10339
-0.368817	5.354064	-0.255808	12.513537	0.648312	0							0.113004	0.103486
-0.368733	5.353844	-0.255641	12.513549	0.649145	0							0.113087	0.103583
-0.36865	5.353608	-0.255475	12.513584	0.649978	0							0.113171	0.103679
-0.368567	5.353388	-0.255308	12.513601	0.650811	0							0.113254	0.103776
-0.368484	5.353151	-0.255142	12.513618	0.651644	0							0.113337	0.103871
-0.3684	5.352915	-0.254975	12.51358	0.652476	0							0.113421	0.103967
-0.368317	5.352667	-0.254809	12.513596	0.653309	0							0.113504	0.104063
-0.368234	5.352267	-0.254642	12.513618	0.654142	0							0.113587	0.104159
-0.36815	5.351893	-0.254476	12.513559	0.654975	0							0.11367	0.104255
-0.368067	5.351492	-0.254309	12.513475	0.655808	0							0.113754	0.104351
-0.367984	5.351066	-0.254142	12.513436	0.656641	0							0.113837	0.104447
-0.367901	5.350719	-0.253976	12.513434	0.657473	0							0.11392	0.104543
-0.367817	5.350264	-0.253809	12.513453	0.658306	0							0.114003	0.104638
-0.367734	5.349893	-0.253643	12.513444	0.659139	0							0.114087	0.104734
-0.367651	5.349521	-0.253476	12.513498	0.659972	0							0.11417	0.10483
-0.367568	5.349112	-0.25331	12.513531	0.660805	0							0.114253	0.104925
-0.367484	5.34895	-0.253143	12.513475	0.661637	0							0.114337	0.10502
-0.367401	5.34913	-0.252977	12.513481	0.66247	0							0.11442	0.105116
-0.367318	5.349308	-0.25281	12.51353	0.663303	0							0.114503	0.105211
-0.367234	5.349486	-0.252643	12.513571	0.664136	0							0.114586	0.105306
-0.367151	5.349678	-0.252477	12.513578	0.664969	0							0.11467	0.105402
-0.367068	5.349854	-0.25231	12.513603	0.665802	0							0.114753	0.105497
-0.366985	5.350019	-0.252144	12.513673	0.666634	0							0.114836	0.105592
-0.366901	5.350198	-0.251977	12.513719	0.667467	0							0.114919	0.105688
-0.366818	5.350388	-0.251811	12.51374	0.6683	0							0.115003	0.105782
-0.366735	5.350585	-0.251644	12.513744	0.669133	0							0.115086	0.105877
-0.366652	5.350924	-0.251478	12.513715	0.669966	0							0.115169	0.105972
-0.366568	5.351578	-0.251311	12.513769	0.670798	0							0.115253	0.106067
-0.366485	5.352232	-0.251145	12.513784	0.671631	0							0.115336	0.106162
-0.366402	5.352885	-0.250978	12.513797	0.672464	0							0.115419	0.106257
-0.366318	5.353538	-0.250811	12.513841	0.673297	0							0.115502	0.106351
-0.366235	5.354194	-0.250645	12.513883	0.67413	0							0.115586	0.106446
-0.366152	5.354893	-0.250478	12.513915	0.674963	0							0.115669	0.106541
-0.366069	5.355544	-0.250312	12.513884	0.675795	0							0.115752	0.106636
-0.365985	5.356195	-0.250145	12.513858	0.676628	0							0.115835	0.10673
-0.365902	5.356847	-0.249979	12.51383	0.677461	0							0.115919	0.106824
-0.365819	5.357429	-0.249812	12.513765	0.678294	0							0.116002	0.106919
-0.365735	5.357446	-0.249646	12.513729	0.679127	0							0.116085	0.107013
-0.365652	5.357464	-0.249479	12.513747	0.679959	0							0.116169	0.107107
-0.365569	5.357481	-0.249312	12.513765	0.680792	0							0.116252	0.107202
-0.365486	5.357499	-0.249146	12.513739	0.681625	0							0.116335	0.107296
-0.365402	5.357516	-0.248979	12.513721	0.682458	0							0.116418	0.10739
-0.365319	5.357534	-0.248813	12.513671	0.683291	0							0.116502	0.107485
-0.365236	5.35755	-0.248646	12.513659	0.684124	0							0.116585	0.107579
-0.365153	5.357567	-0.24848	12.513696	0.684956	0							0.116668	0.107673
-0.365069	5.357563	-0.248313	12.513725	0.685789	0							0.116752	0.107766
-0.364986	5.357501	-0.248147	12.513728	0.686622	0							0.116835	0.10786
-0.364903	5.357787	-0.24798	12.513743	0.687455	0							0.116918	0.107954
-0.364819	5.358166	-0.247813	12.5138	0.688287	0							0.117001	0.108048
-0.364736	5.35851	-0.247647	12.513882	0.68912	0							0.117085	0.108141
-0.364653	5.35889	-0.24748	12.513914	0.689953	0							0.117168	0.108235
-0.36457	5.359237	-0.247314	12.513897	0.690786	0							0.117251	0.108329
-0.364486	5.359647	-0.247147	12.513889	0.691619	0							0.117334	0.108423
-0.364403	5.360008	-0.246981	12.51392	0.692452	0							0.117418	0.108516
-0.36432	5.36037	-0.246814	12.513963	0.693284	0							0.117501	0.10861
-0.364237	5.360754	-0.246648	12.513992	0.694117	0							0.117584	0.108703
-0.364153	5.361144	-0.246481	12.514051	0.69495	0							0.117668	0.108796
-0.36407	5.361337	-0.246314	12.514069	0.695783	0							0.117751	0.108889
-0.363987	5.361511	-0.246148	12.514019	0.696616	0							0.117834	0.108983
-0.363903	5.361693	-0.245981	12.514035	0.697448	0							0.117917	0.109076
-0.36382	5.361864	-0.245815	12.514056	0.698281	0							0.118001	0.109169
-0.363737	5.362035	-0.245648	12.51408	0.699114	0							0.118084	0.109262
-0.363654	5.362208	-0.245482	12.514122	0.699947	0							0.118167	0.109356
-0.36357	5.362393	-0.245315	12.514084	0.70078	0							0.11825	0.109449
-0.363487	5.362574	-0.245149	12.514055	0.701613	0							0.118334	0.109542
-0.363404	5.362721	-0.244982	12.51405	0.702445	0							0.118417	0.109634
-0.36332	5.362823	-0.244815	12.514052	0.703278	0							0.1185	0.109727
-0.363237	5.363027	-0.244649	12.514044	0.704111	0							0.118584	0.10982
-0.363154	5.363305	-0.244482	12.514005	0.704944	0							0.118667	0.109912
-0.363071	5.363566	-0.244316	12.514025	0.705777	0							0.11875	0.110005
-0.362987	5.363833	-0.244149	12.514079	0.706609	0							0.118833	0.110098
-0.362904	5.364104	-0.243983	12.514157	0.707442	0							0.118917	0.110191
-0.362821	5.364356	-0.243816	12.514399	0.708275	0							0.119	0.110283
-0.362738	5.364633	-0.24365	12.51465	0.709108	0							0.119083	0.110376
-0.362654	5.364894	-0.243483	12.51475	0.709941	0							0.119166	0.110468
-0.362571	5.365155	-0.243317	12.514723	0.710774	0							0.11925	0.11056
-0.362488	5.36532	-0.24315	12.514709	0.711606	0							0.119333	0.110652
-0.362404	5.365235	-0.242983	12.514776	0.712439	0							0.119416	0.110745
-0.362321	5.365102	-0.242817	12.514831	0.713272	0							0.1195	0.110837
-0.362238	5.364953	-0.24265	12.514833	0.714105	0							0.119583	0.110929
-0.362155	5.364812	-0.242484	12.514825	0.714938	0							0.119666	0.111021
-0.362071	5.364679	-0.242317	12.514804	0.71577	0							0.119749	0.111113
-0.361988	5.364533	-0.242151	12.514764	0.716603	0							0.119833	0.111206
-0.361905	5.364396	-0.241984	12.514761	0.717436	0							0.119916	0.111298
-0.361822	5.364255	-0.241818	12.51482	0.718269	0							0.119999	0.111389
-0.361738	5.36411	-0.241651	12.514828	0.719102	0							0.120083	0.111481
-0.361655	5.364162	-0.241484	12.514842	0.719935	0							0.120166	0.111573
-0.361572	5.364656	-0.241318	12.514809	0.720767	0							0.120249	0.111664
-0.361488	5.365105	-0.241151	12.514814	0.7216	0							0.120332	0.111756
-0.361405	5.365553	-0.240985	12.514835	0.722433	0							0.120416	0.111848
-0.361322	5.366012	-0.240818	12.514865	0.723266	0							0.120499	0.111939
-0.361239	5.366486	-0.240652	12.514994	0.724099	0							0.120582	0.112031
-0.361155	5.366946	-0.240485	12.515118	0.724931	0							0.120665	0.112123
-0.361072	5.367432	-0.240319	12.515156	0.725764	0							0.120749	0.112214
-0.360989	5.367903	-0.240152	12.51515	0.726597	0							0.120832	0.112305
-0.360906	5.368351	-0.239985	12.515139	0.72743	0							0.120915	0.112396
-0.360822	5.368663	-0.239819	12.515207	0.728263	0							0.120999	0.112488
-0.360739	5.368744	-0.239652	12.515232	0.729096	0							0.121082	0.112579
-0.360656	5.368842	-0.239486	12.515181	0.729928	0							0.121165	0.11267
-0.360572	5.368939	-0.239319	12.515166	0.730761	0							0.121248	0.112761
-0.360489	5.369034	-0.239153	12.515237	0.731594	0							0.121332	0.112852
-0.360406	5.369126	-0.238986	12.515285	0.732427	0							0.121415	0.112943
-0.360323	5.369227	-0.23882	12.515335	0.73326	0							0.121498	0.113034
-0.360239	5.369322	-0.238653	12.515314	0.734092	0							0.121581	0.113125
-0.360156	5.369414	-0.238486	12.515366	0.734925	0							0.121665	0.113216
-0.360073	5.369513	-0.23832	12.515413	0.735758	0							0.121748	0.113307
-0.35999	5.369747	-0.238153	12.51538	0.736591	0							0.121831	0.113397
-0.359906	5.370178	-0.237987	12.515363	0.737424	0							0.121915	0.113488
-0.359823	5.370503	-0.23782	12.515412	0.738257	0							0.121998	0.113578
-0.35974	5.370832	-0.237654	12.5155	0.739089	0							0.122081	0.113669
-0.359656	5.371172	-0.237487	12.515466	0.739922	0							0.122164	0.113759
-0.359573	5.37149	-0.237321	12.515264	0.740755	0							0.122248	0.11385
-0.35949	5.371827	-0.237154	12.515075	0.741588	0							0.122331	0.113941
-0.359407	5.372149	-0.236987	12.514986	0.742421	0							0.122414	0.114031
-0.359323	5.372472	-0.236821	12.51494	0.743253	0							0.122497	0.114121
-0.35924	5.372804	-0.236654	12.51489	0.744086	0							0.122581	0.114211
-0.359157	5.372985	-0.236488	12.514902	0.744919	0							0.122664	0.114301
-0.359073	5.373014	-0.236321	12.514887	0.745752	0							0.122747	0.114391
-0.35899	5.373132	-0.236155	12.514929	0.746585	0							0.122831	0.114481
-0.358907	5.373245	-0.235988	12.514963	0.747418	0							0.122914	0.114571
-0.358824	5.373362	-0.235822	12.515045	0.74825	0							0.122997	0.114661
-0.35874	5.373481	-0.235655	12.515043	0.749083	0							0.12308	0.114752
-0.358657	5.373594	-0.235489	12.515075	0.749916	0							0.123164	0.114842
-0.358574	5.373707	-0.235322	12.515123	0.750749	0							0.123247	0.114932
-0.358491	5.373824	-0.235155	12.515121	0.751582	0							0.12333	0.115021
-0.358407	5.373942	-0.234989	12.5151	0.752414	0							0.123414	0.115111
-0.358324	5.374099	-0.234822	12.515028	0.753247	0							0.123497	0.1152
-0.358241	5.374354	-0.234656	12.515026	0.75408	0							0.12358	0.11529
-0.358157	5.374667	-0.234489	12.515004	0.754913	0							0.123663	0.115379
-0.358074	5.374967	-0.234323	12.515028	0.755746	0							0.123747	0.115469
-0.357991	5.375267	-0.234156	12.515024	0.756579	0							0.12383	0.115558
-0.357908	5.37558	-0.23399	12.515062	0.757411	0							0.123913	0.115648
-0.357824	5.375881	-0.233823	12.515036	0.758244	0							0.123996	0.115737
-0.357741	5.376182	-0.233656	12.515079	0.759077	0							0.12408	0.115827
-0.357658	5.376483	-0.23349	12.515123	0.75991	0							0.124163	0.115916
-0.357575	5.376808	-0.233323	12.515107	0.760743	0							0.124246	0.116005
-0.357491	5.37713	-0.233157	12.515133	0.761575	0							0.12433	0.116094
-0.357408	5.377422	-0.23299	12.515097	0.762408	0							0.124413	0.116183
-0.357325	5.377719	-0.232824	12.515129	0.763241	0							0.124496	0.116272
-0.357241	5.378016	-0.232657	12.51512	0.764074	0							0.124579	0.116361
-0.357158	5.378315	-0.232491	12.515075	0.764907	0							0.124663	0.11645
-0.357075	5.3786	-0.232324	12.515068	0.76574	0							0.124746	0.116539
-0.356992	5.378888	-0.232157	12.515156	0.766572	0							0.124829	0.116627
-0.356908	5.379185	-0.231991	12.515173	0.767405	0							0.124913	0.116716
-0.356825	5.379485	-0.231824	12.515144	0.768238	0							0.124996	0.116805
-0.356742	5.379782	-0.231658	12.515139	0.769071	0							0.125079	0.116893
-0.356659	5.380006	-0.231491	12.515027	0.769904	0							0.125162	0.116982
-0.356575	5.37998	-0.231325	12.514959	0.770736	0							0.125246	0.11707
-0.356492	5.379741	-0.231158	12.514944	0.771569	0							0.125329	0.117159
-0.356409	5.379513	-0.230992	12.514986	0.772402	0							0.125412	0.117247
-0.356325	5.379303	-0.230825	12.515014	0.773235	0							0.125495	0.117336
-0.356242	5.37908	-0.230658	12.515011	0.774068	0							0.125579	0.117424
-0.356159	5.378851	-0.230492	12.51498	0.774901	0							0.125662	0.117512
-0.356076	5.378631	-0.230325	12.514967	0.775733	0							0.125745	0.117601
-0.355992	5.37841	-0.230159	12.515015	0.776566	0							0.125829	0.117689
-0.355909	5.378189	-0.229992	12.515101	0.777399	0							0.125912	0.117777
-0.355826	5.377989	-0.229826	12.515219	0.778232	0							0.125995	0.117865
-0.355742	5.378006	-0.229659	12.515146	0.779065	0							0.126078	0.117952
-0.355659	5.378191	-0.229493	12.515171	0.779897	0							0.126162	0.11804
-0.355576	5.378375	-0.229326	12.515106	0.78073	0							0.126245	0.118128
-0.355493	5.378552	-0.229159	12.515121	0.781563	0							0.126328	0.118216
-0.355409	5.37873	-0.228993	12.515127	0.782396	0							0.126411	0.118304
-0.355326	5.378909	-0.228826	12.51512	0.783229	0							0.126495	0.118392
-0.355243	5.379096	-0.22866	12.515096	0.784062	0							0.126578	0.11848
-0.35516	5.379279	-0.228493	12.515085	0.784894	0							0.126661	0.118567
-0.355076	5.379449	-0.228327	12.515128	0.785727	0							0.126745	0.118655
-0.354993	5.379613	-0.22816	12.515148	0.78656	0							0.126828	0.118742
-0.35491	5.379644	-0.227994	12.515184	0.787393	0							0.126911	0.118829
-0.354826	5.379616	-0.227827	12.515232	0.788226	0							0.126994	0.118917
-0.354743	5.379588	-0.227661	12.515278	0.789058	0							0.127078	0.119004
-0.35466	5.379561	-0.227494	12.515314	0.789891	0							0.127161	0.119091
-0.354577	5.379534	-0.227327	12.515368	0.790724	0							0.127244	0.119179
-0.354493	5.379507	-0.227161	12.51541	0.791557	0							0.127327	0.119266
-0.35441	5.379478	-0.226994	12.51538	0.79239	0							0.127411	0.119354
-0.354327	5.379451	-0.226828	12.51532	0.793223	0							0.127494	0.11944
-0.354244	5.379424	-0.226661	12.515306	0.794055	0							0.127577	0.119527
-0.35416	5.379397	-0.226495	12.515326	0.794888	0							0.127661	0.119614
-0.354077	5.379401	-0.226328	12.51531	0.795721	0							0.127744	0.119701
-0.353994	5.379432	-0.226162	12.515309	0.796554	0							0.127827	0.119788
-0.35391	5.379466	-0.225995	12.515387	0.797387	0							0.12791	0.119875
-0.353827	5.379499	-0.225828	12.51545	0.798219	0							0.127994	0.119961
-0.353744	5.379531	-0.225662	12.515439	0.799052	0							0.128077	0.120048
-0.353661	5.379566	-0.225495	12.515413	0.799885	0							0.12816	0.120135
-0.353577	5.379601	-0.225329	12.515451	0.800718	0							0.128244	0.120222
-0.353494	5.379634	-0.225162	12.515452	0.801551	0							0.128327	0.120308
-0.353411	5.379667	-0.224996	12.515401	0.802384	0							0.12841	0.120395
-0.353328	5.379702	-0.224829	12.515409	0.803216	0							0.128493	0.120481
-0.353244	5.379751	-0.224663	12.515466	0.804049	0							0.128577	0.120567
-0.353161	5.379799	-0.224496	12.515561	0.804882	0							0.12866	0.120653
-0.353078	5.379848	-0.224329	12.515563	0.805715	0							0.128743	0.12074
-0.352994	5.379898	-0.224163	12.515552	0.806548	0							0.128826	0.120826
-0.352911	5.379945	-0.223996	12.515574	0.80738	0							0.12891	0.120912
-0.352828	5.379997	-0.22383	12.515588	0.808213	0							0.128993	0.120999
-0.352745	5.380045	-0.223663	12.515623	0.809046	0							0.129076	0.121085
-0.352661	5.380094	-0.223497	12.51561	0.809879	0							0.12916	0.121171
-0.352578	5.380141	-0.22333	12.515625	0.810712	0							0.129243	0.121256
-0.352495	5.38019	-0.223164	12.515738	0.811545	0							0.129326	0.121342
-0.352411	5.380447	-0.222997	12.515741	0.812377	0							0.129409	0.121428
-0.352328	5.380836	-0.22283	12.515748	0.81321	0							0.129493	0.121514
-0.352245	5.381205	-0.222664	12.515821	0.814043	0							0.129576	0.121599
-0.352162	5.38156	-0.222497	12.515819	0.814876	0							0.129659	0.121685
-0.352078	5.381956	-0.222331	12.515788	0.815709	0							0.129742	0.121771
-0.351995	5.382325	-0.222164	12.515782	0.816541	0							0.129826	0.121857
-0.351912	5.382681	-0.221998	12.515771	0.817374	0							0.129909	0.121943
-0.351829	5.383079	-0.221831	12.515843	0.818207	0							0.129992	0.122028
-0.351745	5.383429	-0.221665	12.515891	0.81904	0							0.130076	0.122113
-0.351662	5.383804	-0.221498	12.515938	0.819873	0							0.130159	0.122198
-0.351579	5.384028	-0.221331	12.516006	0.820706	0							0.130242	0.122283
-0.351495	5.384192	-0.221165	12.516036	0.821538	0							0.130325	0.122369
-0.351412	5.384372	-0.220998	12.516034	0.822371	0							0.130409	0.122454
-0.351329	5.384549	-0.220832	12.516089	0.823204	0							0.130492	0.122539
-0.351246	5.384733	-0.220665	12.516092	0.824037	0							0.130575	0.122624
-0.351162	5.38492	-0.220499	12.516077	0.82487	0							0.130658	0.12271
-0.351079	5.385097	-0.220332	12.516036	0.825702	0							0.130742	0.122795
-0.350996	5.385282	-0.220166	12.516002	0.826535	0							0.130825	0.122964
-0.350913	5.385449	-0.219999	12.516104	0.827368	0							0.130908	0.123134
-0.350829	5.385631	-0.219833	12.516128	0.828201	0							0.130992	0.123303
-0.350746	5.385729	-0.219666	12.516145	0.829034	0							0.131075	0.123473
-0.350663	5.385675	-0.219499	12.516175	0.829867	0							0.131158	0.123642
-0.350579	5.385581	-0.219333	12.516224	0.830699	0							0.131241	0.123812
-0.350496	5.385493	-0.219166	12.516286	0.831532	0							0.131325	0.123981
-0.350413	5.385411	-0.219	12.516375	0.832365	0							0.131408	0.124151
-0.35033	5.385314	-0.218833	12.516339	0.833198	0							0.131491	0.12432
-0.350246	5.38523	-0.218667	12.51629	0.834031	0							0.131575	0.12449
-0.350163	5.385139	-0.2185	12.516256	0.834863	0							0.131658	0.124574
-0.35008	5.38505	-0.218334	12.516273	0.835696	0							0.131741	0.124657
-0.349997	5.384962	-0.218167	12.516253	0.836529	0							0.131824	0.124741
-0.349913	5.384809	-0.218	12.516243	0.837362	0							0.131908	0.124824
-0.34983	5.384762	-0.217834	12.516198	0.838195	0							0.131991	0.124908
-0.349747	5.384868	-0.217667	12.516156	0.839028	0							0.132074	0.124992
-0.349663	5.385014	-0.217501	12.516137	0.83986	0							0.132157	0.125075
-0.34958	5.385152	-0.217334	12.51615	0.840693	0							0.132241	0.125159
-0.349497	5.38529	-0.217168	12.516151	0.841526	0							0.132324	0.125243
-0.349414	5.385427	-0.217001	12.516121	0.842359	0							0.132407	0.125326
-0.34933	5.385565	-0.216835	12.516135	0.843192	0							0.132491	0.125409
-0.349247	5.385704	-0.216668	12.516152	0.844024	0							0.132574	0.125492
-0.349164	5.385841	-0.216501	12.516196	0.844857	0							0.132657	0.125576
-0.349081	5.386018	-0.216335	12.516305	0.84569	0							0.13274	0.125659
-0.348997	5.386132	-0.216168	12.516393	0.846523	0							0.132824	0.125742
-0.348914	5.386124	-0.216002	12.516379	0.847356	0							0.132907	0.125825
-0.348831	5.386105	-0.215835	12.516375	0.848189	0							0.13299	0.125908
-0.348747	5.386086	-0.215669	12.516333	0.849021	0							0.133073	0.125991
-0.348664	5.386065	-0.215502	12.51632	0.849854	0							0.133157	0.126074
-0.348581	5.386043	-0.215336	12.516251	0.850687	0							0.13324	0.126157
-0.348498	5.386022	-0.215169	12.516196	0.85152	0							0.133323	0.12624
-0.348414	5.386003	-0.215002	12.516216	0.852353	0							0.133407	0.126322
-0.348331	5.385983	-0.214836	12.516237	0.853185	0							0.13349	0.126405
-0.348248	5.385932	-0.214669	12.516229	0.854018	0							0.133573	0.126487
-0.348164	5.386014	-0.214503	12.516152	0.854851	0							0.133656	0.12657
-0.348081	5.386346	-0.214336	12.516158	0.855684	0							0.13374	0.126653
-0.347998	5.386677	-0.21417	12.516187	0.856517	0							0.133823	0.126735
-0.347915	5.387029	-0.214003	12.516168	0.85735	0							0.133906	0.126818
-0.347831	5.387384	-0.213837	12.516212	0.858182	0							0.133989	0.1269
-0.347748	5.38774	-0.21367	12.516193	0.859015	0							0.134073	0.126983
-0.347665	5.388052	-0.213503	12.516221	0.859848	0							0.134156	0.127065
-0.347582	5.388404	-0.213337	12.516182	0.860681	0							0.134239	0.127147
-0.347498	5.388739	-0.21317	12.516185	0.861513	0							0.134323	0.127229
-0.347415	5.389085	-0.213004	12.516291	0.862346	0							0.134406	0.127311
-0.347332	5.389341	-0.212837	12.516354	0.863179	0							0.134489	0.127393
-0.347248	5.389338	-0.212671	12.516402	0.864012	0							0.134572	0.127475
-0.347165	5.389318	-0.212504	12.51638	0.864845	0							0.134656	0.127557
-0.347082	5.389297	-0.212338	12.516392	0.865678	0							0.134739	0.127639
-0.346999	5.389275	-0.212171	12.516313	0.866511	0							0.134822	0.127721
-0.346915	5.389253	-0.212004	12.516304	0.867343	0							0.134906	0.127803
-0.346832	5.389232	-0.211838	12.516315	0.868176	0							0.134989	0.127885
-0.346749	5.38921	-0.211671	12.516338	0.869009	0							0.135072	0.127966
-0.346666	5.389188	-0.211505	12.516338	0.869842	0							0.135155	0.128048
-0.346582	5.389204	-0.211338	12.516303	0.870674	0							0.135239	0.128129
-0.346499	5.389404	-0.211172	12.516357	0.871507	0							0.135322	0.128211
-0.346416	5.389793	-0.211005	12.516313	0.87234	0							0.135405	0.128292
-0.346332	5.39016	-0.210839	12.516354	0.873173	0							0.135488	0.128374
-0.346249	5.390576	-0.210672	12.516328	0.874006	0							0.135572	0.128455
-0.346166	5.390944	-0.210506	12.516345	0.874839	0							0.135655	0.128537
-0.346083	5.391363	-0.210339	12.516354	0.875672	0							0.135738	0.128618
-0.345999	5.391755	-0.210172	12.516348	0.876504	0							0.135822	0.128699
-0.345916	5.392104	-0.210006	12.516306	0.877337	0							0.135905	0.12878
-0.345833	5.392524	-0.209839	12.516469	0.87817	0							0.135988	0.128861
-0.345749	5.392915	-0.209673	12.516538	0.879003	0							0.136071	0.128942
-0.345666	5.393138	-0.209506	12.516605	0.879835	0							0.136155	0.129023
-0.345583	5.393175	-0.20934	12.516566	0.880668	0							0.136238	0.129104
-0.3455	5.393193	-0.209173	12.516522	0.881501	0							0.136321	0.129185
-0.345416	5.39321	-0.209007	12.516579	0.882334	0							0.136404	0.129266
-0.345333	5.393227	-0.20884	12.51658	0.883167	0							0.136488	0.129347
-0.34525	5.393244	-0.208673	12.516585	0.884	0							0.136571	0.129428
-0.345167	5.393263	-0.208507	12.51658	0.884832	0							0.136654	0.129508
-0.345083	5.39328	-0.20834	12.516534	0.885665	0							0.136738	0.129589
-0.345	5.393296	-0.208174	12.516538	0.886498	0							0.136821	0.129669
-0.344917	5.393318	-0.208007	12.516641	0.887331	0							0.136904	0.12975
-0.344833	5.393439	-0.207841	12.516545	0.888164	0							0.136987	0.12983
-0.34475	5.393734	-0.207674	12.51654	0.888996	0							0.137071	0.12991
-0.344667	5.394137	-0.207508	12.516635	0.889829	0							0.137154	0.129991
-0.344584	5.394502	-0.207341	12.516645	0.890662	0							0.137237	0.130071
-0.3445	5.394908	-0.207174	12.51663	0.891495	0							0.13732	0.130152
-0.344417	5.395273	-0.207008	12.51665	0.892328	0							0.137404	0.130232
-0.344334	5.395663	-0.206841	12.516547	0.893161	0							0.137487	0.130312
-0.344251	5.396075	-0.206675	12.516596	0.893993	0							0.13757	0.130392
-0.344167	5.396463	-0.206508	12.516526	0.894826	0							0.137654	0.130472
-0.344084	5.39682	-0.206342	12.516483	0.895659	0							0.137737	0.130552
-0.344001	5.397021	-0.206175	12.516582	0.896492	0							0.13782	0.130632
-0.343917	5.396986	-0.206009	12.516647	0.897325	0							0.137903	0.130712
-0.343834	5.39678	-0.205842	12.516674	0.898157	0							0.137987	0.130792
-0.343751	5.396592	-0.205675	12.516731	0.89899	0							0.13807	0.130872
-0.343668	5.396395	-0.205509	12.516689	0.899823	0							0.138153	0.130951
-0.343584	5.396206	-0.205342	12.516701	0.900656	0							0.138236	0.131031
-0.343501	5.396007	-0.205176	12.516711	0.901489	0							0.13832	0.13119
-0.343418	5.395808	-0.205009	12.516829	0.902322	0							0.138403	0.131349
-0.343334	5.395618	-0.204843	12.516835	0.903154	0							0.138486	0.131508
-0.343251	5.395438	-0.204676	12.516898	0.903987	0							0.13857	0.131667
-0.343168	5.39535	-0.20451	12.516901	0.90482	0							0.138653	0.131826
-0.343085	5.395539	-0.204343	12.516866	0.905653	0							0.138736	0.131985
-0.343001	5.395868	-0.204176	12.516839	0.906486	0							0.138819	0.132144
-0.342918	5.396266	-0.20401	12.516752	0.907318	0							0.138903	0.132302
-0.342835	5.396638	-0.203843	12.516759	0.908151	0							0.138986	0.132461
-0.342752	5.397038	-0.203677	12.516709	0.908984	0							0.139069	0.13262
-0.342668	5.397409	-0.20351	12.516749	0.909817	0							0.139153	0.132699
-0.342585	5.397799	-0.203344	12.516809	0.91065	0							0.139236	0.132777
-0.342502	5.39819	-0.203177	12.516742	0.911483	0							0.139319	0.132855
-0.342418	5.39857	-0.203011	12.516782	0.912315	0							0.139402	0.132934
-0.342335	5.39888	-0.202844	12.516803	0.913148	0							0.139486	0.133012
-0.342252	5.39907	-0.202678	12.516802	0.913981	0							0.139569	0.13309
-0.342169	5.39937	-0.202511	12.516755	0.914814	0							0.139652	0.133169
-0.342085	5.399746	-0.202344	12.516778	0.915647	0							0.139735	0.133247
-0.342002	5.4001	-0.202178	12.516733	0.916479	0							0.139819	0.133325
-0.341919	5.400485	-0.202011	12.516814	0.917312	0							0.139902	0.133404
-0.341836	5.400853	-0.201845	12.516917	0.918145	0							0.139985	0.133481
-0.341752	5.401228	-0.201678	12.516974	0.918978	0							0.140069	0.133559
-0.341669	5.401612	-0.201512	12.517012	0.919811	0							0.140152	0.133637
-0.341586	5.40197	-0.201345	12.516997	0.920644	0							0.140235	0.133715
-0.341502	5.402355	-0.201179	12.51695	0.921476	0							0.140318	0.133793
-0.341419	5.402747	-0.201012	12.51699	0.922309	0							0.140402	0.133871
-0.341336	5.402977	-0.200845	12.516961	0.923142	0							0.140485	0.133948
-0.341253	5.402983	-0.200679	12.51698	0.923975	0							0.140568	0.134026
-0.341169	5.402987	-0.200512	12.517049	0.924808	0							0.140651	0.134104
-0.341086	5.402992	-0.200346	12.517025	0.92564	0							0.140735	0.134182
-0.341003	5.402997	-0.200179	12.517056	0.926473	0							0.140818	0.134259
-0.34092	5.403002	-0.200013	12.516977	0.927306	0							0.140901	0.134336
-0.340836	5.403007	-0.199846	12.516995	0.928139	0							0.140985	0.134414
-0.340753	5.403011	-0.19968	12.516951	0.928972	0							0.141068	0.134491
-0.34067	5.402997	-0.199513	12.517081	0.929805	0							0.141151	0.134568
-0.340586	5.402911	-0.199346	12.517101	0.930637	0							0.141234	0.134646
-0.340503	5.402696	-0.19918	12.517164	0.93147	0							0.141318	0.134723
-0.34042	5.402398	-0.199013	12.517189	0.932303	0							0.141401	0.1348
-0.340337	5.402103	-0.198847	12.517205	0.933136	0							0.141484	0.134878
-0.340253	5.401817	-0.19868	12.51723	0.933969	0							0.141567	0.134955
-0.34017	5.401521	-0.198514	12.517235	0.934801	0							0.141651	0.135032
-0.340087	5.40122	-0.198347	12.51724	0.935634	0							0.141734	0.135108
-0.340003	5.400945	-0.198181	12.51724	0.936467	0							0.141817	0.135185
-0.33992	5.400641	-0.198014	12.517206	0.9373	0							0.141901	0.135262
-0.339837	5.400352	-0.197847	12.517191	0.938133	0							0.141984	0.135339
-0.339754	5.400112	-0.197681	12.517163	0.938966	0							0.142067	0.135416
-0.33967	5.400149	-0.197514	12.517124	0.939798	0							0.14215	0.135492
-0.339587	5.400535	-0.197348	12.517121	0.940631	0							0.142234	0.135569
-0.339504	5.401031	-0.197181	12.5171	0.941464	0							0.142317	0.135646
-0.339421	5.401513	-0.197015	12.517059	0.942297	0							0.1424	0.135723
-0.339337	5.401999	-0.196848	12.517057	0.94313	0							0.142484	0.135799
-0.339254	5.402488	-0.196682	12.517112	0.943962	0							0.142567	0.135875
-0.339171	5.40298	-0.196515	12.517129	0.944795	0							0.14265	0.135952
-0.339087	5.403476	-0.196348	12.517181	0.945628	0							0.142733	0.136028
-0.339004	5.403958	-0.196182	12.517192	0.946461	0							0.142817	0.136104
-0.338921	5.404368	-0.196015	12.517269	0.947294	0							0.1429	0.13618
-0.338838	5.404485	-0.195849	12.517264	0.948127	0							0.142983	0.136257
-0.338754	5.404123	-0.195682	12.517316	0.948959	0							0.143066	0.136333
-0.338671	5.403674	-0.195516	12.517373	0.949792	0							0.14315	0.136409
-0.338588	5.403232	-0.195349	12.517246	0.950625	0							0.143233	0.136485
-0.338505	5.402792	-0.195183	12.517118	0.951458	0							0.143316	0.136637
-0.338421	5.402356	-0.195016	12.517118	0.952291	0							0.1434	0.136789
-0.338338	5.401904	-0.194849	12.517124	0.953123	0							0.143483	0.13694
-0.338255	5.401487	-0.194683	12.517116	0.953956	0							0.143566	0.137092
-0.338171	5.401062	-0.194516	12.517044	0.954789	0							0.143649	0.137243
-0.338088	5.400599	-0.19435	12.51711	0.955622	0							0.143733	0.137395
-0.338005	5.400122	-0.194183	12.517112	0.956455	0							0.143816	0.137547
-0.337922	5.399722	-0.194017	12.517185	0.957288	0							0.143899	0.137698
-0.337838	5.3994	-0.19385	12.517207	0.95812	0							0.143982	0.13785
-0.337755	5.3991	-0.193684	12.517273	0.958953	0							0.144066	0.138001
-0.337672	5.398779	-0.193517	12.517288	0.959786	0							0.144149	0.138076
-0.337589	5.398466	-0.193351	12.517328	0.960619	0							0.144232	0.138151
-0.337505	5.398154	-0.193184	12.517346	0.961452	0							0.144316	0.138225
-0.337422	5.397841	-0.193017	12.517352	0.962284	0							0.144399	0.1383
-0.337339	5.39754	-0.192851	12.517322	0.963117	0							0.144482	0.138375
-0.337255	5.397244	-0.192684	12.517275	0.96395	0							0.144565	0.13845
-0.337172	5.396964	-0.192518	12.517306	0.964783	0							0.144649	0.138524
-0.337089	5.396795	-0.192351	12.517305	0.965616	0							0.144732	0.138599
-0.337006	5.396924	-0.192185	12.517356	0.966449	0							0.144815	0.138674
-0.336922	5.397128	-0.192018	12.517391	0.967281	0							0.144898	0.138749
-0.336839	5.397347	-0.191852	12.517352	0.968114	0							0.144982	0.138823
-0.336756	5.397567	-0.191685	12.517304	0.968947	0							0.145065	0.138897
-0.336673	5.397789	-0.191518	12.517276	0.96978	0							0.145148	0.138971
-0.336589	5.398021	-0.191352	12.517285	0.970613	0							0.145232	0.139045
-0.336506	5.398249	-0.191185	12.517354	0.971445	0							0.145315	0.13912
-0.336423	5.39847	-0.191019	12.51739	0.972278	0							0.145398	0.139194
-0.336339	5.39871	-0.190852	12.517412	0.973111	0							0.145481	0.139268
-0.336256	5.398943	-0.190686	12.517467	0.973944	0							0.145565	0.139342
-0.336173	5.399205	-0.190519	12.517436	0.974777	0							0.145648	0.139417
-0.33609	5.399526	-0.190353	12.517466	0.97561	0							0.145731	0.139491
-0.336006	5.399623	-0.190186	12.517442	0.976442	0							0.145815	0.139564
-0.335923	5.399681	-0.190019	12.517376	0.977275	0							0.145898	0.139638
-0.33584	5.399739	-0.189853	12.517359	0.978108	0							0.145981	0.139712
-0.335756	5.399798	-0.189686	12.517346	0.978941	0							0.146064	0.139786
-0.335673	5.399857	-0.18952	12.517322	0.979774	0							0.146148	0.139859
-0.33559	5.399915	-0.189353	12.517351	0.980606	0							0.146231	0.139933
-0.335507	5.399976	-0.189187	12.517337	0.981439	0							0.146314	0.140007
-0.335423	5.400035	-0.18902	12.517342	0.982272	0							0.146397	0.14008
-0.33534	5.400096	-0.188854	12.517355	0.983105	0							0.146481	0.140154
-0.335257	5.399806	-0.188687	12.517361	0.983938	0							0.146564	0.140228
-0.335174	5.399313	-0.18852	12.517379	0.984771	0							0.146647	0.140301
-0.33509	5.398798	-0.188354	12.517355	0.985603	0							0.146731	0.140374
-0.335007	5.398275	-0.188187	12.517358	0.986436	0							0.146814	0.140447
-0.334924	5.397749	-0.188021	12.517397	0.987269	0							0.146897	0.140521
-0.33484	5.397232	-0.187854	12.517447	0.988102	0							0.14698	0.140594
-0.334757	5.396729	-0.187688	12.51744	0.988935	0							0.147064	0.140667
-0.334674	5.396211	-0.187521	12.517409	0.989767	0							0.147147	0.14074
-0.334591	5.395675	-0.187355	12.517438	0.9906	0							0.14723	0.140813
-0.334507	5.395165	-0.187188	12.517449	0.991433	0							0.147313	0.140887
-0.334424	5.395104	-0.187021	12.517515	0.992266	0							0.147397	0.14096
-0.334341	5.395352	-0.186855	12.51755	0.993099	0							0.14748	0.141105
-0.334258	5.395668	-0.186688	12.517464	0.993932	0							0.147563	0.141251
-0.334174	5.395964	-0.186522	12.517437	0.994764	0							0.147647	0.141396
-0.334091	5.396276	-0.186355	12.517447	0.995597	0							0.14773	0.141542
-0.334008	5.396584	-0.186189	12.517458	0.99643	0							0.147813	0.141687
-0.333924	5.396894	-0.186022	12.517496	0.997263	0							0.147896	0.141833
-0.333841	5.397199	-0.185856	12.517529	0.998096	0							0.14798	0.141978
-0.333758	5.39751	-0.185689	12.517607	0.998928	0							0.148063	0.142124
-0.333675	5.397809	-0.185523	12.517623	0.999761	0							0.148146	0.142269
-0.333591	5.398006	-0.185356	12.517563	1.000594	0							0.148229	0.142415
-0.333508	5.398344	-0.185189	12.517578	1.001427	0							0.148313	0.142486
-0.333425	5.398707	-0.185023	12.517656	1.00226	0							0.148396	0.142558
-0.333342	5.399082	-0.184856	12.51768	1.003093	0							0.148479	0.14263
-0.333258	5.399467	-0.18469	12.51765	1.003925	0							0.148563	0.142701
-0.333175	5.399826	-0.184523	12.517616	1.004758	0							0.148646	0.142773
-0.333092	5.400205	-0.184357	12.517629	1.005591	0							0.148729	0.142845
-0.333008	5.400569	-0.18419	12.51767	1.006424	0							0.148812	0.142916
-0.332925	5.400945	-0.184024	12.517686	1.007257	0							0.148896	0.142988
-0.332842	5.40132	-0.183857	12.517695	1.008089	0							0.148979	0.14306
-0.332759	5.401633	-0.18369	12.517738	1.008922	0							0.149062	0.143132
-0.332675	5.401708	-0.183524	12.517768	1.009755	0							0.149146	0.143203
-0.332592	5.401742	-0.183357	12.517772	1.010588	0							0.149229	0.143274
-0.332509	5.401777	-0.183191	12.517776	1.011421	0							0.149312	0.143345
-0.332425	5.401811	-0.183024	12.517788	1.012254	0							0.149395	0.143416
-0.332342	5.401846	-0.182858	12.517816	1.013086	0							0.149479	0.143488
-0.332259	5.40188	-0.182691	12.517847	1.013919	0							0.149562	0.143559
-0.332176	5.401915	-0.182525	12.517841	1.014752	0							0.149645	0.14363
-0.332092	5.40195	-0.182358	12.517816	1.015585	0							0.149728	0.143701
-0.332009	5.401984	-0.182191	12.517847	1.016418	0							0.149812	0.143772
-0.331926	5.402048	-0.182025	12.517845	1.01725	0							0.149895	0.143844
-0.331843	5.402384	-0.181858	12.517855	1.018083	0							0.149978	0.143985
-0.331759	5.402776	-0.181692	12.517919	1.018916	0							0.150062	0.144126
-0.331676	5.403164	-0.181525	12.517923	1.019749	0							0.150145	0.144268
-0.331593	5.403543	-0.181359	12.517941	1.020582	0							0.150228	0.144409
-0.331509	5.403938	-0.181192	12.517979	1.021415	0							0.150311	0.144551
-0.331426	5.404322	-0.181026	12.51797	1.022247	0							0.150395	0.144692
-0.331343	5.404717	-0.180859	12.517969	1.02308	0							0.150478	0.144834
-0.33126	5.405098	-0.180692	12.517969	1.023913	0							0.150561	0.144975
-0.331176	5.405484	-0.180526	12.51796	1.024746	0							0.150644	0.145117
-0.331093	5.405862	-0.180359	12.51796	1.025579	0							0.150728	0.145258
-0.33101	5.406178	-0.180193	12.517931	1.026411	0							0.150811	0.145328
-0.330927	5.406359	-0.180026	12.517908	1.027244	0							0.150894	0.145398
-0.330843	5.406534	-0.17986	12.517917	1.028077	0							0.150978	0.145467
-0.33076	5.406715	-0.179693	12.517959	1.02891	0							0.151061	0.145537
-0.330677	5.406889	-0.179527	12.518042	1.029743	0							0.151144	0.145607
-0.330593	5.407064	-0.17936	12.518103	1.030576	0							0.151227	0.145676
-0.33051	5.407238	-0.179193	12.518126	1.031408	0							0.151311	0.145746
-0.330427	5.407414	-0.179027	12.518065	1.032241	0							0.151394	0.145816
-0.330344	5.407597	-0.17886	12.518045	1.033074	0							0.151477	0.145886
-0.33026	5.407746	-0.178694	12.518064	1.033907	0							0.15156	0.145955
-0.330177	5.407722	-0.178527	12.518056	1.03474	0							0.151644	0.146025
-0.330094	5.407507	-0.178361	12.518048	1.035572	0							0.151727	0.146094
-0.330011	5.407286	-0.178194	12.518068	1.036405	0							0.15181	0.146163
-0.329927	5.407065	-0.178028	12.518064	1.037238	0							0.151894	0.146232
-0.329844	5.406844	-0.177861	12.518013	1.038071	0							0.151977	0.146301
-0.329761	5.406622	-0.177694	12.517972	1.038904	0							0.15206	0.146371
-0.329677	5.406401	-0.177528	12.517926	1.039737	0							0.152143	0.14644
-0.329594	5.406178	-0.177361	12.51792	1.040569	0							0.152227	0.146509
-0.329511	5.405957	-0.177195	12.517998	1.041402	0							0.15231	0.146578
-0.329428	5.405662	-0.177028	12.518057	1.042235	0							0.152393	0.146648
-0.329344	5.405133	-0.176862	12.518062	1.043068	0							0.152476	0.146716
-0.329261	5.404736	-0.176695	12.518118	1.043901	0							0.15256	0.146785
-0.329178	5.404341	-0.176529	12.518081	1.044733	0							0.152643	0.146854
-0.329094	5.403947	-0.176362	12.517978	1.045566	0							0.152726	0.146923
-0.329011	5.403557	-0.176196	12.517978	1.046399	0							0.15281	0.146991
-0.328928	5.403151	-0.176029	12.518044	1.047232	0							0.152893	0.14706
-0.328845	5.402766	-0.175862	12.518119	1.048065	0							0.152976	0.147129
-0.328761	5.402366	-0.175696	12.51817	1.048898	0							0.153059	0.147198
-0.328678	5.401986	-0.175529	12.518151	1.04973	0							0.153143	0.147266
-0.328595	5.401595	-0.175363	12.518109	1.050563	0							0.153226	0.147335
-0.328512	5.401402	-0.175196	12.518039	1.051396	0							0.153309	0.147472
-0.328428	5.401489	-0.17503	12.517993	1.052229	0							0.153393	0.147608
-0.328345	5.401572	-0.174863	12.517973	1.053061	0							0.153476	0.147745
-0.328262	5.401655	-0.174697	12.517912	1.053894	0							0.153559	0.147881
-0.328178	5.401741	-0.17453	12.517819	1.054727	0							0.153642	0.148018
-0.328095	5.401826	-0.174363	12.517739	1.05556	0							0.153726	0.148154
-0.328012	5.401911	-0.174197	12.5177	1.056393	0							0.153809	0.148291
-0.327929	5.401995	-0.17403	12.517601	1.057226	0							0.153892	0.148427
-0.327845	5.402079	-0.173864	12.51764	1.058059	0							0.153975	0.148564
-0.327762	5.402162	-0.173697	12.517729	1.058891	0							0.154059	0.148701
-0.327679	5.402227	-0.173531	12.517755	1.059724	0							0.154142	0.148768
-0.327596	5.402347	-0.173364	12.51782	1.060557	0							0.154225	0.148835
-0.327512	5.402474	-0.173198	12.517862	1.06139	0							0.154309	0.148902
-0.327429	5.402607	-0.173031	12.517799	1.062222	0							0.154392	0.14897
-0.327346	5.402739	-0.172864	12.517755	1.063055	0							0.154475	0.149037
-0.327262	5.40287	-0.172698	12.517806	1.063888	0							0.154558	0.149104
-0.327179	5.403001	-0.172531	12.517754	1.064721	0							0.154642	0.149172
-0.327096	5.403131	-0.172365	12.517718	1.065554	0							0.154725	0.149239
-0.327013	5.40326	-0.172198	12.517843	1.066387	0							0.154808	0.149306
-0.326929	5.403394	-0.172032	12.517876	1.067219	0							0.154891	0.149373
-0.326846	5.403576	-0.171865	12.517866	1.068052	0							0.154975	0.14944
-0.326763	5.403704	-0.171699	12.517896	1.068885	0							0.155058	0.149507
-0.32668	5.403819	-0.171532	12.51785	1.069718	0							0.155141	0.149574
-0.326596	5.403928	-0.171365	12.517836	1.070551	0							0.155225	0.149641
-0.326513	5.404042	-0.171199	12.517891	1.071383	0							0.155308	0.149708
-0.32643	5.404156	-0.171032	12.517922	1.072216	0							0.155391	0.149774
-0.326346	5.404268	-0.170866	12.517894	1.073049	0							0.155474	0.149841
-0.326263	5.404376	-0.170699	12.517851	1.073882	0							0.155558	0.149908
-0.32618	5.404493	-0.170533	12.51784	1.074715	0							0.155641	0.149975
-0.326097	5.404618	-0.170366	12.517865	1.075548	0							0.155724	0.150042
-0.326013	5.404844	-0.1702	12.517912	1.07638	0							0.155807	0.150174
-0.32593	5.405265	-0.170033	12.517967	1.077213	0							0.155891	0.150307
-0.325847	5.405702	-0.169867	12.517994	1.078046	0							0.155974	0.15044
-0.325763	5.406156	-0.1697	12.518029	1.078879	0							0.156057	0.150572
-0.32568	5.406589	-0.169533	12.518051	1.079712	0							0.156141	0.150705
-0.325597	5.407043	-0.169367	12.518022	1.080544	0							0.156224	0.150838
-0.325514	5.407489	-0.1692	12.51806	1.081377	0							0.156307	0.150971
-0.32543	5.407918	-0.169034	12.518076	1.08221	0							0.15639	0.151103
-0.325347	5.408366	-0.168867	12.518094	1.083043	0							0.156474	0.151236
-0.325264	5.408802	-0.168701	12.518133	1.083876	0							0.156557	0.151369
-0.325181	5.409128	-0.168534	12.518158	1.084709	0							0.15664	0.151434
-0.325097	5.409153	-0.168368	12.518057	1.085541	0							0.156724	0.151499
-0.325014	5.409028	-0.168201	12.518036	1.086374	0							0.156807	0.151565
-0.324931	5.408903	-0.168034	12.518084	1.087207	0							0.15689	0.15163
-0.324847	5.408779	-0.167868	12.518054	1.08804	0							0.156973	0.151696
-0.324764	5.408653	-0.167701	12.518025	1.088873	0							0.157057	0.151761
-0.324681	5.408524	-0.167535	12.517974	1.089705	0							0.15714	0.151826
-0.324598	5.408401	-0.167368	12.517931	1.090538	0							0.157223	0.151892
-0.324514	5.408278	-0.167202	12.517937	1.091371	0							0.157306	0.151957
-0.324431	5.408143	-0.167035	12.517907	1.092204	0							0.15739	0.152023
-0.324348	5.407982	-0.166869	12.517857	1.093037	0							0.157473	0.152152
-0.324265	5.40791	-0.166702	12.517885	1.09387	0							0.157556	0.152282
-0.324181	5.408289	-0.166535	12.517929	1.094702	0							0.15764	0.152412
-0.324098	5.408685	-0.166369	12.517881	1.095535	0							0.157723	0.152542
-0.324015	5.409081	-0.166202	12.517854	1.096368	0							0.157806	0.152672
-0.323931	5.409474	-0.166036	12.517877	1.097201	0							0.157889	0.152802
-0.323848	5.409861	-0.165869	12.517903	1.098034	0							0.157973	0.152932
-0.323765	5.410233	-0.165703	12.517911	1.098866	0							0.158056	0.153062
-0.323682	5.410624	-0.165536	12.517895	1.099699	0							0.158139	0.153191
-0.323598	5.411013	-0.16537	12.517869	1.100532	0							0.158222	0.153321
-0.323515	5.411375	-0.165203	12.517831	1.101365	0							0.158306	0.153385
-0.323432	5.411547	-0.165036	12.517817	1.102198	0							0.158389	0.153449
-0.323349	5.411474	-0.16487	12.517805	1.103031	0							0.158472	0.153513
-0.323265	5.411401	-0.164703	12.517798	1.103863	0							0.158556	0.153577
-0.323182	5.411329	-0.164537	12.517852	1.104696	0							0.158639	0.153641
-0.323099	5.411255	-0.16437	12.517901	1.105529	0							0.158722	0.153705
-0.323015	5.41118	-0.164204	12.517892	1.106362	0							0.158805	0.153769
-0.322932	5.411108	-0.164037	12.517901	1.107195	0							0.158889	0.153833
-0.322849	5.411035	-0.163871	12.517882	1.108027	0							0.158972	0.153897
-0.322766	5.41096	-0.163704	12.517856	1.10886	0							0.159055	0.153961
-0.322682	5.410935	-0.163537	12.517863	1.109693	0							0.159139	0.154025
-0.322599	5.411099	-0.163371	12.517859	1.110526	0							0.159222	0.154088
-0.322516	5.411409	-0.163204	12.517854	1.111359	0							0.159305	0.154152
-0.322432	5.411749	-0.163038	12.517869	1.112192	0							0.159388	0.154215
-0.322349	5.412082	-0.162871	12.517868	1.113024	0							0.159472	0.154279
-0.322266	5.412405	-0.162705	12.517806	1.113857	0							0.159555	0.154342
-0.322183	5.412742	-0.162538	12.517796	1.11469	0							0.159638	0.154406
-0.322099	5.413078	-0.162372	12.517832	1.115523	0							0.159721	0.154469
-0.322016	5.413406	-0.162205	12.517816	1.116356	0							0.159805	0.154533
-0.321933	5.413726	-0.162039	12.517777	1.117188	0							0.159888	0.154596
-0.32185	5.414048	-0.161872	12.517736	1.118021	0							0.159971	0.154723
-0.321766	5.414231	-0.161705	12.517736	1.118854	0							0.160055	0.154849
-0.321683	5.414128	-0.161539	12.517748	1.119687	0							0.160138	0.154975
-0.3216	5.413964	-0.161372	12.51772	1.12052	0							0.160221	0.155101
-0.321516	5.4138	-0.161206	12.517706	1.121353	0							0.160304	0.155227
-0.321433	5.413637	-0.161039	12.517747	1.122185	0							0.160388	0.155353
-0.32135	5.413475	-0.160873	12.517812	1.123018	0							0.160471	0.15548
-0.321267	5.413309	-0.160706	12.517845	1.123851	0							0.160554	0.155606
-0.321183	5.413139	-0.16054	12.517839	1.124684	0							0.160637	0.155732
-0.3211	5.412977	-0.160373	12.517816	1.125517	0							0.160721	0.155858
-0.321017	5.412879	-0.160206	12.517836	1.126349	0							0.160804	0.15592
-0.320934	5.412961	-0.16004	12.517879	1.127182	0							0.160887	0.155982
-0.32085	5.413157	-0.159873	12.517909	1.128015	0							0.160971	0.156045
-0.320767	5.413337	-0.159707	12.517918	1.128848	0							0.161054	0.156107
-0.320684	5.413522	-0.15954	12.517918	1.129681	0							0.161137	0.156169
-0.3206	5.413709	-0.159374	12.517959	1.130514	0							0.16122	0.156231
-0.320517	5.413888	-0.159207	12.518019	1.131346	0							0.161304	0.156293
-0.320434	5.414071	-0.159041	12.518015	1.132179	0							0.161387	0.156355
-0.320351	5.414258	-0.158874	12.517977	1.133012	0							0.16147	0.156417
-0.320267	5.41444	-0.158707	12.517957	1.133845	0							0.161554	0.15648
-0.320184	5.414532	-0.158541	12.517955	1.134678	0							0.161637	0.156603
-0.320101	5.414259	-0.158374	12.517934	1.13551	0							0.16172	0.156726
-0.320018	5.413731	-0.158208	12.51793	1.136343	0							0.161803	0.15685
-0.319934	5.413439	-0.158041	12.518004	1.137176	0							0.161887	0.156973
-0.319851	5.413175	-0.157875	12.518106	1.138009	0							0.16197	0.157097
-0.319768	5.412899	-0.157708	12.5181	1.138842	0							0.162053	0.15722
-0.319684	5.412632	-0.157542	12.518085	1.139675	0							0.162136	0.157344
-0.319601	5.41237	-0.157375	12.518069	1.140507	0							0.16222	0.157467
-0.319518	5.412096	-0.157208	12.517957	1.14134	0							0.162303	0.15759
-0.319435	5.411822	-0.157042	12.517925	1.142173	0							0.162386	0.157714
-0.319351	5.411584	-0.156875	12.517934	1.143006	0							0.16247	0.157775
-0.319268	5.411529	-0.156709	12.517959	1.143839	0							0.162553	0.157835
-0.319185	5.4118	-0.156542	12.517957	1.144671	0							0.162636	0.157896
-0.319101	5.412353	-0.156376	12.517974	1.145504	0							0.162719	0.157957
-0.319018	5.412962	-0.156209	12.517982	1.146337	0							0.162803	0.158018
-0.318935	5.41357	-0.156043	12.517992	1.14717	0							0.162886	0.158079
-0.318852	5.414178	-0.155876	12.518027	1.148003	0							0.162969	0.158139
-0.318768	5.414784	-0.155709	12.518023	1.148836	0							0.163052	0.1582
-0.318685	5.41539	-0.155543	12.518006	1.149668	0							0.163136	0.158261
-0.318602	5.415994	-0.155376	12.517969	1.150501	0							0.163219	0.158322
-0.318519	5.416597	-0.15521	12.51803	1.151334	0							0.163302	0.158443
-0.318435	5.417116	-0.155043	12.518081	1.152167	0							0.163386	0.158563
-0.318352	5.417359	-0.154877	12.518158	1.153	0							0.163469	0.158684
-0.318269	5.417316	-0.15471	12.5182	1.153832	0							0.163552	0.158805
-0.318185	5.417186	-0.154544	12.518196	1.154665	0							0.163635	0.158926
-0.318102	5.41706	-0.154377	12.518126	1.155498	0							0.163719	0.159046
-0.318019	5.416935	-0.154211	12.51804	1.156331	0							0.163802	0.159167
-0.317936	5.41681	-0.154044	12.518049	1.157164	0							0.163885	0.159288
-0.317852	5.416685	-0.153877	12.518133	1.157997	0							0.163968	0.159409
-0.317769	5.416556	-0.153711	12.518126	1.158829	0							0.164052	0.159529
-0.317686	5.416427	-0.153544	12.518138	1.159662	0							0.164135	0.159529
-0.317603	5.416476	-0.153378	12.518112	1.160495	0							0.164218	0.159529
-0.317519	5.416845	-0.153211	12.518134	1.161328	0							0.164302	0.159529
-0.317436	5.417375	-0.153045	12.518193	1.162161	0							0.164385	0.159529
-0.317353	5.417906	-0.152878	12.518193	1.162993	0							0.164468	0.159529
-0.317269	5.418458	-0.152712	12.518223	1.163826	0							0.164551	0.159529
-0.317186	5.419006	-0.152545	12.51827	1.164659	0							0.164635	0.159529
-0.317103	5.419536	-0.152378	12.518286	1.165492	0							0.164718	0.159529
-0.31702	5.420085	-0.152212	12.518238	1.166325	0							0.164801	0.159529
-0.316936	5.420632	-0.152045	12.518186	1.167158	0							0.164885	0.159529
-0.316853	5.421181	-0.151879	12.51822	1.16799	0							0.164968	0.159648
-0.31677	5.421732	-0.151712	12.518243	1.168823	0							0.165051	0.159767
-0.316687	5.422434	-0.151546	12.51824	1.169656	0							0.165134	0.159886
-0.316603	5.423339	-0.151379	12.518153	1.170489	0							0.165218	0.160005
-0.31652	5.424324	-0.151213	12.518077	1.171322	0							0.165301	0.160124
-0.316437	5.425301	-0.151046	12.518047	1.172154	0							0.165384	0.160243
-0.316353	5.426284	-0.150879	12.518066	1.172987	0							0.165467	0.160362
-0.31627	5.427257	-0.150713	12.518079	1.17382	0							0.165551	0.160481
-0.316187	5.428237	-0.150546	12.518136	1.174653	0							0.165634	0.1606
-0.316104	5.429209	-0.15038	12.518147	1.175486	0							0.165717	0.160719
-0.31602	5.430188	-0.150213	12.518212	1.176319	0							0.165801	0.160836
-0.315937	5.431198	-0.150047	12.518188	1.177151	0							0.165884	0.160953
-0.315854	5.431902	-0.14988	12.518172	1.177984	0							0.165967	0.161071
-0.31577	5.432118	-0.149714	12.518222	1.178817	0							0.16605	0.161188
-0.315687	5.432105	-0.149547	12.518258	1.17965	0							0.166134	0.161305
-0.315604	5.432092	-0.14938	12.518262	1.180483	0							0.166217	0.161422
[truncated: 47,482 more rows]
