# Supplementary material for: The N-terminal region of DNMT3A engages the nucleosome surface to aid chromatin recruitment
Source: EMBO Rep. 2024 Nov 11;25(12):5743–79. doi: 10.1038/s44319-024-00306-3 (PMC11624362; doi:10.1038/s44319-024-00306-3)
Supplement: Supplementary file 10 — Expanded View Figure Source Data [file 44319_2024_306_MOESM10_ESM.zip › EMBOR-2024-60481V2_SourceDataFor_Expandedview/EMBOR-2024-60481V2_SourceDataForFigEV2/EV2A/HW_230329_GFP3ANT_hisubG76C 001.csv]

Chrom.1		Chrom.1		Chrom.1		Chrom.1		Chrom.1		Chrom.1		Chrom.1
UV 1_280		Cond		Conc B		Injection		Run Log		Fraction		UV 1_280_CUT_TEMP@100,BASEM
ml	mAU	ml	mS/cm	ml	%	ml	Injection	ml	Logbook	ml	Fraction	ml	mAU
-0.481759	0.09805	-0.481759	12.392611	-0.481759	0	0.000005		-0.481759	Method Settings	0.498905	1.F.7	0	-0.00602
-0.481676	0.910107	-0.481593	12.392518	-0.480927	0			-0.481638	Delay vol settings 0.13 mm ID	0.548926	1.F.6	0.000083	-0.006009
-0.481593	0.971021	-0.481426	12.392582	-0.480094	0			-0.481307	Equilibration	0.598923	1.F.5	0.000167	-0.005998
-0.48151	1.031321	-0.48126	12.392707	-0.479261	0			-0.001494	Sample Application	0.648983	1.F.4	0.00025	-0.005986
-0.481426	1.089671	-0.481093	12.392709	-0.478428	0			0.018882	Elution	0.698989	1.F.3	0.000333	-0.005975
-0.481343	1.150303	-0.480927	12.392649	-0.477595	0					0.749021	1.F.2	0.000416	-0.00602
-0.48126	1.210437	-0.48076	12.39255	-0.476762	0					0.799034	1.F.1	0.0005	-0.006434
-0.481176	1.270972	-0.480593	12.392561	-0.475929	0					0.849023	1.G.1	0.000583	-0.006443
-0.481093	1.33092	-0.480427	12.392404	-0.475096	0					0.899031	1.G.2	0.000666	-0.006257
-0.48101	1.39134	-0.48026	12.39196	-0.474263	0					0.949057	1.G.3	0.00075	-0.006073
-0.480927	1.451128	-0.480094	12.390903	-0.47343	0					0.999069	1.G.4	0.000833	-0.005907
-0.480843	1.511417	-0.479927	12.389153	-0.472597	0					1.049053	1.G.5	0.000916	-0.005896
-0.48076	1.573659	-0.47976	12.386779	-0.471764	0					1.099096	1.G.6	0.001	-0.005884
-0.480677	1.610973	-0.479594	12.384326	-0.470931	0					1.149125	1.G.7	0.001083	-0.005873
-0.480593	1.631332	-0.479427	12.381942	-0.470098	0					1.199137	1.G.8	0.001166	-0.005862
-0.48051	1.649729	-0.479261	12.379637	-0.469265	0					1.249093	1.G.9	0.001249	-0.00585
-0.480427	1.668352	-0.479094	12.377376	-0.468432	0					1.2991	1.G.10	0.001333	-0.005839
-0.480344	1.687547	-0.478927	12.37553	-0.467599	0					1.349169	1.G.11	0.001416	-0.005828
-0.48026	1.705861	-0.478761	12.374143	-0.466766	0					1.399167	1.G.12	0.001499	-0.005816
-0.480177	1.724445	-0.478594	12.3731	-0.465933	0					1.449177	1.H.12	0.001583	-0.005805
-0.480094	1.74358	-0.478428	12.372345	-0.4651	0					1.499167	1.H.11	0.001666	-0.005794
-0.48001	1.761824	-0.478261	12.372297	-0.464267	0					1.549177	1.H.10	0.001749	-0.005783
-0.479927	1.78036	-0.478095	12.372721	-0.463434	0					1.599181	1.H.9	0.001832	-0.005772
-0.479844	1.799326	-0.477928	12.373294	-0.462601	0					1.649199	1.H.8	0.001916	-0.005761
-0.47976	1.818152	-0.477761	12.373915	-0.461768	0					1.699221	1.H.7	0.001999	-0.00575
-0.479677	1.836045	-0.477595	12.37435	-0.460935	0					1.749234	1.H.6	0.002082	-0.005739
-0.479594	1.854282	-0.477428	12.37451	-0.460102	0					1.799236	1.H.5	0.002166	-0.005728
-0.479511	1.873026	-0.477262	12.37453	-0.459269	0					1.849265	1.H.4	0.002249	-0.005717
-0.479427	1.891752	-0.477095	12.374273	-0.458437	0					1.899294	1.H.3	0.002332	-0.005706
-0.479344	1.909566	-0.476928	12.373597	-0.457604	0					1.949305	1.H.2	0.002415	-0.005695
-0.479261	1.92774	-0.476762	12.372617	-0.456771	0					1.999344	1.H.1	0.002499	-0.005684
-0.479177	1.930718	-0.476595	12.371419	-0.455938	0					2.04934	2.A.1	0.002582	-0.005673
-0.479094	1.924463	-0.476429	12.369773	-0.455105	0					2.099399	2.A.2	0.002665	-0.005662
-0.479011	1.918213	-0.476262	12.367536	-0.454272	0					2.149391	2.A.3	0.002749	-0.005651
-0.478928	1.898409	-0.476095	12.364655	-0.453439	0					2.199398	2.A.4	0.002832	-0.005641
-0.478844	1.872151	-0.475929	12.361197	-0.452606	0					2.24943	2.A.5	0.002915	-0.00563
-0.478761	1.847236	-0.475762	12.357322	-0.451773	0					2.299441	2.A.6	0.002999	-0.005619
-0.478678	1.821696	-0.475596	12.353148	-0.45094	0					2.349434	2.A.7	0.003082	-0.005608
-0.478594	1.795505	-0.475429	12.34866	-0.450107	0					2.399452	2.A.8	0.003165	-0.005598
-0.478511	1.769336	-0.475263	12.343939	-0.449274	0					2.449477	2.A.9	0.003248	-0.005587
-0.478428	1.721517	-0.475096	12.339359	-0.448441	0					2.49949	2.A.10	0.003332	-0.005576
-0.478345	1.660726	-0.474929	12.334963	-0.447608	0					2.54947	2.A.11	0.003415	-0.005564
-0.478261	1.598843	-0.474763	12.331139	-0.446775	0					2.599502	2.A.12	0.003498	-0.005552
-0.478178	1.53701	-0.474596	12.32786	-0.445942	0					2.649531	2.B.12	0.003582	-0.005541
-0.478095	1.478663	-0.47443	12.324946	-0.445109	0					2.699537	2.B.11	0.003665	-0.005529
-0.478011	1.421812	-0.474263	12.32252	-0.444276	0					2.749501	2.B.10	0.003748	-0.005517
-0.477928	1.365003	-0.474096	12.320895	-0.443443	0					2.799578	2.B.9	0.003831	-0.005505
-0.477845	1.308238	-0.47393	12.319882	-0.44261	0					2.849548	2.B.8	0.003915	-0.005493
-0.477761	1.251515	-0.473763	12.319263	-0.441777	0					2.899566	2.B.7	0.003998	-0.005481
-0.477678	1.194834	-0.473597	12.318891	-0.440944	0					2.949579	2.B.6	0.004081	-0.005469
-0.477595	1.138193	-0.47343	12.318897	-0.440111	0					2.999601	2.B.5	0.004165	-0.005457
-0.477512	1.081594	-0.473263	12.319349	-0.439278	0					3.049618	2.B.4	0.004248	-0.005446
-0.477428	1.025033	-0.473097	12.320061	-0.438445	0					3.099623	2.B.3	0.004331	-0.005435
-0.477345	0.968512	-0.47293	12.320981	-0.437612	0					3.149631	2.B.2	0.004414	-0.005423
-0.477262	0.916087	-0.472764	12.322158	-0.436779	0					3.199654	2.B.1	0.004498	-0.005412
-0.477178	0.865659	-0.472597	12.323524	-0.435947	0					3.209195	Waste	0.004581	-0.005401
-0.477095	0.815434	-0.47243	12.325003	-0.435114	0					3.227779	Waste	0.004664	-0.00539
-0.477012	0.765241	-0.472264	12.326659	-0.434281	0							0.004748	-0.005378
-0.476929	0.712077	-0.472097	12.328424	-0.433448	0							0.004831	-0.005367
-0.476845	0.661078	-0.471931	12.330225	-0.432615	0							0.004914	-0.005356
-0.476762	0.610981	-0.471764	12.332015	-0.431782	0							0.004998	-0.005345
-0.476679	0.560914	-0.471598	12.334008	-0.430949	0							0.005081	-0.005333
-0.476595	0.510877	-0.471431	12.336126	-0.430116	0							0.005164	-0.005321
-0.476512	0.48935	-0.471264	12.338143	-0.429283	0							0.005247	-0.005309
-0.476429	0.48184	-0.471098	12.340272	-0.42845	0							0.005331	-0.005297
-0.476345	0.476619	-0.470931	12.342348	-0.427617	0							0.005414	-0.005285
-0.476262	0.471276	-0.470765	12.344359	-0.426784	0							0.005497	-0.005273
-0.476179	0.466172	-0.470598	12.346369	-0.425951	0							0.005581	-0.005261
-0.476096	0.461148	-0.470431	12.348272	-0.425118	0							0.005664	-0.005249
-0.476012	0.456127	-0.470265	12.350079	-0.424285	0							0.005747	-0.005237
-0.475929	0.451108	-0.470098	12.351773	-0.423452	0							0.00583	-0.005225
-0.475846	0.445768	-0.469932	12.353711	-0.422619	0							0.005914	-0.005215
-0.475762	0.440688	-0.469765	12.355654	-0.421786	0							0.005997	-0.005204
-0.475679	0.435822	-0.469599	12.357429	-0.420953	0							0.00608	-0.005194
-0.475596	0.431807	-0.469432	12.359046	-0.42012	0							0.006164	-0.005183
-0.475513	0.429095	-0.469265	12.360961	-0.419287	0							0.006247	-0.005172
-0.475429	0.426495	-0.469099	12.362793	-0.418454	0							0.00633	-0.005162
-0.475346	0.424028	-0.468932	12.364463	-0.417621	0							0.006414	-0.005151
-0.475263	0.421591	-0.468766	12.36609	-0.416788	0							0.006497	-0.00514
-0.475179	0.419155	-0.468599	12.367847	-0.415955	0							0.00658	-0.00513
-0.475096	0.416556	-0.468432	12.369595	-0.415122	0							0.006663	-0.005119
-0.475013	0.414096	-0.468266	12.37121	-0.41429	0							0.006747	-0.005108
-0.474929	0.411664	-0.468099	12.372653	-0.413457	0							0.00683	-0.005097
-0.474846	0.409232	-0.467933	12.374227	-0.412624	0							0.006913	-0.005086
-0.474763	0.42399	-0.467766	12.375753	-0.411791	0							0.006997	-0.005075
-0.47468	0.44118	-0.467599	12.37709	-0.410958	0							0.00708	-0.005064
-0.474596	0.458208	-0.467433	12.378397	-0.410125	0							0.007163	-0.005053
-0.474513	0.475231	-0.467266	12.379785	-0.409292	0							0.007246	-0.005042
-0.47443	0.493429	-0.4671	12.381293	-0.408459	0							0.00733	-0.005031
-0.474346	0.510593	-0.466933	12.382703	-0.407626	0							0.007413	-0.005021
-0.474263	0.527599	-0.466766	12.384014	-0.406793	0							0.007496	-0.00501
-0.47418	0.545811	-0.4666	12.385222	-0.40596	0							0.00758	-0.004998
-0.474097	0.562929	-0.466433	12.386311	-0.405127	0							0.007663	-0.004987
-0.474013	0.57992	-0.466267	12.38753	-0.404294	0							0.007746	-0.004976
-0.47393	0.593635	-0.4661	12.388788	-0.403461	0							0.00783	-0.004965
-0.473847	0.605684	-0.465934	12.389906	-0.402628	0							0.007913	-0.004953
-0.473763	0.617583	-0.465767	12.390843	-0.401795	0							0.007996	-0.004942
-0.47368	0.629475	-0.4656	12.391747	-0.400962	0							0.008079	-0.004931
-0.473597	0.642225	-0.465434	12.392685	-0.400129	0							0.008163	-0.00492
-0.473514	0.654183	-0.465267	12.393861	-0.399296	0							0.008246	-0.004908
-0.47343	0.666066	-0.465101	12.394992	-0.398463	0							0.008329	-0.004897
-0.473347	0.678821	-0.464934	12.395863	-0.39763	0							0.008413	-0.004886
-0.473264	0.690759	-0.464767	12.396661	-0.396797	0							0.008496	-0.004874
-0.47318	0.702635	-0.464601	12.397401	-0.395964	0							0.008579	-0.004863
-0.473097	0.710106	-0.464434	12.398066	-0.395131	0							0.008662	-0.004851
-0.473014	0.716056	-0.464268	12.398754	-0.394298	0							0.008746	-0.00484
-0.47293	0.721974	-0.464101	12.399604	-0.393465	0							0.008829	-0.004828
-0.472847	0.72834	-0.463934	12.400523	-0.392632	0							0.008912	-0.004817
-0.472764	0.734277	-0.463768	12.40124	-0.3918	0							0.008996	-0.004805
-0.472681	0.740194	-0.463601	12.401919	-0.390967	0							0.009079	-0.004794
-0.472597	0.746561	-0.463435	12.402428	-0.390134	0							0.009162	-0.004782
-0.472514	0.752492	-0.463268	12.403001	-0.389301	0							0.009245	-0.004771
-0.472431	0.758873	-0.463102	12.403468	-0.388468	0							0.009329	-0.004759
-0.472347	0.764788	-0.462935	12.403913	-0.387635	0							0.009412	-0.004747
-0.472264	0.767743	-0.462768	12.40442	-0.386802	0							0.009495	-0.004736
-0.472181	0.769788	-0.462602	12.40483	-0.385969	0							0.009579	-0.004724
-0.472098	0.771228	-0.462435	12.405841	-0.385136	0							0.009662	-0.004712
-0.472014	0.772668	-0.462269	12.406609	-0.384303	0							0.009745	-0.004701
-0.471931	0.774221	-0.462102	12.40725	-0.38347	0							0.009829	-0.004689
-0.471848	0.775661	-0.461935	12.407651	-0.382637	0							0.009912	-0.004678
-0.471764	0.777101	-0.461769	12.408179	-0.381804	0							0.009995	-0.004666
-0.471681	0.77866	-0.461602	12.408563	-0.380971	0							0.010078	-0.004654
-0.471598	0.780321	-0.461436	12.40889	-0.380138	0							0.010162	-0.004642
-0.471514	0.781647	-0.461269	12.409248	-0.379305	0							0.010245	-0.004631
-0.471431	0.78195	-0.461102	12.409566	-0.378472	0							0.010328	-0.004619
-0.471348	0.781104	-0.460936	12.409918	-0.377639	0							0.010412	-0.004607
-0.471265	0.780281	-0.460769	12.410242	-0.376806	0							0.010495	-0.004595
-0.471181	0.779412	-0.460603	12.410592	-0.375973	0							0.010578	-0.004584
-0.471098	0.778586	-0.460436	12.41104	-0.37514	0							0.010661	-0.004572
-0.471015	0.777719	-0.46027	12.41153	-0.374307	0							0.010745	-0.00456
-0.470931	0.776904	-0.460103	12.411885	-0.373474	0							0.010828	-0.004548
-0.470848	0.776078	-0.459936	12.412157	-0.372641	0							0.010911	-0.004537
-0.470765	0.775211	-0.45977	12.412388	-0.371808	0							0.010995	-0.004525
-0.470682	0.774396	-0.459603	12.412732	-0.370975	0							0.011078	-0.004513
-0.470598	0.773559	-0.459437	12.412871	-0.370143	0							0.011161	-0.004501
-0.470515	0.772577	-0.45927	12.41309	-0.36931	0							0.011245	-0.004489
-0.470432	0.771448	-0.459103	12.413342	-0.368477	0							0.011328	-0.004478
-0.470348	0.770279	-0.458937	12.413529	-0.367644	0							0.011411	-0.004466
-0.470265	0.769056	-0.45877	12.413635	-0.366811	0							0.011494	-0.004454
-0.470182	0.767905	-0.458604	12.413818	-0.365978	0							0.011578	-0.004442
-0.470099	0.766734	-0.458437	12.413842	-0.365145	0							0.011661	-0.00443
-0.470015	0.765457	-0.45827	12.414093	-0.364312	0							0.011744	-0.004418
-0.469932	0.764179	-0.458104	12.41424	-0.363479	0							0.011828	-0.004407
-0.469849	0.762991	-0.457937	12.414453	-0.362646	0							0.011911	-0.004395
-0.469765	0.761895	-0.457771	12.414675	-0.361813	0							0.011994	-0.004383
-0.469682	0.761168	-0.457604	12.414777	-0.36098	0							0.012077	-0.004371
-0.469599	0.760705	-0.457437	12.414911	-0.360147	0							0.012161	-0.004359
-0.469515	0.76029	-0.457271	12.415022	-0.359314	0							0.012244	-0.004347
-0.469432	0.759892	-0.457104	12.415143	-0.358481	0							0.012327	-0.004336
-0.469349	0.759482	-0.456938	12.415234	-0.357648	0							0.012411	-0.004324
-0.469266	0.759067	-0.456771	12.415293	-0.356815	0							0.012494	-0.004312
-0.469182	0.758669	-0.456605	12.415421	-0.355982	0							0.012577	-0.004302
-0.469099	0.758272	-0.456438	12.415565	-0.355149	0							0.01266	-0.004292
-0.469016	0.757861	-0.456271	12.415668	-0.354316	0							0.012744	-0.004283
-0.468932	0.757405	-0.456105	12.415734	-0.353483	0							0.012827	-0.004273
-0.468849	0.756823	-0.455938	12.415862	-0.35265	0							0.01291	-0.004263
-0.468766	0.756053	-0.455772	12.416166	-0.351817	0							0.012994	-0.004253
-0.468683	0.755228	-0.455605	12.416471	-0.350984	0							0.013077	-0.004243
-0.468599	0.754437	-0.455438	12.416745	-0.350151	0							0.01316	-0.004233
-0.468516	0.753645	-0.455272	12.417074	-0.349318	0							0.013244	-0.004224
-0.468433	0.752825	-0.455105	12.417303	-0.348485	0							0.013327	-0.004214
-0.468349	0.751999	-0.454939	12.417262	-0.347653	0							0.01341	-0.004202
-0.468266	0.751207	-0.454772	12.417281	-0.34682	0							0.013493	-0.00419
-0.468183	0.750414	-0.454605	12.417427	-0.345987	0							0.013577	-0.004179
-0.468099	0.749726	-0.454439	12.417683	-0.345154	0							0.01366	-0.004167
-0.468016	0.749485	-0.454272	12.41775	-0.344321	0							0.013743	-0.004155
-0.467933	0.749633	-0.454106	12.417765	-0.343488	0							0.013827	-0.004143
-0.46785	0.749864	-0.453939	12.417788	-0.342655	0							0.01391	-0.004132
-0.467766	0.750104	-0.453773	12.41797	-0.341822	0							0.013993	-0.00412
-0.467683	0.750345	-0.453606	12.418114	-0.340989	0							0.014076	-0.004108
-0.4676	0.750576	-0.453439	12.418053	-0.340156	0							0.01416	-0.004096
-0.467516	0.750808	-0.453273	12.417994	-0.339323	0							0.014243	-0.004085
-0.467433	0.751039	-0.453106	12.418	-0.33849	0							0.014326	-0.004073
-0.46735	0.75128	-0.45294	12.418108	-0.337657	0							0.01441	-0.004061
-0.467267	0.751521	-0.452773	12.418202	-0.336824	0							0.014493	-0.00405
-0.467183	0.751728	-0.452606	12.418175	-0.335991	0							0.014576	-0.004038
-0.4671	0.751908	-0.45244	12.418086	-0.335158	0							0.01466	-0.004026
-0.467017	0.752081	-0.452273	12.418252	-0.334325	0							0.014743	-0.004014
-0.466933	0.752255	-0.452107	12.418444	-0.333492	0							0.014826	-0.004003
-0.46685	0.752435	-0.45194	12.418618	-0.332659	0							0.014909	-0.003991
-0.466767	0.752615	-0.451773	12.418664	-0.331826	0							0.014993	-0.003979
-0.466684	0.752788	-0.451607	12.418704	-0.330993	0							0.015076	-0.003968
-0.4666	0.752962	-0.45144	12.418814	-0.33016	0							0.015159	-0.003956
-0.466517	0.753136	-0.451274	12.419011	-0.329327	0							0.015243	-0.003945
-0.466434	0.753309	-0.451107	12.419118	-0.328494	0							0.015326	-0.003933
-0.46635	0.753609	-0.450941	12.419114	-0.327661	0							0.015409	-0.003922
-0.466267	0.75399	-0.450774	12.418956	-0.326828	0							0.015492	-0.00391
-0.466184	0.754369	-0.450607	12.418907	-0.325996	0							0.015576	-0.003898
-0.4661	0.754744	-0.450441	12.418989	-0.325163	0							0.015659	-0.003887
-0.466017	0.755107	-0.450274	12.419049	-0.32433	0							0.015742	-0.003875
-0.465934	0.75547	-0.450108	12.419046	-0.323497	0							0.015826	-0.003864
-0.465851	0.755833	-0.449941	12.419008	-0.322664	0							0.015909	-0.003852
-0.465767	0.756197	-0.449774	12.419012	-0.321831	0							0.015992	-0.003841
-0.465684	0.756561	-0.449608	12.419177	-0.320998	0							0.016075	-0.00383
-0.465601	0.756926	-0.449441	12.419227	-0.320165	0							0.016159	-0.003818
-0.465517	0.757074	-0.449275	12.419239	-0.319332	0							0.016242	-0.003807
-0.465434	0.757046	-0.449108	12.419226	-0.318499	0							0.016325	-0.003795
-0.465351	0.756994	-0.448941	12.419295	-0.317666	0							0.016409	-0.003784
-0.465268	0.756941	-0.448775	12.419393	-0.316833	0							0.016492	-0.003772
-0.465184	0.756888	-0.448608	12.41952	-0.316	0							0.016575	-0.003761
-0.465101	0.756835	-0.448442	12.419538	-0.315167	0							0.016659	-0.00375
-0.465018	0.756783	-0.448275	12.41954	-0.314334	0							0.016742	-0.003738
-0.464934	0.75673	-0.448108	12.419574	-0.313501	0							0.016825	-0.003727
-0.464851	0.756677	-0.447942	12.419643	-0.312668	0							0.016908	-0.003716
-0.464768	0.756626	-0.447775	12.419702	-0.311835	0							0.016992	-0.003705
-0.464684	0.756698	-0.447609	12.419705	-0.311002	0							0.017075	-0.003693
-0.464601	0.756845	-0.447442	12.419719	-0.310169	0							0.017158	-0.003682
-0.464518	0.756981	-0.447276	12.419827	-0.309336	0							0.017242	-0.003671
-0.464435	0.757114	-0.447109	12.420004	-0.308503	0							0.017325	-0.00366
-0.464351	0.757247	-0.446942	12.420174	-0.30767	0							0.017408	-0.003648
-0.464268	0.75738	-0.446776	12.420111	-0.306837	0							0.017491	-0.003637
-0.464185	0.757514	-0.446609	12.420135	-0.306004	0							0.017575	-0.003626
-0.464101	0.757641	-0.446443	12.420265	-0.305171	0							0.017658	-0.003615
-0.464018	0.757771	-0.446276	12.420559	-0.304338	0							0.017741	-0.003604
-0.463935	0.757904	-0.446109	12.420699	-0.303506	0							0.017825	-0.003593
-0.463852	0.757923	-0.445943	12.420951	-0.302673	0							0.017908	-0.003582
-0.463768	0.757667	-0.445776	12.421009	-0.30184	0							0.017991	-0.003571
-0.463685	0.757269	-0.44561	12.42115	-0.301007	0							0.018075	-0.00356
-0.463602	0.756832	-0.445443	12.421207	-0.300174	0							0.018158	-0.003549
-0.463518	0.756383	-0.445276	12.421317	-0.299341	0							0.018241	-0.003537
-0.463435	0.755934	-0.44511	12.421422	-0.298508	0							0.018324	-0.003526
-0.463352	0.755508	-0.444943	12.421506	-0.297675	0							0.018408	-0.003516
-0.463269	0.755067	-0.444777	12.421479	-0.296842	0							0.018491	-0.003505
-0.463185	0.754617	-0.44461	12.421573	-0.296009	0							0.018574	-0.003494
-0.463102	0.754189	-0.444444	12.421511	-0.295176	0							0.018658	-0.003483
-0.463019	0.753752	-0.444277	12.421587	-0.294343	0							0.018741	-0.003472
-0.462935	0.75335	-0.44411	12.421529	-0.29351	0							0.018824	-0.003461
-0.462852	0.753058	-0.443944	12.421645	-0.292677	0							0.018907	-0.00345
-0.462769	0.75278	-0.443777	12.421648	-0.291844	0							0.018991	-0.003439
-0.462685	0.752512	-0.443611	12.421705	-0.291011	0							0.019074	-0.003429
-0.462602	0.752234	-0.443444	12.421639	-0.290178	0							0.019157	-0.003418
-0.462519	0.751965	-0.443277	12.421706	-0.289345	0							0.019241	-0.003407
-0.462436	0.751687	-0.443111	12.421719	-0.288512	0							0.019324	-0.003396
-0.462352	0.751402	-0.442944	12.421709	-0.287679	0							0.019407	-0.003386
-0.462269	0.751133	-0.442778	12.421703	-0.286846	0							0.01949	-0.003375
-0.462186	0.750891	-0.442611	12.421745	-0.286013	0							0.019574	-0.003365
-0.462102	0.750701	-0.442444	12.421789	-0.28518	0							0.019657	-0.003354
-0.462019	0.75056	-0.442278	12.421782	-0.284347	0							0.01974	-0.003343
-0.461936	0.75042	-0.442111	12.421805	-0.283514	0							0.019824	-0.003333
-0.461853	0.750286	-0.441945	12.421862	-0.282681	0							0.019907	-0.003322
-0.461769	0.750146	-0.441778	12.421906	-0.281848	0							0.01999	-0.003311
-0.461686	0.750011	-0.441612	12.421956	-0.281016	0							0.020074	-0.003297
-0.461603	0.749878	-0.441445	12.421969	-0.280183	0							0.020157	-0.003283
-0.461519	0.749737	-0.441278	12.422004	-0.27935	0							0.02024	-0.00327
-0.461436	0.749602	-0.441112	12.422051	-0.278517	0							0.020323	-0.003256
-0.461353	0.749467	-0.440945	12.422134	-0.277684	0							0.020407	-0.003242
-0.461269	0.749302	-0.440779	12.42227	-0.276851	0							0.02049	-0.003228
-0.461186	0.749301	-0.440612	12.422266	-0.276018	0							0.020573	-0.003214
-0.461103	0.749335	-0.440445	12.422306	-0.275185	0							0.020657	-0.0032
-0.46102	0.749368	-0.440279	12.422357	-0.274352	0							0.02074	-0.003186
-0.460936	0.749404	-0.440112	12.422281	-0.273519	0							0.020823	-0.003172
-0.460853	0.749438	-0.439946	12.422282	-0.272686	0							0.020906	-0.003162
-0.46077	0.749472	-0.439779	12.422344	-0.271853	0							0.02099	-0.003152
-0.460686	0.749505	-0.439612	12.422353	-0.27102	0							0.021073	-0.003142
-0.460603	0.749539	-0.439446	12.422384	-0.270187	0							0.021156	-0.003132
-0.46052	0.749573	-0.439279	12.422538	-0.269354	0							0.02124	-0.003122
-0.460437	0.749684	-0.439113	12.422617	-0.268521	0							0.021323	-0.003111
-0.460353	0.750053	-0.438946	12.422654	-0.267688	0							0.021406	-0.003101
-0.46027	0.750533	-0.43878	12.422695	-0.266855	0							0.02149	-0.003091
-0.460187	0.751026	-0.438613	12.422739	-0.266022	0							0.021573	-0.003081
-0.460103	0.751521	-0.438446	12.422701	-0.265189	0							0.021656	-0.003071
-0.46002	0.752016	-0.43828	12.422698	-0.264356	0							0.021739	-0.003061
-0.459937	0.752512	-0.438113	12.42275	-0.263523	0							0.021823	-0.003051
-0.459854	0.753009	-0.437947	12.422729	-0.26269	0							0.021906	-0.003042
-0.45977	0.753507	-0.43778	12.422625	-0.261857	0							0.021989	-0.003032
-0.459687	0.754006	-0.437613	12.422663	-0.261024	0							0.022073	-0.003022
-0.459604	0.754632	-0.437447	12.422732	-0.260191	0							0.022156	-0.003012
-0.45952	0.755139	-0.43728	12.422709	-0.259358	0							0.022239	-0.003002
-0.459437	0.75551	-0.437114	12.422742	-0.258526	0							0.022322	-0.002993
-0.459354	0.75589	-0.436947	12.422827	-0.257693	0							0.022406	-0.002983
-0.45927	0.756275	-0.43678	12.422902	-0.25686	0							0.022489	-0.002973
-0.459187	0.756661	-0.436614	12.422894	-0.256027	0							0.022572	-0.00296
-0.459104	0.757024	-0.436447	12.422902	-0.255194	0							0.022656	-0.002947
-0.459021	0.757407	-0.436281	12.422916	-0.254361	0							0.022739	-0.002934
-0.458937	0.757795	-0.436114	12.422998	-0.253528	0							0.022822	-0.002922
-0.458854	0.75816	-0.435948	12.423032	-0.252695	0							0.022905	-0.002909
-0.458771	0.758507	-0.435781	12.423062	-0.251862	0							0.022989	-0.002896
-0.458687	0.758755	-0.435614	12.42302	-0.251029	0							0.023072	-0.002883
-0.458604	0.759033	-0.435448	12.423043	-0.250196	0							0.023155	-0.00287
-0.458521	0.759316	-0.435281	12.423188	-0.249363	0							0.023239	-0.002858
-0.458438	0.759582	-0.435115	12.423159	-0.24853	0							0.023322	-0.002845
-0.458354	0.759847	-0.434948	12.423243	-0.247697	0							0.023405	-0.002833
-0.458271	0.760131	-0.434781	12.423267	-0.246864	0							0.023489	-0.00282
-0.458188	0.760398	-0.434615	12.423202	-0.246031	0							0.023572	-0.002808
-0.458104	0.760683	-0.434448	12.423209	-0.245198	0							0.023655	-0.002796
-0.458021	0.760951	-0.434282	12.42332	-0.244365	0							0.023738	-0.002783
-0.457938	0.761212	-0.434115	12.423426	-0.243532	0							0.023822	-0.002771
-0.457854	0.761469	-0.433948	12.423541	-0.242699	0							0.023905	-0.002759
-0.457771	0.761836	-0.433782	12.423686	-0.241866	0							0.023988	-0.002746
-0.457688	0.762187	-0.433615	12.423626	-0.241033	0							0.024072	-0.002734
-0.457605	0.762538	-0.433449	12.423512	-0.2402	0							0.024155	-0.002722
-0.457521	0.76289	-0.433282	12.423317	-0.239367	0							0.024238	-0.00271
-0.457438	0.763242	-0.433115	12.42319	-0.238534	0							0.024321	-0.002698
-0.457355	0.763596	-0.432949	12.42325	-0.237701	0							0.024405	-0.002686
-0.457271	0.76395	-0.432782	12.423326	-0.236869	0							0.024488	-0.002674
-0.457188	0.764306	-0.432616	12.423303	-0.236036	0							0.024571	-0.002662
-0.457105	0.764662	-0.432449	12.423303	-0.235203	0							0.024655	-0.002651
-0.457022	0.764823	-0.432283	12.423357	-0.23437	0							0.024738	-0.002639
-0.456938	0.764775	-0.432116	12.423427	-0.233537	0							0.024821	-0.002627
-0.456855	0.764704	-0.431949	12.423458	-0.232704	0							0.024904	-0.002615
-0.456772	0.764632	-0.431783	12.423388	-0.231871	0							0.024988	-0.002603
-0.456688	0.764565	-0.431616	12.423307	-0.231038	0							0.025071	-0.002592
-0.456605	0.764493	-0.43145	12.423359	-0.230205	0							0.025154	-0.002581
-0.456522	0.764421	-0.431283	12.423373	-0.229372	0							0.025238	-0.002569
-0.456439	0.764349	-0.431116	12.423491	-0.228539	0							0.025321	-0.002558
-0.456355	0.764281	-0.43095	12.423589	-0.227706	0							0.025404	-0.002547
-0.456272	0.764192	-0.430783	12.423644	-0.226873	0							0.025488	-0.002535
-0.456189	0.763846	-0.430617	12.423662	-0.22604	0							0.025571	-0.002524
-0.456105	0.763419	-0.43045	12.423685	-0.225207	0							0.025654	-0.002512
-0.456022	0.763017	-0.430283	12.423766	-0.224374	0							0.025737	-0.002501
-0.455939	0.76259	-0.430117	12.423799	-0.223541	0							0.025821	-0.00249
-0.455855	0.762187	-0.42995	12.423833	-0.222708	0							0.025904	-0.002479
-0.455772	0.761783	-0.429784	12.423824	-0.221875	0							0.025987	-0.002468
-0.455689	0.761376	-0.429617	12.423833	-0.221042	0							0.026071	-0.002457
-0.455606	0.760945	-0.429451	12.423851	-0.220209	0							0.026154	-0.002446
-0.455522	0.760537	-0.429284	12.423821	-0.219376	0							0.026237	-0.002435
-0.455439	0.760148	-0.429117	12.423815	-0.218543	0							0.026321	-0.002425
-0.455356	0.75998	-0.428951	12.423833	-0.21771	0							0.026404	-0.002414
-0.455272	0.759764	-0.428784	12.423854	-0.216877	0							0.026487	-0.002403
-0.455189	0.759512	-0.428618	12.423897	-0.216044	0							0.02657	-0.002392
-0.455106	0.759259	-0.428451	12.423973	-0.215211	0							0.026654	-0.002381
-0.455023	0.759005	-0.428284	12.424006	-0.214379	0							0.026737	-0.002371
-0.454939	0.758752	-0.428118	12.424044	-0.213546	0							0.02682	-0.00236
-0.454856	0.758511	-0.427951	12.424054	-0.212713	0							0.026904	-0.00235
-0.454773	0.758254	-0.427785	12.424142	-0.21188	0							0.026987	-0.00234
-0.454689	0.757999	-0.427618	12.424384	-0.211047	0							0.02707	-0.002329
-0.454606	0.757754	-0.427451	12.424573	-0.210214	0							0.027153	-0.002319
-0.454523	0.757519	-0.427285	12.424742	-0.209381	0							0.027237	-0.002308
-0.454439	0.757604	-0.427118	12.424859	-0.208548	0							0.02732	-0.002298
-0.454356	0.757812	-0.426952	12.424915	-0.207715	0							0.027403	-0.002288
-0.454273	0.758021	-0.426785	12.425027	-0.206882	0							0.027487	-0.002277
-0.45419	0.758241	-0.426619	12.425107	-0.206049	0							0.02757	-0.002267
-0.454106	0.758451	-0.426452	12.425095	-0.205216	0							0.027653	-0.002257
-0.454023	0.758661	-0.426285	12.425034	-0.204383	0							0.027736	-0.002247
-0.45394	0.758874	-0.426119	12.425102	-0.20355	0							0.02782	-0.002238
-0.453856	0.759096	-0.425952	12.425129	-0.202717	0							0.027903	-0.002228
-0.453773	0.759305	-0.425786	12.42515	-0.201884	0							0.027986	-0.002218
-0.45369	0.759476	-0.425619	12.425198	-0.201051	0							0.02807	-0.002208
-0.453607	0.759504	-0.425452	12.425263	-0.200218	0							0.028153	-0.002198
-0.453523	0.759137	-0.425286	12.425349	-0.199385	0							0.028236	-0.002188
-0.45344	0.75877	-0.425119	12.425398	-0.198552	0							0.02832	-0.002178
-0.453357	0.758404	-0.424953	12.42537	-0.197719	0							0.028403	-0.002164
-0.453273	0.758051	-0.424786	12.425307	-0.196886	0							0.028486	-0.00215
-0.45319	0.757679	-0.424619	12.425293	-0.196053	0							0.028569	-0.002135
-0.453107	0.75731	-0.424453	12.42528	-0.19522	0							0.028653	-0.002121
-0.453024	0.756956	-0.424286	12.42537	-0.194387	0							0.028736	-0.002107
-0.45294	0.756596	-0.42412	12.425397	-0.193554	0							0.028819	-0.002093
-0.452857	0.756268	-0.423953	12.425419	-0.192721	0							0.028903	-0.002078
-0.452774	0.756112	-0.423787	12.425446	-0.191889	0							0.028986	-0.002064
-0.45269	0.755951	-0.42362	12.425469	-0.191056	0							0.029069	-0.00205
-0.452607	0.75579	-0.423453	12.42548	-0.190223	0							0.029152	-0.002036
-0.452524	0.755628	-0.423287	12.425445	-0.18939	0							0.029236	-0.002027
-0.45244	0.755465	-0.42312	12.425438	-0.188557	0							0.029319	-0.002018
-0.452357	0.755303	-0.422954	12.425475	-0.187724	0							0.029402	-0.002009
-0.452274	0.755146	-0.422787	12.425531	-0.186891	0							0.029486	-0.002001
-0.452191	0.754981	-0.42262	12.425563	-0.186058	0							0.029569	-0.001992
-0.452107	0.754817	-0.422454	12.425577	-0.185225	0							0.029652	-0.001983
-0.452024	0.754657	-0.422287	12.42559	-0.184392	0							0.029736	-0.001974
-0.451941	0.75451	-0.422121	12.425641	-0.183559	0							0.029819	-0.001965
-0.451857	0.754451	-0.421954	12.425659	-0.182726	0							0.029902	-0.001957
-0.451774	0.754441	-0.421787	12.425653	-0.181893	0							0.029985	-0.001948
-0.451691	0.754432	-0.421621	12.425672	-0.18106	0							0.030069	-0.001935
-0.451608	0.754423	-0.421454	12.425708	-0.180227	0							0.030152	-0.001923
-0.451524	0.754414	-0.421288	12.425705	-0.179394	0							0.030235	-0.00191
-0.451441	0.754406	-0.421121	12.425714	-0.178561	0							0.030319	-0.001898
-0.451358	0.754396	-0.420954	12.425788	-0.177728	0							0.030402	-0.001885
-0.451274	0.754387	-0.420788	12.4259	-0.176895	0							0.030485	-0.001873
-0.451191	0.754421	-0.420621	12.42599	-0.176062	0							0.030568	-0.00186
-0.451108	0.75459	-0.420455	12.426029	-0.175229	0							0.030652	-0.001847
-0.451025	0.754851	-0.420288	12.42602	-0.174396	0							0.030735	-0.001835
-0.450941	0.755154	-0.420122	12.426084	-0.173563	0							0.030818	-0.001822
-0.450858	0.755459	-0.419955	12.426172	-0.17273	0							0.030902	-0.001811
-0.450775	0.755761	-0.419788	12.426186	-0.171897	0							0.030985	-0.001799
-0.450691	0.756059	-0.419622	12.426187	-0.171064	0							0.031068	-0.001788
-0.450608	0.756365	-0.419455	12.42618	-0.170232	0							0.031151	-0.001776
-0.450525	0.756667	-0.419289	12.426196	-0.169399	0							0.031235	-0.001764
-0.450441	0.756976	-0.419122	12.426199	-0.168566	0							0.031318	-0.001753
-0.450358	0.757164	-0.418955	12.426159	-0.167733	0							0.031401	-0.001741
-0.450275	0.757075	-0.418789	12.426172	-0.1669	0							0.031485	-0.00173
-0.450192	0.756928	-0.418622	12.426239	-0.166067	0							0.031568	-0.001718
-0.450108	0.756828	-0.418456	12.426267	-0.165234	0							0.031651	-0.001706
-0.450025	0.756729	-0.418289	12.426268	-0.164401	0							0.031735	-0.001696
-0.449942	0.756628	-0.418122	12.426224	-0.163568	0							0.031818	-0.001685
-0.449858	0.756529	-0.417956	12.426271	-0.162735	0							0.031901	-0.001674
-0.449775	0.756428	-0.417789	12.426365	-0.161902	0							0.031984	-0.001664
-0.449692	0.756328	-0.417623	12.426392	-0.161069	0							0.032068	-0.001653
-0.449609	0.756227	-0.417456	12.426403	-0.160236	0							0.032151	-0.001642
-0.449525	0.756128	-0.41729	12.426473	-0.159403	0							0.032234	-0.001632
-0.449442	0.756207	-0.417123	12.426512	-0.15857	0							0.032318	-0.001621
-0.449359	0.75658	-0.416956	12.426485	-0.157737	0							0.032401	-0.00161
-0.449275	0.756968	-0.41679	12.426526	-0.156904	0							0.032484	-0.001599
-0.449192	0.757357	-0.416623	12.426536	-0.156071	0							0.032567	-0.001586
-0.449109	0.75774	-0.416457	12.426554	-0.155238	0							0.032651	-0.001573
-0.449025	0.758112	-0.41629	12.426628	-0.154405	0							0.032734	-0.00156
-0.448942	0.758485	-0.416123	12.426663	-0.153572	0							0.032817	-0.001547
-0.448859	0.758856	-0.415957	12.426689	-0.152739	0							0.032901	-0.001534
-0.448776	0.759226	-0.41579	12.426653	-0.151906	0							0.032984	-0.001521
-0.448692	0.759586	-0.415624	12.426641	-0.151073	0							0.033067	-0.001507
-0.448609	0.759958	-0.415457	12.426697	-0.15024	0							0.03315	-0.001494
-0.448526	0.76025	-0.41529	12.426753	-0.149407	0							0.033234	-0.001481
-0.448442	0.760223	-0.415124	12.426812	-0.148574	0							0.033317	-0.001468
-0.448359	0.760099	-0.414957	12.426855	-0.147742	0							0.0334	-0.001456
-0.448276	0.759975	-0.414791	12.42688	-0.146909	0							0.033484	-0.001445
-0.448193	0.759855	-0.414624	12.426867	-0.146076	0							0.033567	-0.001433
-0.448109	0.759736	-0.414458	12.426871	-0.145243	0							0.03365	-0.001421
-0.448026	0.759613	-0.414291	12.426925	-0.14441	0							0.033734	-0.001409
-0.447943	0.759495	-0.414124	12.426981	-0.143577	0							0.033817	-0.001398
-0.447859	0.759376	-0.413958	12.426992	-0.142744	0							0.0339	-0.001386
-0.447776	0.759254	-0.413791	12.427019	-0.141911	0							0.033983	-0.001374
-0.447693	0.759131	-0.413625	12.427039	-0.141078	0							0.034067	-0.001362
-0.447609	0.758984	-0.413458	12.42708	-0.140245	0							0.03415	-0.001351
-0.447526	0.75891	-0.413291	12.427115	-0.139412	0							0.034233	-0.00134
-0.447443	0.75902	-0.413125	12.427159	-0.138579	0							0.034317	-0.00133
-0.44736	0.759134	-0.412958	12.427203	-0.137746	0							0.0344	-0.001319
-0.447276	0.759247	-0.412792	12.427246	-0.136913	0							0.034483	-0.001309
-0.447193	0.759361	-0.412625	12.42726	-0.13608	0							0.034566	-0.001299
-0.44711	0.759475	-0.412458	12.427221	-0.135247	0							0.03465	-0.001288
-0.447026	0.759592	-0.412292	12.427216	-0.134414	0							0.034733	-0.001278
-0.446943	0.75971	-0.412125	12.427275	-0.133581	0							0.034816	-0.001267
-0.44686	0.759826	-0.411959	12.427307	-0.132748	0							0.0349	-0.001257
-0.446777	0.759944	-0.411792	12.427186	-0.131915	0							0.034983	-0.001247
-0.446693	0.760031	-0.411626	12.427161	-0.131082	0							0.035066	-0.001237
-0.44661	0.759975	-0.411459	12.427203	-0.130249	0							0.03515	-0.001228
-0.446527	0.759864	-0.411292	12.427203	-0.129416	0							0.035233	-0.001219
-0.446443	0.759748	-0.411126	12.427179	-0.128583	0							0.035316	-0.00121
-0.44636	0.759629	-0.410959	12.427213	-0.12775	0							0.035399	-0.0012
-0.446277	0.759514	-0.410793	12.427252	-0.126917	0							0.035483	-0.001191
-0.446194	0.759397	-0.410626	12.427273	-0.126085	0							0.035566	-0.001182
-0.44611	0.759278	-0.410459	12.427262	-0.125252	0							0.035649	-0.001173
-0.446027	0.759164	-0.410293	12.427268	-0.124419	0							0.035733	-0.001163
-0.445944	0.759045	-0.410126	12.427302	-0.123586	0							0.035816	-0.001154
-0.44586	0.758907	-0.40996	12.427348	-0.122753	0							0.035899	-0.001142
-0.445777	0.758956	-0.409793	12.4275	-0.12192	0							0.035982	-0.00113
-0.445694	0.759134	-0.409626	12.427587	-0.121087	0							0.036066	-0.001117
-0.44561	0.759326	-0.40946	12.427567	-0.120254	0							0.036149	-0.001105
-0.445527	0.759525	-0.409293	12.427573	-0.119421	0							0.036232	-0.001093
-0.445444	0.759717	-0.409127	12.427614	-0.118588	0							0.036316	-0.00108
-0.445361	0.759913	-0.40896	12.427654	-0.117755	0							0.036399	-0.001068
-0.445277	0.760108	-0.408794	12.427747	-0.116922	0							0.036482	-0.001056
-0.445194	0.760298	-0.408627	12.427778	-0.116089	0							0.036565	-0.001043
-0.445111	0.760497	-0.40846	12.427747	-0.115256	0							0.036649	-0.001031
-0.445027	0.760677	-0.408294	12.427742	-0.114423	0							0.036732	-0.001017
-0.444944	0.760794	-0.408127	12.427744	-0.11359	0							0.036815	-0.001004
-0.444861	0.760883	-0.407961	12.427787	-0.112757	0							0.036899	-0.00099
-0.444778	0.760969	-0.407794	12.427852	-0.111924	0							0.036982	-0.000977
-0.444694	0.761052	-0.407627	12.427883	-0.111091	0							0.037065	-0.000963
-0.444611	0.761136	-0.407461	12.427927	-0.110258	0							0.037149	-0.00095
-0.444528	0.761224	-0.407294	12.427985	-0.109425	0							0.037232	-0.000936
-0.444444	0.761309	-0.407128	12.42798	-0.108592	0							0.037315	-0.000922
-0.444361	0.761391	-0.406961	12.427982	-0.107759	0							0.037398	-0.000909
-0.444278	0.761477	-0.406794	12.427891	-0.106926	0							0.037482	-0.000895
-0.444194	0.761657	-0.406628	12.42791	-0.106093	0							0.037565	-0.000885
-0.444111	0.762039	-0.406461	12.427874	-0.10526	0							0.037648	-0.000875
-0.444028	0.762395	-0.406295	12.427877	-0.104427	0							0.037732	-0.000864
-0.443945	0.762737	-0.406128	12.427876	-0.103595	0							0.037815	-0.000854
-0.443861	0.763079	-0.405961	12.42792	-0.102762	0							0.037898	-0.000844
-0.443778	0.763407	-0.405795	12.428007	-0.101929	0							0.037981	-0.000833
-0.443695	0.763739	-0.405628	12.428084	-0.101096	0							0.038065	-0.000823
-0.443611	0.764079	-0.405462	12.428049	-0.100263	0							0.038148	-0.000813
-0.443528	0.764413	-0.405295	12.428065	-0.09943	0							0.038231	-0.000802
-0.443445	0.764753	-0.405129	12.428032	-0.098597	0							0.038315	-0.000792
-0.443362	0.765054	-0.404962	12.428022	-0.097764	0							0.038398	-0.000784
-0.443278	0.7651	-0.404795	12.427984	-0.096931	0							0.038481	-0.000776
-0.443195	0.765243	-0.404629	12.428017	-0.096098	0							0.038565	-0.000768
-0.443112	0.76541	-0.404462	12.428037	-0.095265	0							0.038648	-0.000761
-0.443028	0.765579	-0.404296	12.428035	-0.094432	0							0.038731	-0.000753
-0.442945	0.765743	-0.404129	12.427979	-0.093599	0							0.038814	-0.000745
-0.442862	0.765904	-0.403962	12.428128	-0.092766	0							0.038898	-0.000737
-0.442779	0.766072	-0.403796	12.428255	-0.091933	0							0.038981	-0.000729
-0.442695	0.766235	-0.403629	12.428246	-0.0911	0							0.039064	-0.000721
-0.442612	0.766399	-0.403463	12.428239	-0.090267	0							0.039148	-0.000714
-0.442529	0.766562	-0.403296	12.428252	-0.089434	0							0.039231	-0.000702
-0.442445	0.766693	-0.403129	12.42827	-0.088601	0							0.039314	-0.00069
-0.442362	0.766496	-0.402963	12.428267	-0.087768	0							0.039397	-0.000678
-0.442279	0.766257	-0.402796	12.428303	-0.086935	0							0.039481	-0.000666
-0.442195	0.766033	-0.40263	12.428386	-0.086102	0							0.039564	-0.000654
-0.442112	0.765816	-0.402463	12.42839	-0.085269	0							0.039647	-0.000642
-0.442029	0.765591	-0.402297	12.428419	-0.084436	0							0.039731	-0.00063
-0.441946	0.765358	-0.40213	12.428472	-0.083603	0							0.039814	-0.000618
-0.441862	0.765132	-0.401963	12.428482	-0.08277	0							0.039897	-0.000606
-0.441779	0.764899	-0.401797	12.428517	-0.081937	0							0.03998	-0.000594
-0.441696	0.764673	-0.40163	12.428588	-0.081105	0							0.040064	-0.000582
-0.441612	0.764215	-0.401464	12.428581	-0.080272	0							0.040147	-0.00057
-0.441529	0.763983	-0.401297	12.428622	-0.079439	0							0.04023	-0.000558
-0.441446	0.763748	-0.40113	12.428575	-0.078606	0							0.040314	-0.000546
-0.441363	0.763529	-0.400964	12.428591	-0.077773	0							0.040397	-0.000534
-0.441279	0.763317	-0.400797	12.428612	-0.07694	0							0.04048	-0.000522
-0.441196	0.763098	-0.400631	12.428661	-0.076107	0							0.040564	-0.00051
-0.441113	0.762878	-0.400464	12.428613	-0.075274	0							0.040647	-0.000498
-0.441029	0.762649	-0.400297	12.428625	-0.074441	0							0.04073	-0.000486
-0.440946	0.76243	-0.400131	12.428663	-0.073608	0							0.040813	-0.000474
-0.440863	0.762218	-0.399964	12.428658	-0.072775	0							0.040897	-0.00046
-0.440779	0.76203	-0.399798	12.428666	-0.071942	0							0.04098	-0.000447
-0.440696	0.761634	-0.399631	12.428664	-0.071109	0							0.041063	-0.000434
-0.440613	0.761248	-0.399465	12.428605	-0.070276	0							0.041147	-0.000421
-0.44053	0.760862	-0.399298	12.428632	-0.069443	0							0.04123	-0.000408
-0.440446	0.760476	-0.399131	12.428536	-0.06861	0							0.041313	-0.000395
-0.440363	0.760089	-0.398965	12.428597	-0.067777	0							0.041396	-0.000382
-0.44028	0.759718	-0.398798	12.428632	-0.066944	0							0.04148	-0.000369
-0.440196	0.759331	-0.398632	12.428607	-0.066111	0							0.041563	-0.000356
-0.440113	0.758926	-0.398465	12.428726	-0.065278	0							0.041646	-0.000343
-0.44003	0.758557	-0.398298	12.428847	-0.064445	0							0.04173	-0.000329
-0.439947	0.758393	-0.398132	12.428872	-0.063612	0							0.041813	-0.000316
-0.439863	0.758575	-0.397965	12.428925	-0.062779	0							0.041896	-0.000303
-0.43978	0.758804	-0.397799	12.428926	-0.061946	0							0.041979	-0.00029
-0.439697	0.759013	-0.397632	12.428918	-0.061113	0							0.042063	-0.000276
-0.439613	0.759219	-0.397465	12.428982	-0.06028	0							0.042146	-0.000263
-0.43953	0.759434	-0.397299	12.428997	-0.059447	0							0.042229	-0.00025
-0.439447	0.759648	-0.397132	12.429226	-0.058615	0							0.042313	-0.000237
-0.439364	0.75987	-0.396966	12.429403	-0.057782	0							0.042396	-0.000224
-0.43928	0.760082	-0.396799	12.429489	-0.056949	0							0.042479	-0.00021
-0.439197	0.760293	-0.396632	12.429565	-0.056116	0							0.042563	-0.000204
-0.439114	0.760363	-0.396466	12.429687	-0.055283	0							0.042646	-0.000197
-0.43903	0.760061	-0.396299	12.429772	-0.05445	0							0.042729	-0.000191
-0.438947	0.759701	-0.396133	12.429771	-0.053617	0							0.042812	-0.000184
-0.438864	0.759328	-0.395966	12.429749	-0.052784	0							0.042896	-0.000177
-0.43878	0.758988	-0.3958	12.42973	-0.051951	0							0.042979	-0.000171
-0.438697	0.758618	-0.395633	12.429662	-0.051118	0							0.043062	-0.000164
-0.438614	0.758264	-0.395466	12.429689	-0.050285	0							0.043146	-0.000157
-0.438531	0.757882	-0.3953	12.429696	-0.049452	0							0.043229	-0.000151
-0.438447	0.757537	-0.395133	12.429708	-0.048619	0							0.043312	-0.000144
-0.438364	0.757213	-0.394967	12.429699	-0.047786	0							0.043395	-0.000131
-0.438281	0.757035	-0.3948	12.429731	-0.046953	0							0.043479	-0.000117
-0.438197	0.757152	-0.394633	12.42976	-0.04612	0							0.043562	-0.000104
-0.438114	0.757237	-0.394467	12.429782	-0.045287	0							0.043645	-0.000091
-0.438031	0.757322	-0.3943	12.429846	-0.044454	0							0.043729	-0.000077
-0.437948	0.757403	-0.394134	12.429964	-0.043621	0							0.043812	-0.000064
-0.437864	0.757488	-0.393967	12.429935	-0.042788	0							0.043895	-0.000051
-0.437781	0.757576	-0.3938	12.430018	-0.041955	0							0.043979	-0.000037
-0.437698	0.757664	-0.393634	12.430059	-0.041122	0							0.044062	-0.000024
-0.437614	0.757748	-0.393467	12.430054	-0.040289	0							0.044145	-0.00001
-0.437531	0.757823	-0.393301	12.430056	-0.039456	0							0.044228	0.000003
-0.437448	0.757795	-0.393134	12.430086	-0.038623	0							0.044312	0.000017
-0.437364	0.757519	-0.392968	12.430114	-0.03779	0							0.044395	0.00003
-0.437281	0.757295	-0.392801	12.430086	-0.036958	0							0.044478	0.000044
-0.437198	0.757071	-0.392634	12.430095	-0.036125	0							0.044562	0.000057
-0.437115	0.756851	-0.392468	12.430069	-0.035292	0							0.044645	0.000071
-0.437031	0.756638	-0.392301	12.430108	-0.034459	0							0.044728	0.000084
-0.436948	0.756404	-0.392135	12.430142	-0.033626	0							0.044811	0.000097
-0.436865	0.756177	-0.391968	12.430149	-0.032793	0							0.044895	0.000111
-0.436781	0.755966	-0.391801	12.43014	-0.03196	0							0.044978	0.000124
-0.436698	0.755742	-0.391635	12.430178	-0.031127	0							0.045061	0.000131
-0.436615	0.755578	-0.391468	12.430204	-0.030294	0							0.045145	0.000138
-0.436532	0.755558	-0.391302	12.430253	-0.029461	0							0.045228	0.000145
-0.436448	0.755511	-0.391135	12.430208	-0.028628	0							0.045311	0.000152
-0.436365	0.755467	-0.390968	12.430275	-0.027795	0							0.045395	0.000158
-0.436282	0.755422	-0.390802	12.430326	-0.026962	0							0.045478	0.000165
-0.436198	0.755377	-0.390635	12.430376	-0.026129	0							0.045561	0.000172
-0.436115	0.755334	-0.390469	12.430346	-0.025296	0							0.045644	0.000179
-0.436032	0.755289	-0.390302	12.430386	-0.024463	0							0.045728	0.000185
-0.435949	0.755242	-0.390136	12.430405	-0.02363	0							0.045811	0.000192
-0.435865	0.7552	-0.389969	12.430372	-0.022797	0							0.045894	0.000206
-0.435782	0.755105	-0.389802	12.430474	-0.021964	0							0.045978	0.000219
-0.435699	0.75475	-0.389636	12.430469	-0.021131	0							0.046061	0.000233
-0.435615	0.754345	-0.389469	12.430487	-0.020298	0							0.046144	0.000247
-0.435532	0.753932	-0.389303	12.430542	-0.019465	0							0.046227	0.00026
-0.435449	0.753544	-0.389136	12.430588	-0.018632	0							0.046311	0.000274
-0.435365	0.753115	-0.388969	12.430589	-0.017799	0							0.046394	0.000288
-0.435282	0.752728	-0.388803	12.430621	-0.016966	0							0.046477	0.000301
-0.435199	0.752296	-0.388636	12.4307	-0.016133	0							0.046561	0.000315
-0.435116	0.751898	-0.38847	12.430701	-0.0153	0							0.046644	0.000329
-0.435032	0.751489	-0.388303	12.430772	-0.014468	0							0.046727	0.000343
-0.434949	0.751156	-0.388136	12.430879	-0.013635	0							0.046811	0.000356
-0.434866	0.751027	-0.38797	12.430944	-0.012802	0							0.046894	0.00037
-0.434782	0.750914	-0.387803	12.430965	-0.011969	0							0.046977	0.000384
-0.434699	0.750804	-0.387637	12.431014	-0.011136	0							0.04706	0.000398
-0.434616	0.750684	-0.38747	12.431083	-0.010303	0							0.047144	0.000411
-0.434533	0.75057	-0.387304	12.431087	-0.00947	0							0.047227	0.000425
-0.434449	0.750457	-0.387137	12.431116	-0.008637	0							0.04731	0.000439
-0.434366	0.750344	-0.38697	12.431048	-0.007804	0							0.047394	0.000453
-0.434283	0.750231	-0.386804	12.431027	-0.006971	0							0.047477	0.000466
-0.434199	0.750117	-0.386637	12.430989	-0.006138	0							0.04756	0.000473
-0.434116	0.750042	-0.386471	12.430995	-0.005305	0							0.047643	0.00048
-0.434033	0.750134	-0.386304	12.431051	-0.004472	0							0.047727	0.000487
-0.43395	0.750439	-0.386137	12.431068	-0.003639	0							0.04781	0.000494
-0.433866	0.750729	-0.385971	12.431137	-0.002806	0							0.047893	0.000501
-0.433783	0.751023	-0.385804	12.431177	-0.001973	0							0.047977	0.000508
-0.4337	0.751325	-0.385638	12.431251	-0.00114	0							0.04806	0.000515
-0.433616	0.751618	-0.385471	12.431181	-0.000307	0							0.048143	0.000522
-0.433533	0.751918	-0.385304	12.431163	0.000526	0							0.048226	0.000529
-0.43345	0.752209	-0.385138	12.431252	0.001359	0							0.04831	0.000536
-0.433366	0.752514	-0.384971	12.431282	0.002192	0							0.048393	0.00055
-0.433283	0.75276	-0.384805	12.431277	0.003025	0							0.048476	0.000564
-0.4332	0.752722	-0.384638	12.43127	0.003858	0							0.04856	0.000578
-0.433117	0.752373	-0.384472	12.431276	0.004691	0							0.048643	0.000591
-0.433033	0.752016	-0.384305	12.431345	0.005524	0							0.048726	0.000605
-0.43295	0.75167	-0.384138	12.431345	0.006357	0							0.04881	0.000619
-0.432867	0.751308	-0.383972	12.431266	0.00719	0							0.048893	0.000633
-0.432783	0.750947	-0.383805	12.431306	0.008022	0							0.048976	0.000647
-0.4327	0.750587	-0.383639	12.431308	0.008855	0							0.049059	0.000661
-0.432617	0.750219	-0.383472	12.431335	0.009688	0							0.049143	0.000675
-0.432534	0.749854	-0.383305	12.431317	0.010521	0							0.049226	0.000689
-0.43245	0.74952	-0.383139	12.431345	0.011354	0							0.049309	0.000703
-0.432367	0.749271	-0.382972	12.431346	0.012187	0							0.049393	0.000717
-0.432284	0.749192	-0.382806	12.431437	0.01302	0							0.049476	0.000732
-0.4322	0.749128	-0.382639	12.43148	0.013853	0							0.049559	0.000746
-0.432117	0.749064	-0.382472	12.431497	0.014686	0							0.049642	0.00076
-0.432034	0.749001	-0.382306	12.4316	0.015519	0							0.049726	0.000774
-0.43195	0.748935	-0.382139	12.431584	0.016352	0							0.049809	0.000788
-0.431867	0.748875	-0.381973	12.431554	0.017185	0							0.049892	0.000802
-0.431784	0.748811	-0.381806	12.431569	0.018018	0							0.049976	0.000816
-0.431701	0.748747	-0.381639	12.431718	0.018851	0							0.050059	0.000823
-0.431617	0.748692	-0.381473	12.431769	0.019684	0							0.050142	0.00083
-0.431534	0.748633	-0.381306	12.43169	0.020517	0							0.050225	0.000837
-0.431451	0.748544	-0.38114	12.431623	0.02135	0							0.050309	0.000844
-0.431367	0.748438	-0.380973	12.431593	0.022183	0							0.050392	0.000851
-0.431284	0.74833	-0.380807	12.431621	0.023016	0							0.050475	0.000858
-0.431201	0.748222	-0.38064	12.431662	0.023849	0							0.050559	0.000865
-0.431118	0.748111	-0.380473	12.431712	0.024682	0							0.050642	0.000873
-0.431034	0.748005	-0.380307	12.431783	0.025515	0							0.050725	0.00088
-0.430951	0.747899	-0.38014	12.431822	0.026348	0							0.050809	0.000887
-0.430868	0.747797	-0.379974	12.431854	0.027181	0							0.050892	0.000901
-0.430784	0.747694	-0.379807	12.431867	0.028014	0							0.050975	0.000915
-0.430701	0.747776	-0.37964	12.431889	0.028847	0							0.051058	0.000929
-0.430618	0.748156	-0.379474	12.431886	0.029679	0							0.051142	0.000944
-0.430534	0.748593	-0.379307	12.431877	0.030512	0							0.051225	0.000958
-0.430451	0.749015	-0.379141	12.432015	0.031345	0							0.051308	0.000972
-0.430368	0.749435	-0.378974	12.432037	0.032178	0							0.051392	0.000986
-0.430285	0.749856	-0.378807	12.432003	0.033011	0							0.051475	0.001001
-0.430201	0.750287	-0.378641	12.431982	0.033844	0							0.051558	0.001015
-0.430118	0.750723	-0.378474	12.432025	0.034677	0							0.051641	0.001029
-0.430035	0.75114	-0.378308	12.432055	0.03551	0							0.051725	0.001044
-0.429951	0.751526	-0.378141	12.431923	0.036343	0							0.051808	0.001058
-0.429868	0.751728	-0.377975	12.431926	0.037176	0							0.051891	0.001072
-0.429785	0.751762	-0.377808	12.431925	0.038009	0							0.051975	0.001087
-0.429702	0.751777	-0.377641	12.431921	0.038842	0							0.052058	0.001101
-0.429618	0.751791	-0.377475	12.43202	0.039675	0							0.052141	0.001116
-0.429535	0.751805	-0.377308	12.432032	0.040508	0							0.052225	0.00113
-0.429452	0.751819	-0.377142	12.431913	0.041341	0							0.052308	0.001144
-0.429368	0.751834	-0.376975	12.431971	0.042174	0							0.052391	0.001159
-0.429285	0.751849	-0.376808	12.432038	0.043007	0							0.052474	0.001173
-0.429202	0.751863	-0.376642	12.432072	0.04384	0							0.052558	0.00118
-0.429119	0.751932	-0.376475	12.432076	0.044673	0							0.052641	0.001188
-0.429035	0.752122	-0.376309	12.432057	0.045506	0							0.052724	0.001195
-0.428952	0.752283	-0.376142	12.43204	0.046339	0							0.052808	0.001202
-0.428869	0.752348	-0.375975	12.432022	0.047172	0							0.052891	0.001209
-0.428785	0.752411	-0.375809	12.431998	0.048005	0							0.052974	0.001216
-0.428702	0.752471	-0.375642	12.432099	0.048838	0							0.053057	0.001224
-0.428619	0.752532	-0.375476	12.432181	0.049671	0							0.053141	0.001231
-0.428535	0.752595	-0.375309	12.432285	0.050504	0							0.053224	0.001238
-0.428452	0.752655	-0.375143	12.432381	0.051337	0							0.053307	0.001245
-0.428369	0.752715	-0.374976	12.432419	0.05217	0							0.053391	0.00126
-0.428286	0.752777	-0.374809	12.432491	0.053002	0							0.053474	0.001275
-0.428202	0.752834	-0.374643	12.43243	0.053835	0							0.053557	0.001289
-0.428119	0.75292	-0.374476	12.432435	0.054668	0							0.05364	0.001304
-0.428036	0.753042	-0.37431	12.4324	0.055501	0							0.053724	0.001318
-0.427952	0.753163	-0.374143	12.432445	0.056334	0							0.053807	0.001333
-0.427869	0.753284	-0.373976	12.43244	0.057167	0							0.05389	0.001347
-0.427786	0.753404	-0.37381	12.432389	0.058	0							0.053974	0.001362
-0.427703	0.753525	-0.373643	12.43247	0.058833	0							0.054057	0.001377
-0.427619	0.75365	-0.373477	12.432523	0.059666	0							0.05414	0.001391
-0.427536	0.753765	-0.37331	12.432571	0.060499	0							0.054224	0.001406
-0.427453	0.753887	-0.373143	12.43267	0.061332	0							0.054307	0.001421
-0.427369	0.754129	-0.372977	12.432673	0.062165	0							0.05439	0.001435
-0.427286	0.75451	-0.37281	12.432636	0.062998	0							0.054473	0.00145
-0.427203	0.754961	-0.372644	12.43265	0.063831	0							0.054557	0.001465
-0.427119	0.755407	-0.372477	12.432716	0.064664	0							0.05464	0.001479
-0.427036	0.755856	-0.372311	12.432765	0.065497	0							0.054723	0.001494
-0.426953	0.756301	-0.372144	12.432825	0.06633	0							0.054807	0.001509
-0.42687	0.75675	-0.371977	12.432817	0.067163	0							0.05489	0.001523
-0.426786	0.757213	-0.371811	12.43279	0.067996	0							0.054973	0.001538
-0.426703	0.757656	-0.371644	12.432793	0.068829	0							0.055056	0.001546
-0.42662	0.758124	-0.371478	12.43286	0.069662	0							0.05514	0.001553
-0.426536	0.758312	-0.371311	12.432906	0.070495	0							0.055223	0.00156
-0.426453	0.758229	-0.371144	12.432917	0.071328	0							0.055306	0.001568
-0.42637	0.758086	-0.370978	12.432934	0.072161	0							0.05539	0.001575
-0.426287	0.757941	-0.370811	12.432992	0.072994	0							0.055473	0.001582
-0.426203	0.757791	-0.370645	12.432999	0.073826	0							0.055556	0.00159
-0.42612	0.757642	-0.370478	12.432955	0.074659	0							0.05564	0.001597
-0.426037	0.757499	-0.370311	12.432929	0.075492	0							0.055723	0.001605
-0.425953	0.757355	-0.370145	12.43284	0.076325	0							0.055806	0.001612
-0.42587	0.757206	-0.369978	12.432916	0.077158	0							0.055889	0.001627
-0.425787	0.757057	-0.369812	12.432937	0.077991	0							0.055973	0.001642
-0.425704	0.756935	-0.369645	12.432917	0.078824	0							0.056056	0.001657
-0.42562	0.756835	-0.369478	12.432949	0.079657	0							0.056139	0.001672
-0.425537	0.75674	-0.369312	12.433043	0.08049	0							0.056223	0.001686
-0.425454	0.756645	-0.369145	12.433056	0.081323	0							0.056306	0.001701
-0.42537	0.75655	-0.368979	12.433068	0.082156	0							0.056389	0.001716
-0.425287	0.756456	-0.368812	12.43314	0.082989	0							0.056472	0.001731
-0.425204	0.756361	-0.368646	12.433163	0.083822	0							0.056556	0.001746
-0.42512	0.756266	-0.368479	12.433273	0.084655	0							0.056639	0.001761
-0.425037	0.756176	-0.368312	12.433307	0.085488	0							0.056722	0.001768
-0.424954	0.756079	-0.368146	12.433293	0.086321	0							0.056806	0.001776
-0.424871	0.756186	-0.367979	12.433308	0.087154	0							0.056889	0.001783
-0.424787	0.756396	-0.367813	12.433305	0.087987	0							0.056972	0.001791
-0.424704	0.756585	-0.367646	12.433288	0.08882	0							0.057055	0.001798
-0.424621	0.756767	-0.367479	12.433317	0.089653	0							0.057139	0.001806
-0.424537	0.756934	-0.367313	12.433249	0.090486	0							0.057222	0.001813
-0.424454	0.757103	-0.367146	12.433228	0.091319	0							0.057305	0.001821
-0.424371	0.757285	-0.36698	12.433274	0.092152	0							0.057389	0.001828
-0.424288	0.757451	-0.366813	12.433314	0.092985	0							0.057472	0.001836
-0.424204	0.757629	-0.366646	12.433434	0.093818	0							0.057555	0.001851
-0.424121	0.757805	-0.36648	12.433503	0.094651	0							0.057639	0.001866
-0.424038	0.757821	-0.366313	12.433603	0.095484	0							0.057722	0.001881
-0.423954	0.757845	-0.366147	12.433636	0.096317	0							0.057805	0.001896
-0.423871	0.757925	-0.36598	12.433591	0.097149	0							0.057888	0.001911
-0.423788	0.758024	-0.365814	12.433622	0.097982	0							0.057972	0.001926
-0.423705	0.758119	-0.365647	12.433678	0.098815	0							0.058055	0.001941
-0.423621	0.758213	-0.36548	12.433743	0.099648	0							0.058138	0.001956
-0.423538	0.758306	-0.365314	12.433756	0.100481	0							0.058222	0.001971
-0.423455	0.758399	-0.365147	12.433727	0.101314	0							0.058305	0.001986
-0.423371	0.758492	-0.364981	12.433734	0.102147	0							0.058388	0.002002
-0.423288	0.758591	-0.364814	12.433699	0.10298	0							0.058471	0.002017
-0.423205	0.7586	-0.364647	12.433695	0.103813	0							0.058555	0.002032
-0.423121	0.758374	-0.364481	12.43368	0.104646	0							0.058638	0.002047
-0.423038	0.758015	-0.364314	12.433729	0.105479	0							0.058721	0.002063
-0.422955	0.757635	-0.364148	12.433783	0.106312	0							0.058805	0.002078
-0.422872	0.757256	-0.363981	12.433785	0.107145	0							0.058888	0.002093
-0.422788	0.756853	-0.363814	12.433773	0.107978	0							0.058971	0.002108
-0.422705	0.756469	-0.363648	12.433851	0.108811	0							0.059054	0.002123
-0.422622	0.756114	-0.363481	12.43397	0.109644	0							0.059138	0.002139
-0.422538	0.755718	-0.363315	12.434007	0.110477	0							0.059221	0.002146
-0.422455	0.755335	-0.363148	12.433958	0.11131	0							0.059304	0.002154
-0.422372	0.75497	-0.362982	12.433922	0.112143	0							0.059388	0.002161
-0.422289	0.754637	-0.362815	12.433951	0.112976	0							0.059471	0.002169
-0.422205	0.754342	-0.362648	12.434003	0.113809	0							0.059554	0.002177
-0.422122	0.754015	-0.362482	12.434092	0.114642	0							0.059638	0.002184
-0.422039	0.753699	-0.362315	12.434133	0.115475	0							0.059721	0.002192
-0.421955	0.753366	-0.362149	12.434098	0.116308	0							0.059804	0.0022
-0.421872	0.753072	-0.361982	12.434094	0.117141	0							0.059887	0.002207
-0.421789	0.752765	-0.361815	12.434054	0.117974	0							0.059971	0.002215
-0.421705	0.752433	-0.361649	12.434027	0.118806	0							0.060054	0.00223
-0.421622	0.752118	-0.361482	12.434028	0.119639	0							0.060137	0.002246
-0.421539	0.751811	-0.361316	12.43402	0.120472	0							0.060221	0.002261
-0.421456	0.751516	-0.361149	12.434031	0.121305	0							0.060304	0.002277
-0.421372	0.751191	-0.360982	12.433991	0.122138	0							0.060387	0.002292
-0.421289	0.75088	-0.360816	12.433906	0.122971	0							0.06047	0.002307
-0.421206	0.750573	-0.360649	12.433931	0.123804	0							0.060554	0.002323
-0.421122	0.750265	-0.360483	12.434008	0.124637	0							0.060637	0.002338
-0.421039	0.749937	-0.360316	12.434057	0.12547	0							0.06072	0.002354
-0.420956	0.749604	-0.36015	12.434052	0.126303	0							0.060804	0.002369
-0.420873	0.749316	-0.359983	12.434043	0.127136	0							0.060887	0.002377
-0.420789	0.748991	-0.359816	12.434089	0.127969	0							0.06097	0.002384
-0.420706	0.748681	-0.35965	12.434132	0.128802	0							0.061054	0.002392
-0.420623	0.748533	-0.359483	12.434156	0.129635	0							0.061137	0.0024
-0.420539	0.748486	-0.359317	12.43421	0.130468	0							0.06122	0.002408
-0.420456	0.748451	-0.35915	12.434229	0.131301	0							0.061303	0.002415
-0.420373	0.748418	-0.358983	12.434271	0.132134	0							0.061387	0.002423
-0.420289	0.748386	-0.358817	12.434322	0.132967	0							0.06147	0.002431
-0.420206	0.748351	-0.35865	12.434292	0.1338	0							0.061553	0.002439
-0.420123	0.748315	-0.358484	12.434303	0.134633	0							0.061637	0.002446
-0.42004	0.748282	-0.358317	12.434346	0.135466	0							0.06172	0.002462
-0.419956	0.74825	-0.35815	12.434366	0.136299	0							0.061803	0.002477
-0.419873	0.748217	-0.357984	12.434416	0.137132	0							0.061886	0.002493
-0.41979	0.748032	-0.357817	12.434411	0.137965	0							0.06197	0.002509
-0.419706	0.747811	-0.357651	12.434362	0.138798	0							0.062053	0.002524
-0.419623	0.747597	-0.357484	12.43438	0.139631	0							0.062136	0.00254
-0.41954	0.747414	-0.357318	12.434446	0.140464	0							0.06222	0.002555
-0.419457	0.747204	-0.357151	12.434421	0.141296	0							0.062303	0.002571
-0.419373	0.747006	-0.356984	12.434365	0.142129	0							0.062386	0.002587
-0.41929	0.746809	-0.356818	12.434398	0.142962	0							0.062469	0.002602
-0.419207	0.746597	-0.356651	12.434388	0.143795	0							0.062553	0.002618
-0.419123	0.7464	-0.356485	12.434366	0.144628	0							0.062636	0.002634
-0.41904	0.746203	-0.356318	12.43438	0.145461	0							0.062719	0.002649
-0.418957	0.746147	-0.356151	12.434361	0.146294	0							0.062803	0.002665
-0.418874	0.746267	-0.355985	12.434282	0.147127	0							0.062886	0.002681
-0.41879	0.746413	-0.355818	12.434267	0.14796	0							0.062969	0.002696
-0.418707	0.74655	-0.355652	12.434299	0.148793	0							0.063053	0.002712
-0.418624	0.746687	-0.355485	12.434346	0.149626	0							0.063136	0.002728
-0.41854	0.746823	-0.355318	12.434454	0.150459	0							0.063219	0.002744
-0.418457	0.746981	-0.355152	12.434553	0.151292	0							0.063302	0.002759
-0.418374	0.747108	-0.354985	12.43458	0.152125	0							0.063386	0.002767
-0.41829	0.747255	-0.354819	12.434567	0.152958	0							0.063469	0.002775
-0.418207	0.747392	-0.354652	12.43458	0.153791	0							0.063552	0.002783
-0.418124	0.747534	-0.354485	12.434604	0.154624	0							0.063636	0.002791
-0.418041	0.747848	-0.354319	12.434609	0.155457	0							0.063719	0.002799
-0.417957	0.748207	-0.354152	12.434613	0.15629	0							0.063802	0.002807
-0.417874	0.74854	-0.353986	12.434569	0.157123	0							0.063886	0.002815
-0.417791	0.748873	-0.353819	12.434473	0.157956	0							0.063969	0.002822
-0.417707	0.749232	-0.353653	12.434465	0.158789	0							0.064052	0.00283
-0.417624	0.749565	-0.353486	12.434515	0.159622	0							0.064135	0.002838
-0.417541	0.749899	-0.353319	12.434518	0.160455	0							0.064219	0.002854
-0.417458	0.750257	-0.353153	12.434504	0.161288	0							0.064302	0.00287
-0.417374	0.75059	-0.352986	12.434561	0.162121	0							0.064385	0.002886
-0.417291	0.750923	-0.35282	12.434607	0.162953	0							0.064469	0.002902
-0.417208	0.751196	-0.352653	12.434656	0.163786	0							0.064552	0.002918
-0.417124	0.751294	-0.352486	12.434736	0.164619	0							0.064635	0.002934
-0.417041	0.751407	-0.35232	12.434759	0.165452	0							0.064718	0.00295
-0.416958	0.751505	-0.352153	12.43479	0.166285	0							0.064802	0.002965
-0.416874	0.751604	-0.351987	12.434787	0.167118	0							0.064885	0.002981
-0.416791	0.751708	-0.35182	12.434775	0.167951	0							0.064968	0.002997
-0.416708	0.751799	-0.351653	12.434807	0.168784	0							0.065052	0.003005
-0.416625	0.751905	-0.351487	12.434768	0.169617	0							0.065135	0.003013
-0.416541	0.752009	-0.35132	12.434803	0.17045	0							0.065218	0.003021
-0.416458	0.752097	-0.351154	12.434841	0.171283	0							0.065301	0.003029
-0.416375	0.752105	-0.350987	12.434883	0.172116	0							0.065385	0.003037
-0.416291	0.75206	-0.350821	12.434985	0.172949	0							0.065468	0.003045
-0.416208	0.752017	-0.350654	12.435054	0.173782	0							0.065551	0.003053
-0.416125	0.751975	-0.350487	12.435053	0.174615	0							0.065635	0.003061
-0.416042	0.751932	-0.350321	12.435105	0.175448	0							0.065718	0.003069
-0.415958	0.751886	-0.350154	12.435102	0.176281	0							0.065801	0.003077
-0.415875	0.751846	-0.349988	12.435063	0.177114	0							0.065885	0.003093
-0.415792	0.751798	-0.349821	12.435034	0.177947	0							0.065968	0.003109
-0.415708	0.751758	-0.349654	12.435019	0.17878	0							0.066051	0.003125
-0.415625	0.751711	-0.349488	12.434938	0.179613	0							0.066134	0.003142
-0.415542	0.751594	-0.349321	12.434849	0.180446	0							0.066218	0.003158
-0.415459	0.751368	-0.349155	12.434855	0.181279	0							0.066301	0.003174
-0.415375	0.751128	-0.348988	12.434894	0.182112	0							0.066384	0.00319
-0.415292	0.750904	-0.348821	12.434957	0.182945	0							0.066468	0.003206
-0.415209	0.750677	-0.348655	12.435009	0.183778	0							0.066551	0.003222
-0.415125	0.750438	-0.348488	12.435045	0.184611	0							0.066634	0.003238
-0.415042	0.750214	-0.348322	12.435124	0.185443	0							0.066717	0.003254
-0.414959	0.749989	-0.348155	12.435157	0.186276	0							0.066801	0.00327
-0.414875	0.749765	-0.347989	12.435106	0.187109	0							0.066884	0.003287
-0.414792	0.749528	-0.347822	12.43504	0.187942	0							0.066967	0.003303
-0.414709	0.749244	-0.347655	12.435071	0.188775	0							0.067051	0.003319
-0.414626	0.749107	-0.347489	12.435099	0.189608	0							0.067134	0.003335
-0.414542	0.748985	-0.347322	12.435102	0.190441	0							0.067217	0.003352
-0.414459	0.748861	-0.347156	12.435134	0.191274	0							0.0673	0.003368
-0.414376	0.748731	-0.346989	12.435139	0.192107	0							0.067384	0.003384
-0.414292	0.748606	-0.346822	12.435196	0.19294	0							0.067467	0.0034
-0.414209	0.748476	-0.346656	12.435197	0.193773	0							0.06755	0.003408
-0.414126	0.748356	-0.346489	12.435246	0.194606	0							0.067634	0.003416
-0.414043	0.748239	-0.346323	12.4353	0.195439	0							0.067717	0.003425
-0.413959	0.748077	-0.346156	12.435423	0.196272	0							0.0678	0.003433
-0.413876	0.747794	-0.345989	12.43548	0.197105	0							0.067884	0.003441
-0.413793	0.747452	-0.345823	12.435463	0.197938	0							0.067967	0.003449
-0.413709	0.747092	-0.345656	12.435491	0.198771	0							0.06805	0.003457
-0.413626	0.746766	-0.34549	12.435496	0.199604	0							0.068133	0.003465
-0.413543	0.746415	-0.345323	12.43549	0.200437	0							0.068217	0.003473
-0.413459	0.746047	-0.345156	12.43558	0.20127	0							0.0683	0.003482
-0.413376	0.7457	-0.34499	12.435601	0.202103	0							0.068383	0.003498
-0.413293	0.745354	-0.344823	12.435671	0.202936	0							0.068467	0.003514
-0.41321	0.745	-0.344657	12.435663	0.203769	0							0.06855	0.003531
-0.413126	0.74466	-0.34449	12.435709	0.204602	0							0.068633	0.003547
-0.413043	0.744474	-0.344324	12.435719	0.205435	0							0.068716	0.003564
-0.41296	0.744552	-0.344157	12.435692	0.206268	0							0.0688	0.00358
-0.412876	0.744684	-0.34399	12.43566	0.207101	0							0.068883	0.003596
-0.412793	0.744822	-0.343824	12.435725	0.207933	0							0.068966	0.003613
-0.41271	0.744952	-0.343657	12.435717	0.208766	0							0.06905	0.003629
-0.412627	0.745082	-0.343491	12.435754	0.209599	0							0.069133	0.003646
-0.412543	0.745215	-0.343324	12.435754	0.210432	0							0.069216	0.003662
-0.41246	0.74535	-0.343157	12.435783	0.211265	0							0.0693	0.003679
-0.412377	0.745476	-0.342991	12.435788	0.212098	0							0.069383	0.003695
-0.412293	0.745627	-0.342824	12.435735	0.212931	0							0.069466	0.003712
-0.41221	0.745763	-0.342658	12.435732	0.213764	0							0.069549	0.003728
-0.412127	0.745799	-0.342491	12.435744	0.214597	0							0.069633	0.003745
-0.412044	0.745732	-0.342324	12.435811	0.21543	0							0.069716	0.003761
-0.41196	0.745663	-0.342158	12.435871	0.216263	0							0.069799	0.003778
-0.411877	0.745593	-0.341991	12.435905	0.217096	0							0.069883	0.003794
-0.411794	0.745527	-0.341825	12.435937	0.217929	0							0.069966	0.003811
-0.41171	0.745456	-0.341658	12.435885	0.218762	0							0.070049	0.003819
-0.411627	0.74539	-0.341492	12.435844	0.219595	0							0.070132	0.003827
-0.411544	0.745324	-0.341325	12.435837	0.220428	0							0.070216	0.003836
-0.41146	0.745259	-0.341158	12.435812	0.221261	0							0.070299	0.003844
-0.411377	0.745249	-0.340992	12.435813	0.222094	0							0.070382	0.003852
-0.411294	0.745337	-0.340825	12.435772	0.222927	0							0.070466	0.003861
-0.411211	0.745443	-0.340659	12.435856	0.22376	0							0.070549	0.003869
-0.411127	0.745548	-0.340492	12.435781	0.224593	0							0.070632	0.003877
-0.411044	0.74566	-0.340325	12.435818	0.225426	0							0.070715	0.003885
-0.410961	0.745763	-0.340159	12.435868	0.226259	0							0.070799	0.003894
-0.410877	0.745875	-0.339992	12.435891	0.227092	0							0.070882	0.00391
-0.410794	0.745989	-0.339826	12.435936	0.227925	0							0.070965	0.003927
-0.410711	0.746095	-0.339659	12.435906	0.228758	0							0.071049	0.003944
-0.410628	0.746199	-0.339492	12.435821	0.22959	0							0.071132	0.00396
-0.410544	0.746247	-0.339326	12.435794	0.230423	0							0.071215	0.003977
-0.410461	0.746188	-0.339159	12.435819	0.231256	0							0.071299	0.003994
-0.410378	0.746122	-0.338993	12.435821	0.232089	0							0.071382	0.004011
-0.410294	0.74606	-0.338826	12.435832	0.232922	0							0.071465	0.004027
-0.410211	0.745995	-0.33866	12.435894	0.233755	0							0.071548	0.004044
-0.410128	0.745933	-0.338493	12.435938	0.234588	0							0.071632	0.004061
-0.410044	0.745871	-0.338326	12.435956	0.235421	0							0.071715	0.004069
-0.409961	0.745806	-0.33816	12.43602	0.236254	0							0.071798	0.004077
-0.409878	0.745743	-0.337993	12.436024	0.237087	0							0.071882	0.004086
-0.409795	0.745681	-0.337827	12.435987	0.23792	0							0.071965	0.004094
-0.409711	0.745627	-0.33766	12.435977	0.238753	0							0.072048	0.004103
-0.409628	0.745586	-0.337493	12.435993	0.239586	0							0.072131	0.004111
-0.409545	0.745534	-0.337327	12.436025	0.240419	0							0.072215	0.004119
-0.409461	0.74548	-0.33716	12.436104	0.241252	0							0.072298	0.004128
-0.409378	0.745427	-0.336994	12.436183	0.242085	0							0.072381	0.004136
-0.409295	0.745374	-0.336827	12.436194	0.242918	0							0.072465	0.004144
-0.409212	0.745319	-0.33666	12.436262	0.243751	0							0.072548	0.004161
-0.409128	0.745266	-0.336494	12.436306	0.244584	0							0.072631	0.004178
-0.409045	0.745211	-0.336327	12.436305	0.245417	0							0.072715	0.004195
-0.408962	0.745155	-0.336161	12.436383	0.24625	0							0.072798	0.004212
-0.408878	0.745025	-0.335994	12.436463	0.247083	0							0.072881	0.004229
-0.408795	0.744783	-0.335828	12.436458	0.247916	0							0.072964	0.004246
-0.408712	0.744515	-0.335661	12.436484	0.248749	0							0.073048	0.004263
-0.408629	0.74424	-0.335494	12.436502	0.249582	0							0.073131	0.004279
-0.408545	0.743959	-0.335328	12.436471	0.250415	0							0.073214	0.004296
-0.408462	0.743693	-0.335161	12.436477	0.251248	0							0.073298	0.004313
-0.408379	0.743404	-0.334995	12.43645	0.252081	0							0.073381	0.00433
-0.408295	0.743124	-0.334828	12.436442	0.252913	0							0.073464	0.004347
-0.408212	0.742855	-0.334661	12.436435	0.253746	0							0.073547	0.004364
-0.408129	0.742576	-0.334495	12.436411	0.254579	0							0.073631	0.004381
-0.408045	0.742368	-0.334328	12.43643	0.255412	0							0.073714	0.004398
-0.407962	0.742324	-0.334162	12.436467	0.256245	0							0.073797	0.004415
-0.407879	0.742372	-0.333995	12.436447	0.257078	0							0.073881	0.004432
-0.407796	0.742425	-0.333828	12.436487	0.257911	0							0.073964	0.004449
-0.407712	0.742475	-0.333662	12.436592	0.258744	0							0.074047	0.004466
-0.407629	0.742526	-0.333495	12.436651	0.259577	0							0.07413	0.004483
-0.407546	0.742576	-0.333329	12.436658	0.26041	0							0.074214	0.004492
-0.407462	0.742629	-0.333162	12.436666	0.261243	0							0.074297	0.0045
-0.407379	0.742683	-0.332996	12.436708	0.262076	0							0.07438	0.004509
-0.407296	0.742734	-0.332829	12.436769	0.262909	0							0.074464	0.004517
-0.407213	0.742781	-0.332662	12.436747	0.263742	0							0.074547	0.004526
-0.407129	0.74297	-0.332496	12.436795	0.264575	0							0.07463	0.004534
-0.407046	0.743303	-0.332329	12.436813	0.265408	0							0.074714	0.004543
-0.406963	0.74365	-0.332163	12.436863	0.266241	0							0.074797	0.004551
-0.406879	0.744	-0.331996	12.436901	0.267074	0							0.07488	0.00456
-0.406796	0.74436	-0.331829	12.436918	0.267907	0							0.074963	0.004568
-0.406713	0.74471	-0.331663	12.436945	0.26874	0							0.075047	0.004586
-0.40663	0.74506	-0.331496	12.436898	0.269573	0							0.07513	0.004603
-0.406546	0.745411	-0.33133	12.436928	0.270406	0							0.075213	0.00462
-0.406463	0.745763	-0.331163	12.436971	0.271239	0							0.075297	0.004637
-0.40638	0.746101	-0.330996	12.43704	0.272072	0							0.07538	0.004654
-0.406296	0.746432	-0.33083	12.437065	0.272905	0							0.075463	0.004671
-0.406213	0.746762	-0.330663	12.437058	0.273737	0							0.075546	0.004688
-0.40613	0.747078	-0.330497	12.437125	0.27457	0							0.07563	0.004706
-0.406046	0.747396	-0.33033	12.437239	0.275403	0							0.075713	0.004723
-0.405963	0.747739	-0.330163	12.437254	0.276236	0							0.075796	0.00474
-0.40588	0.748079	-0.329997	12.437252	0.277069	0							0.07588	0.004749
-0.405797	0.74841	-0.32983	12.437221	0.277902	0							0.075963	0.004757
-0.405713	0.748714	-0.329664	12.437184	0.278735	0							0.076046	0.004766
-0.40563	0.749041	-0.329497	12.437095	0.279568	0							0.076129	0.004774
-0.405547	0.749369	-0.329331	12.437087	0.280401	0							0.076213	0.004783
-0.405463	0.749566	-0.329164	12.437031	0.281234	0							0.076296	0.004792
-0.40538	0.749566	-0.328997	12.437033	0.282067	0							0.076379	0.0048
-0.405297	0.749469	-0.328831	12.437055	0.2829	0							0.076463	0.004809
-0.405214	0.749375	-0.328664	12.437116	0.283733	0							0.076546	0.004817
-0.40513	0.749276	-0.328498	12.437163	0.284566	0							0.076629	0.004826
-0.405047	0.749184	-0.328331	12.437158	0.285399	0							0.076713	0.004843
-0.404964	0.749091	-0.328164	12.437158	0.286232	0							0.076796	0.004861
-0.40488	0.748997	-0.327998	12.437188	0.287065	0							0.076879	0.004878
-0.404797	0.748901	-0.327831	12.437235	0.287898	0							0.076962	0.004895
-0.404714	0.748802	-0.327665	12.437219	0.288731	0							0.077046	0.004913
-0.40463	0.748749	-0.327498	12.437314	0.289564	0							0.077129	0.00493
-0.404547	0.748806	-0.327331	12.437404	0.290397	0							0.077212	0.004947
-0.404464	0.748906	-0.327165	12.437413	0.29123	0							0.077296	0.004965
-0.404381	0.749011	-0.326998	12.437351	0.292063	0							0.077379	0.004982
-0.404297	0.74911	-0.326832	12.437325	0.292896	0							0.077462	0.004999
-0.404214	0.749213	-0.326665	12.437323	0.293729	0							0.077545	0.005017
-0.404131	0.749317	-0.326499	12.437362	0.294562	0							0.077629	0.005034
-0.404047	0.749418	-0.326332	12.437386	0.295395	0							0.077712	0.005052
-0.403964	0.749525	-0.326165	12.437423	0.296228	0							0.077795	0.005069
-0.403881	0.749624	-0.325999	12.437409	0.29706	0							0.077879	0.005087
-0.403798	0.749729	-0.325832	12.437468	0.297893	0							0.077962	0.005104
-0.403714	0.749943	-0.325666	12.437457	0.298726	0							0.078045	0.005121
-0.403631	0.750181	-0.325499	12.437472	0.299559	0							0.078129	0.005139
-0.403548	0.750422	-0.325332	12.43755	0.300392	0							0.078212	0.005156
-0.403464	0.750669	-0.325166	12.437555	0.301225	0							0.078295	0.005174
-0.403381	0.750906	-0.324999	12.437668	0.302058	0							0.078378	0.005183
-0.403298	0.751148	-0.324833	12.437696	0.302891	0							0.078462	0.005191
-0.403214	0.751397	-0.324666	12.437665	0.303724	0							0.078545	0.0052
-0.403131	0.751646	-0.324499	12.437627	0.304557	0							0.078628	0.005209
-0.403048	0.751896	-0.324333	12.437579	0.30539	0							0.078712	0.005218
-0.402965	0.751832	-0.324166	12.43759	0.306223	0							0.078795	0.005226
-0.402881	0.751284	-0.324	12.437609	0.307056	0							0.078878	0.005235
-0.402798	0.750583	-0.323833	12.437678	0.307889	0							0.078961	0.005244
-0.402715	0.749915	-0.323667	12.43761	0.308722	0							0.079045	0.005253
-0.402631	0.749254	-0.3235	12.437593	0.309555	0							0.079128	0.005261
-0.402548	0.74856	-0.323333	12.437503	0.310388	0							0.079211	0.005279
-0.402465	0.747915	-0.323167	12.4375	0.311221	0							0.079295	0.005296
-0.402382	0.747197	-0.323	12.437512	0.312054	0							0.079378	0.005314
-0.402298	0.746509	-0.322834	12.437503	0.312887	0							0.079461	0.005332
-0.402215	0.745804	-0.322667	12.437553	0.31372	0							0.079544	0.005349
-0.402132	0.745164	-0.3225	12.43759	0.314553	0							0.079628	0.005367
-0.402048	0.744801	-0.322334	12.43772	0.315386	0							0.079711	0.005384
-0.401965	0.744554	-0.322167	12.437702	0.316219	0							0.079794	0.005402
-0.401882	0.744306	-0.322001	12.437645	0.317052	0							0.079878	0.00542
-0.401799	0.744077	-0.321834	12.437641	0.317885	0							0.079961	0.005437
-0.401715	0.743831	-0.321667	12.437655	0.318717	0							0.080044	0.005455
-0.401632	0.743589	-0.321501	12.437684	0.31955	0							0.080128	0.005473
-0.401549	0.743361	-0.321334	12.437727	0.320383	0							0.080211	0.00549
-0.401465	0.743135	-0.321168	12.437787	0.321216	0							0.080294	0.005508
-0.401382	0.742887	-0.321001	12.437927	0.322049	0							0.080377	0.005526
-0.401299	0.742827	-0.320835	12.43792	0.322882	0							0.080461	0.005544
-0.401215	0.743024	-0.320668	12.437962	0.323715	0							0.080544	0.005561
-0.401132	0.743265	-0.320501	12.437846	0.324548	0							0.080627	0.005579
-0.401049	0.743506	-0.320335	12.437773	0.325381	0							0.080711	0.005597
-0.400966	0.743748	-0.320168	12.437813	0.326214	0							0.080794	0.005614
-0.400882	0.744003	-0.320002	12.437809	0.327047	0							0.080877	0.005623
-0.400799	0.744262	-0.319835	12.437777	0.32788	0							0.080961	0.005632
-0.400716	0.744497	-0.319668	12.43776	0.328713	0							0.081044	0.005641
-0.400632	0.744752	-0.319502	12.4377	0.329546	0							0.081127	0.00565
-0.400549	0.745013	-0.319335	12.437817	0.330379	0							0.08121	0.005659
-0.400466	0.745212	-0.319169	12.437737	0.331212	0							0.081294	0.005668
-0.400383	0.745246	-0.319002	12.437652	0.332045	0							0.081377	0.005677
-0.400299	0.7451	-0.318835	12.437717	0.332878	0							0.08146	0.005685
-0.400216	0.74493	-0.318669	12.437625	0.333711	0							0.081544	0.005694
-0.400133	0.744759	-0.318502	12.437678	0.334544	0							0.081627	0.005703
-0.400049	0.744587	-0.318336	12.437688	0.335377	0							0.08171	0.005721
-0.399966	0.744424	-0.318169	12.437744	0.33621	0							0.081793	0.005739
-0.399883	0.744252	-0.318002	12.437734	0.337043	0							0.081877	0.005757
-0.399799	0.744078	-0.317836	12.437861	0.337876	0							0.08196	0.005775
-0.399716	0.743913	-0.317669	12.437831	0.338709	0							0.082043	0.005792
-0.399633	0.743717	-0.317503	12.437889	0.339542	0							0.082127	0.00581
-0.39955	0.743389	-0.317336	12.437872	0.340375	0							0.08221	0.005828
-0.399466	0.743114	-0.31717	12.437895	0.341207	0							0.082293	0.005846
-0.399383	0.742873	-0.317003	12.437905	0.34204	0							0.082376	0.005864
-0.3993	0.742608	-0.316836	12.43791	0.342873	0							0.08246	0.005882
-0.399216	0.742365	-0.31667	12.437855	0.343706	0							0.082543	0.005891
-0.399133	0.742098	-0.316503	12.437904	0.344539	0							0.082626	0.0059
-0.39905	0.74184	-0.316337	12.437863	0.345372	0							0.08271	0.005909
-0.398967	0.741581	-0.31617	12.437885	0.346205	0							0.082793	0.005918
-0.398883	0.741335	-0.316003	12.437863	0.347038	0							0.082876	0.005927
-0.3988	0.741184	-0.315837	12.437907	0.347871	0							0.08296	0.005936
-0.398717	0.74147	-0.31567	12.437983	0.348704	0							0.083043	0.005944
-0.398633	0.741802	-0.315504	12.43786	0.349537	0							0.083126	0.005953
-0.39855	0.742137	-0.315337	12.437957	0.35037	0							0.083209	0.005962
-0.398467	0.742456	-0.31517	12.437949	0.351203	0							0.083293	0.005971
-0.398383	0.742794	-0.315004	12.437963	0.352036	0							0.083376	0.005989
-0.3983	0.743116	-0.314837	12.438095	0.352869	0							0.083459	0.006007
-0.398217	0.743423	-0.314671	12.438128	0.353702	0							0.083543	0.006025
-0.398134	0.743764	-0.314504	12.438169	0.354535	0							0.083626	0.006043
-0.39805	0.744075	-0.314338	12.438083	0.355368	0							0.083709	0.006061
-0.397967	0.744403	-0.314171	12.437995	0.356201	0							0.083792	0.006079
-0.397884	0.744353	-0.314004	12.43793	0.357034	0							0.083876	0.006097
-0.3978	0.744376	-0.313838	12.437979	0.357867	0							0.083959	0.006115
-0.397717	0.744461	-0.313671	12.438046	0.3587	0							0.084042	0.006134
-0.397634	0.744543	-0.313505	12.438066	0.359533	0							0.084126	0.006152
-0.397551	0.744626	-0.313338	12.43804	0.360366	0							0.084209	0.00617
-0.397467	0.74471	-0.313171	12.437992	0.361199	0							0.084292	0.006188
-0.397384	0.744794	-0.313005	12.437981	0.362032	0							0.084376	0.006206
-0.397301	0.744874	-0.312838	12.437922	0.362864	0							0.084459	0.006224
-0.397217	0.744963	-0.312672	12.4379	0.363697	0							0.084542	0.006242
-0.397134	0.745047	-0.312505	12.437879	0.36453	0							0.084625	0.00626
-0.397051	0.745106	-0.312338	12.437893	0.365363	0							0.084709	0.006278
-0.396968	0.745023	-0.312172	12.437931	0.366196	0							0.084792	0.006296
-0.396884	0.744762	-0.312005	12.438005	0.367029	0							0.084875	0.006315
-0.396801	0.7445	-0.311839	12.437961	0.367862	0							0.084959	0.006333
-0.396718	0.744235	-0.311672	12.438058	0.368695	0							0.085042	0.006342
-0.396634	0.74397	-0.311505	12.43805	0.369528	0							0.085125	0.006351
-0.396551	0.743714	-0.311339	12.437947	0.370361	0							0.085208	0.00636
-0.396468	0.743456	-0.311172	12.438061	0.371194	0							0.085292	0.006369
-0.396384	0.743186	-0.311006	12.438189	0.372027	0							0.085375	0.006378
-0.396301	0.74292	-0.310839	12.438251	0.37286	0							0.085458	0.006387
-0.396218	0.742723	-0.310673	12.438256	0.373693	0							0.085542	0.006396
-0.396135	0.742794	-0.310506	12.438216	0.374526	0							0.085625	0.006405
-0.396051	0.743097	-0.310339	12.438218	0.375359	0							0.085708	0.006414
-0.395968	0.743398	-0.310173	12.438261	0.376192	0							0.085791	0.006423
-0.395885	0.743686	-0.310006	12.438293	0.377025	0							0.085875	0.006442
-0.395801	0.743974	-0.30984	12.438318	0.377858	0							0.085958	0.00646
-0.395718	0.744251	-0.309673	12.438329	0.378691	0							0.086041	0.006478
-0.395635	0.74455	-0.309506	12.438268	0.379524	0							0.086125	0.006496
-0.395552	0.744826	-0.30934	12.438246	0.380357	0							0.086208	0.006515
-0.395468	0.745093	-0.309173	12.438183	0.38119	0							0.086291	0.006533
-0.395385	0.745369	-0.309007	12.438207	0.382023	0							0.086375	0.006551
-0.395302	0.745572	-0.30884	12.438223	0.382856	0							0.086458	0.00657
-0.395218	0.745651	-0.308674	12.438178	0.383689	0							0.086541	0.006588
-0.395135	0.745686	-0.308507	12.43822	0.384522	0							0.086624	0.006606
-0.395052	0.745722	-0.30834	12.438206	0.385354	0							0.086708	0.006624
-0.394969	0.745757	-0.308174	12.438284	0.386187	0							0.086791	0.006643
-0.394885	0.745792	-0.308007	12.438333	0.38702	0							0.086874	0.006661
-0.394802	0.745826	-0.307841	12.438355	0.387853	0							0.086958	0.006679
-0.394719	0.745859	-0.307674	12.438315	0.388686	0							0.087041	0.006698
-0.394635	0.745893	-0.307507	12.438313	0.389519	0							0.087124	0.006716
-0.394552	0.745927	-0.307341	12.438337	0.390352	0							0.087207	0.006735
-0.394469	0.745959	-0.307174	12.438257	0.391185	0							0.087291	0.006753
-0.394385	0.745996	-0.307008	12.438322	0.392018	0							0.087374	0.006771
-0.394302	0.746043	-0.306841	12.438297	0.392851	0							0.087457	0.00679
-0.394219	0.746102	-0.306674	12.438272	0.393684	0							0.087541	0.006799
-0.394136	0.746165	-0.306508	12.438295	0.394517	0							0.087624	0.006808
-0.394052	0.74623	-0.306341	12.438359	0.39535	0							0.087707	0.006817
-0.393969	0.746293	-0.306175	12.438384	0.396183	0							0.08779	0.006826
-0.393886	0.74636	-0.306008	12.438435	0.397016	0							0.087874	0.006836
-0.393802	0.746424	-0.305842	12.438416	0.397849	0							0.087957	0.006845
-0.393719	0.746488	-0.305675	12.438407	0.398682	0							0.08804	0.006854
-0.393636	0.746554	-0.305508	12.438446	0.399515	0							0.088124	0.006863
-0.393553	0.74662	-0.305342	12.438494	0.400348	0							0.088207	0.006872
-0.393469	0.746618	-0.305175	12.438525	0.401181	0							0.08829	0.006882
-0.393386	0.74662	-0.305009	12.438544	0.402014	0							0.088374	0.0069
-0.393303	0.746694	-0.304842	12.438509	0.402847	0							0.088457	0.006919
-0.393219	0.746779	-0.304675	12.438539	0.40368	0							0.08854	0.006937
-0.393136	0.746865	-0.304509	12.438535	0.404513	0							0.088623	0.006956
-0.393053	0.746953	-0.304342	12.438515	0.405346	0							0.088707	0.006974
-0.392969	0.747042	-0.304176	12.438561	0.406179	0							0.08879	0.006993
-0.392886	0.74713	-0.304009	12.438586	0.407012	0							0.088873	0.007011
-0.392803	0.747216	-0.303842	12.438652	0.407844	0							0.088957	0.007029
-0.39272	0.747302	-0.303676	12.438627	0.408677	0							0.08904	0.007048
-0.392636	0.747443	-0.303509	12.438521	0.40951	0							0.089123	0.007066
-0.392553	0.747677	-0.303343	12.438492	0.410343	0							0.089206	0.007085
-0.39247	0.74792	-0.303176	12.438455	0.411176	0							0.08929	0.007104
-0.392386	0.748153	-0.303009	12.438462	0.412009	0							0.089373	0.007122
-0.392303	0.748382	-0.302843	12.438514	0.412842	0							0.089456	0.007141
-0.39222	0.748619	-0.302676	12.438485	0.413675	0							0.08954	0.007159
-0.392137	0.748857	-0.30251	12.438449	0.414508	0							0.089623	0.007178
-0.392053	0.749086	-0.302343	12.438437	0.415341	0							0.089706	0.007197
-0.39197	0.749318	-0.302177	12.438538	0.416174	0							0.08979	0.007215
-0.391887	0.749555	-0.30201	12.438634	0.417007	0							0.089873	0.007234
-0.391803	0.74974	-0.301843	12.438653	0.41784	0							0.089956	0.007252
-0.39172	0.749798	-0.301677	12.438633	0.418673	0							0.090039	0.007262
-0.391637	0.749921	-0.30151	12.438642	0.419506	0							0.090123	0.007271
-0.391554	0.750209	-0.301344	12.438669	0.420339	0							0.090206	0.00728
-0.39147	0.75049	-0.301177	12.438643	0.421172	0							0.090289	0.00729
-0.391387	0.750772	-0.30101	12.438616	0.422005	0							0.090373	0.007299
-0.391304	0.751056	-0.300844	12.438581	0.422838	0							0.090456	0.007308
-0.39122	0.751337	-0.300677	12.43855	0.423671	0							0.090539	0.007317
-0.391137	0.751622	-0.300511	12.43854	0.424504	0							0.090622	0.007327
-0.391054	0.751913	-0.300344	12.438499	0.425337	0							0.090706	0.007336
-0.39097	0.752194	-0.300177	12.438498	0.42617	0							0.090789	0.007345
-0.390887	0.752504	-0.300011	12.438498	0.427003	0							0.090872	0.007364
-0.390804	0.752609	-0.299844	12.438471	0.427836	0							0.090956	0.007383
-0.390721	0.752505	-0.299678	12.438465	0.428669	0							0.091039	0.007401
-0.390637	0.7524	-0.299511	12.438451	0.429501	0							0.091122	0.00742
-0.390554	0.752295	-0.299345	12.438476	0.430334	0							0.091205	0.007439
-0.390471	0.752191	-0.299178	12.438585	0.431167	0							0.091289	0.007458
-0.390387	0.752085	-0.299011	12.438715	0.432	0							0.091372	0.007476
-0.390304	0.75198	-0.298845	12.438796	0.432833	0							0.091455	0.007495
-0.390221	0.751875	-0.298678	12.438727	0.433666	0							0.091539	0.007514
-0.390138	0.751771	-0.298512	12.438684	0.434499	0							0.091622	0.007532
-0.390054	0.751656	-0.298345	12.438722	0.435332	0							0.091705	0.007551
-0.389971	0.751742	-0.298178	12.438766	0.436165	0							0.091789	0.00757
-0.389888	0.752013	-0.298012	12.438802	0.436998	0							0.091872	0.007589
-0.389804	0.752301	-0.297845	12.438791	0.437831	0							0.091955	0.007608
-0.389721	0.752586	-0.297679	12.438775	0.438664	0							0.092038	0.007626
-0.389638	0.752868	-0.297512	12.438786	0.439497	0							0.092122	0.007645
-0.389555	0.753154	-0.297345	12.438812	0.44033	0							0.092205	0.007664
-0.389471	0.753443	-0.297179	12.438877	0.441163	0							0.092288	0.007683
-0.389388	0.753727	-0.297012	12.438883	0.441996	0							0.092372	0.007702
-0.389305	0.754016	-0.296846	12.43893	0.442829	0							0.092455	0.00772
-0.389221	0.754188	-0.296679	12.438946	0.443662	0							0.092538	0.00773
-0.389138	0.754123	-0.296512	12.438912	0.444495	0							0.092621	0.007739
-0.389055	0.753889	-0.296346	12.438965	0.445328	0							0.092705	0.007749
-0.388971	0.753619	-0.296179	12.439044	0.446161	0							0.092788	0.007758
-0.388888	0.753341	-0.296013	12.439034	0.446994	0							0.092871	0.007767
-0.388805	0.753066	-0.295846	12.439036	0.447827	0							0.092955	0.007777
-0.388722	0.752794	-0.29568	12.439095	0.44866	0							0.093038	0.007786
-0.388638	0.752516	-0.295513	12.439158	0.449493	0							0.093121	0.007796
-0.388555	0.752242	-0.295346	12.439237	0.450326	0							0.093204	0.007805
-0.388472	0.75197	-0.29518	12.439249	0.451159	0							0.093288	0.007815
-0.388388	0.75179	-0.295013	12.43926	0.451991	0							0.093371	0.007833
-0.388305	0.751802	-0.294847	12.439278	0.452824	0							0.093454	0.007852
-0.388222	0.75209	-0.29468	12.439248	0.453657	0							0.093538	0.007871
-0.388139	0.752474	-0.294513	12.439267	0.45449	0							0.093621	0.00789
-0.388055	0.752862	-0.294347	12.43926	0.455323	0							0.093704	0.007909
-0.387972	0.75326	-0.29418	12.439276	0.456156	0							0.093788	0.007928
-0.387889	0.75365	-0.294014	12.439319	0.456989	0							0.093871	0.007947
-0.387805	0.754036	-0.293847	12.439331	0.457822	0							0.093954	0.007966
-0.387722	0.754424	-0.29368	12.439291	0.458655	0							0.094037	0.007985
-0.387639	0.75481	-0.293514	12.439203	0.459488	0							0.094121	0.008004
-0.387555	0.755147	-0.293347	12.439181	0.460321	0							0.094204	0.008023
-0.387472	0.755123	-0.293181	12.43919	0.461154	0							0.094287	0.008042
-0.387389	0.754634	-0.293014	12.439226	0.461987	0							0.094371	0.008061
-0.387306	0.754	-0.292848	12.439224	0.46282	0							0.094454	0.00808
-0.387222	0.753347	-0.292681	12.439172	0.463653	0							0.094537	0.008099
-0.387139	0.752704	-0.292514	12.439137	0.464486	0							0.09462	0.008118
-0.387056	0.752069	-0.292348	12.439157	0.465319	0							0.094704	0.008137
-0.386972	0.751434	-0.292181	12.439482	0.466152	0							0.094787	0.008156
-0.386889	0.750797	-0.292015	12.439743	0.466985	0							0.09487	0.008175
-0.386806	0.75016	-0.291848	12.439846	0.467818	0							0.094954	0.008194
-0.386723	0.749623	-0.291681	12.439936	0.468651	0							0.095037	0.008203
-0.386639	0.749439	-0.291515	12.440019	0.469484	0							0.09512	0.008213
-0.386556	0.749579	-0.291348	12.440187	0.470317	0							0.095204	0.008222
-0.386473	0.749802	-0.291182	12.440431	0.47115	0							0.095287	0.008232
-0.386389	0.750018	-0.291015	12.440571	0.471983	0							0.09537	0.008241
-0.386306	0.75023	-0.290848	12.440701	0.472816	0							0.095453	0.008251
-0.386223	0.750448	-0.290682	12.440773	0.473648	0							0.095537	0.00826
-0.386139	0.750666	-0.290515	12.440793	0.474481	0							0.09562	0.00827
-0.386056	0.750884	-0.290349	12.440655	0.475314	0							0.095703	0.008279
-0.385973	0.7511	-0.290182	12.440489	0.476147	0							0.095787	0.008289
-0.38589	0.751314	-0.290016	12.440438	0.47698	0							0.09587	0.008308
-0.385806	0.751245	-0.289849	12.440444	0.477813	0							0.095953	0.008327
-0.385723	0.75112	-0.289682	12.440442	0.478646	0							0.096036	0.008346
-0.38564	0.751	-0.289516	12.440405	0.479479	0							0.09612	0.008365
-0.385556	0.750885	-0.289349	12.440389	0.480312	0							0.096203	0.008384
-0.385473	0.750767	-0.289183	12.440389	0.481145	0							0.096286	0.008403
-0.38539	0.750648	-0.289016	12.440368	0.481978	0							0.09637	0.008423
-0.385307	0.750531	-0.288849	12.440327	0.482811	0							0.096453	0.008442
-0.385223	0.750409	-0.288683	12.440225	0.483644	0							0.096536	0.008461
-0.38514	0.750291	-0.288516	12.440218	0.484477	0							0.096619	0.00848
-0.385057	0.750175	-0.28835	12.440242	0.48531	0							0.096703	0.008499
-0.384973	0.750217	-0.288183	12.440349	0.486143	0							0.096786	0.008518
-0.38489	0.750075	-0.288016	12.440569	0.486976	0							0.096869	0.008537
-0.384807	0.749874	-0.28785	12.440726	0.487809	0							0.096953	0.008557
-0.384724	0.749683	-0.287683	12.440784	0.488642	0							0.097036	0.008576
-0.38464	0.749487	-0.287517	12.440905	0.489475	0							0.097119	0.008595
-0.384557	0.74929	-0.28735	12.440943	0.490308	0							0.097203	0.008614
-0.384474	0.749085	-0.287184	12.440956	0.491141	0							0.097286	0.008633
-0.38439	0.748888	-0.287017	12.440992	0.491974	0							0.097369	0.008653
-0.384307	0.748693	-0.28685	12.441006	0.492807	0							0.097452	0.008672
-0.384224	0.748491	-0.286684	12.441001	0.49364	0							0.097536	0.008691
-0.38414	0.748116	-0.286517	12.440944	0.494473	0							0.097619	0.00871
-0.384057	0.747553	-0.286351	12.440875	0.495306	0							0.097702	0.008729
-0.383974	0.746995	-0.286184	12.440905	0.496139	0							0.097786	0.008749
-0.383891	0.746445	-0.286017	12.440859	0.496971	0							0.097869	0.008768
-0.383807	0.745897	-0.285851	12.440772	0.497804	0							0.097952	0.008787
-0.383724	0.745352	-0.285684	12.44079	0.498637	0							0.098036	0.008807
-0.383641	0.744809	-0.285518	12.440831	0.49947	0							0.098119	0.008826
-0.383557	0.744268	-0.285351	12.440798	0.500303	0							0.098202	0.008845
-0.383474	0.74373	-0.285184	12.440824	0.501136	0							0.098285	0.008864
-0.383391	0.743194	-0.285018	12.440874	0.501969	0							0.098369	0.008864
-0.383308	0.742805	-0.284851	12.44092	0.502802	0							0.098452	0.008864
-0.383224	0.742749	-0.284685	12.440881	0.503635	0							0.098535	0.008864
-0.383141	0.74268	-0.284518	12.440811	0.504468	0							0.098619	0.008864
-0.383058	0.742608	-0.284351	12.440775	0.505301	0							0.098702	0.008864
-0.382974	0.742534	-0.284185	12.440742	0.506134	0							0.098785	0.008864
-0.382891	0.742463	-0.284018	12.440608	0.506967	0							0.098868	0.008864
-0.382808	0.742389	-0.283852	12.440359	0.5078	0							0.098952	0.008864
-0.382724	0.742314	-0.283685	12.440328	0.508633	0							0.099035	0.008864
-0.382641	0.74224	-0.283519	12.440329	0.509466	0							0.099118	0.008864
-0.382558	0.742167	-0.283352	12.440328	0.510299	0							0.099202	0.008884
-0.382475	0.742066	-0.283185	12.440339	0.511132	0							0.099285	0.008903
-0.382391	0.741872	-0.283019	12.440369	0.511965	0							0.099368	0.008922
-0.382308	0.741732	-0.282852	12.440339	0.512798	0							0.099451	0.008942
-0.382225	0.741593	-0.282686	12.440309	0.513631	0							0.099535	0.008961
-0.382141	0.741461	-0.282519	12.440373	0.514464	0							0.099618	0.00898
-0.382058	0.741329	-0.282352	12.440381	0.515297	0							0.099701	0.009
-0.381975	0.741191	-0.282186	12.440342	0.51613	0							0.099785	0.009019
-0.381892	0.74106	-0.282019	12.44032	0.516963	0							0.099868	0.009038
-0.381808	0.740923	-0.281853	12.440335	0.517796	0							0.099951	0.009058
-0.381725	0.740793	-0.281686	12.440347	0.518629	0							0.100035	0.009077
-0.381642	0.740657	-0.281519	12.440351	0.519461	0							0.100118	0.009096
-0.381558	0.740303	-0.281353	12.440393	0.520294	0							0.100201	0.009116
-0.381475	0.739903	-0.281186	12.440503	0.521127	0							0.100284	0.009135
-0.381392	0.739481	-0.28102	12.440577	0.52196	0							0.100368	0.009155
-0.381308	0.739059	-0.280853	12.440568	0.522793	0							0.100451	0.009174
-0.381225	0.738638	-0.280687	12.440545	0.523626	0							0.100534	0.009193
-0.381142	0.738218	-0.28052	12.440521	0.524459	0							0.100618	0.009213
-0.381059	0.737799	-0.280353	12.440501	0.525292	0							0.100701	0.009232
-0.380975	0.737382	-0.280187	12.440476	0.526125	0							0.100784	0.009252
-0.380892	0.736967	-0.28002	12.440501	0.526958	0							0.100867	0.009271
-0.380809	0.736594	-0.279854	12.440558	0.527791	0							0.100951	0.00929
-0.380725	0.736558	-0.279687	12.44061	0.528624	0							0.101034	0.00931
-0.380642	0.736503	-0.27952	12.440652	0.529457	0							0.101117	0.009329
-0.380559	0.736451	-0.279354	12.44064	0.53029	0							0.101201	0.009349
-0.380476	0.7364	-0.279187	12.440621	0.531123	0							0.101284	0.009368
-0.380392	0.736348	-0.279021	12.44064	0.531956	0							0.101367	0.009388
-0.380309	0.736294	-0.278854	12.440651	0.532789	0							0.101451	0.009407
-0.380226	0.736243	-0.278687	12.440706	0.533622	0							0.101534	0.009427
-0.380142	0.736188	-0.278521	12.440785	0.534455	0							0.101617	0.009446
-0.380059	0.736137	-0.278354	12.440812	0.535288	0							0.1017	0.009466
-0.379976	0.736082	-0.278188	12.440796	0.536121	0							0.101784	0.009485
-0.379893	0.736	-0.278021	12.440826	0.536954	0							0.101867	0.009505
-0.379809	0.735881	-0.277855	12.440884	0.537787	0							0.10195	0.009524
-0.379726	0.735755	-0.277688	12.440937	0.53862	0							0.102034	0.009544
-0.379643	0.735631	-0.277521	12.440955	0.539452	0							0.102117	0.009563
-0.379559	0.735513	-0.277355	12.440921	0.540286	0							0.1022	0.009583
-0.379476	0.735388	-0.277188	12.440891	0.541118	0							0.102283	0.009602
-0.379393	0.735264	-0.277022	12.440852	0.541951	0							0.102367	0.009622
-0.379309	0.73514	-0.276855	12.440788	0.542784	0							0.10245	0.009641
-0.379226	0.735016	-0.276688	12.44073	0.543617	0							0.102533	0.009661
-0.379143	0.734923	-0.276522	12.440734	0.54445	0							0.102617	0.009681
-0.37906	0.735194	-0.276355	12.440788	0.545283	0							0.1027	0.0097
-0.378976	0.735538	-0.276189	12.440824	0.546116	0							0.102783	0.00972
-0.378893	0.735881	-0.276022	12.440876	0.546949	0							0.102866	0.009739
-0.37881	0.736223	-0.275855	12.440915	0.547782	0							0.10295	0.009759
-0.378726	0.736565	-0.275689	12.440951	0.548615	0							0.103033	0.009778
-0.378643	0.736906	-0.275522	12.440981	0.549448	0							0.103116	0.009798
-0.37856	0.737247	-0.275356	12.440977	0.550281	0							0.1032	0.009818
-0.378477	0.737608	-0.275189	12.440966	0.551114	0							0.103283	0.009837
-0.378393	0.737946	-0.275023	12.440929	0.551947	0							0.103366	0.009857
-0.37831	0.738245	-0.274856	12.440904	0.55278	0							0.10345	0.009876
-0.378227	0.738112	-0.274689	12.440949	0.553613	0							0.103533	0.009896
-0.378143	0.737822	-0.274523	12.440959	0.554446	0							0.103616	0.009916
-0.37806	0.737532	-0.274356	12.440931	0.555279	0							0.103699	0.009935
-0.377977	0.737226	-0.27419	12.44094	0.556112	0							0.103783	0.009955
-0.377894	0.736937	-0.274023	12.440965	0.556945	0							0.103866	0.009975
-0.37781	0.736633	-0.273856	12.440915	0.557778	0							0.103949	0.009994
-0.377727	0.736344	-0.27369	12.440956	0.558611	0							0.104033	0.010014
-0.377644	0.736041	-0.273523	12.441033	0.559444	0							0.104116	0.010034
-0.37756	0.735754	-0.273357	12.441109	0.560277	0							0.104199	0.010053
-0.377477	0.735503	-0.27319	12.441142	0.56111	0							0.104282	0.010073
-0.377394	0.735576	-0.273023	12.441072	0.561943	0							0.104366	0.010093
-0.37731	0.73583	-0.272857	12.440992	0.562776	0							0.104449	0.010112
-0.377227	0.736081	-0.27269	12.44094	0.563608	0							0.104532	0.010132
-0.377144	0.73632	-0.272524	12.440972	0.564441	0							0.104616	0.010152
-0.377061	0.736573	-0.272357	12.440963	0.565274	0							0.104699	0.010172
-0.376977	0.736826	-0.272191	12.440906	0.566107	0							0.104782	0.010191
-0.376894	0.737075	-0.272024	12.440786	0.56694	0							0.104865	0.010211
-0.376811	0.737312	-0.271857	12.440742	0.567773	0							0.104949	0.010231
-0.376727	0.737564	-0.271691	12.440723	0.568606	0							0.105032	0.010231
-0.376644	0.737798	-0.271524	12.440805	0.569439	0							0.105115	0.010231
-0.376561	0.737932	-0.271358	12.440865	0.570272	0							0.105199	0.010231
-0.376478	0.738001	-0.271191	12.440907	0.571105	0							0.105282	0.010231
-0.376394	0.738071	-0.271024	12.440951	0.571938	0							0.105365	0.010231
-0.376311	0.73814	-0.270858	12.440863	0.572771	0							0.105449	0.010231
-0.376228	0.738209	-0.270691	12.440835	0.573604	0							0.105532	0.010231
-0.376144	0.738277	-0.270525	12.440893	0.574437	0							0.105615	0.010231
-0.376061	0.738346	-0.270358	12.440875	0.57527	0							0.105698	0.010231
-0.375978	0.738415	-0.270191	12.440939	0.576103	0							0.105782	0.010231
-0.375894	0.738483	-0.270025	12.441061	0.576936	0							0.105865	0.01025
-0.375811	0.738539	-0.269858	12.441127	0.577769	0							0.105948	0.01027
-0.375728	0.738545	-0.269692	12.441159	0.578602	0							0.106032	0.01029
-0.375645	0.738543	-0.269525	12.441235	0.579435	0							0.106115	0.01031
-0.375561	0.738541	-0.269358	12.441317	0.580268	0							0.106198	0.010329
-0.375478	0.738539	-0.269192	12.441346	0.581101	0							0.106281	0.010349
-0.375395	0.738538	-0.269025	12.441362	0.581934	0							0.106365	0.010369
-0.375311	0.738536	-0.268859	12.441307	0.582767	0							0.106448	0.010389
-0.375228	0.738534	-0.268692	12.441266	0.5836	0							0.106531	0.010408
-0.375145	0.738532	-0.268526	12.441243	0.584433	0							0.106615	0.010428
-0.375062	0.73853	-0.268359	12.441288	0.585265	0							0.106698	0.010448
-0.374978	0.73846	-0.268192	12.441327	0.586098	0							0.106781	0.010468
-0.374895	0.738172	-0.268026	12.441306	0.586931	0							0.106865	0.010488
-0.374812	0.737839	-0.267859	12.441262	0.587764	0							0.106948	0.010507
-0.374728	0.737524	-0.267693	12.441257	0.588597	0							0.107031	0.010527
-0.374645	0.737203	-0.267526	12.441246	0.58943	0							0.107114	0.010547
-0.374562	0.736871	-0.267359	12.441289	0.590263	0							0.107198	0.010567
-0.374479	0.73655	-0.267193	12.441314	0.591096	0							0.107281	0.010587
-0.374395	0.73622	-0.267026	12.441365	0.591929	0							0.107364	0.010606
-0.374312	0.735906	-0.26686	12.441323	0.592762	0							0.107448	0.010626
-0.374229	0.735587	-0.266693	12.4413	0.593595	0							0.107531	0.010646
-0.374145	0.735343	-0.266526	12.441294	0.594428	0							0.107614	0.010666
-0.374062	0.735357	-0.26636	12.44134	0.595261	0							0.107697	0.010686
-0.373979	0.735482	-0.266193	12.441374	0.596094	0							0.107781	0.010706
-0.373895	0.735603	-0.266027	12.441401	0.596927	0							0.107864	0.010726
-0.373812	0.735731	-0.26586	12.441371	0.59776	0							0.107947	0.010745
-0.373729	0.735855	-0.265694	12.441383	0.598593	0							0.108031	0.010765
-0.373646	0.735976	-0.265527	12.441348	0.599426	0							0.108114	0.010785
-0.373562	0.7361	-0.26536	12.44131	0.600259	0							0.108197	0.010805
-0.373479	0.736221	-0.265194	12.441368	0.601092	0							0.10828	0.010825
-0.373396	0.736347	-0.265027	12.441528	0.601925	0							0.108364	0.010845
-0.373312	0.736436	-0.264861	12.441527	0.602758	0							0.108447	0.010865
-0.373229	0.736495	-0.264694	12.441533	0.603591	0							0.10853	0.010885
-0.373146	0.73663	-0.264527	12.441535	0.604424	0							0.108614	0.010904
-0.373063	0.736761	-0.264361	12.441617	0.605257	0							0.108697	0.010924
-0.372979	0.73689	-0.264194	12.441627	0.60609	0							0.10878	0.010944
-0.372896	0.737024	-0.264028	12.441628	0.606923	0							0.108864	0.010964
-0.372813	0.737155	-0.263861	12.441627	0.607755	0							0.108947	0.010984
-0.372729	0.737283	-0.263694	12.441596	0.608588	0							0.10903	0.011004
-0.372646	0.737417	-0.263528	12.441653	0.609421	0							0.109113	0.011024
-0.372563	0.737551	-0.263361	12.441639	0.610254	0							0.109197	0.011044
-0.372479	0.737706	-0.263195	12.44164	0.611087	0							0.10928	0.011064
-0.372396	0.737866	-0.263028	12.441573	0.61192	0							0.109363	0.011084
-0.372313	0.737973	-0.262862	12.44162	0.612753	0							0.109447	0.011104
-0.37223	0.738079	-0.262695	12.441566	0.613586	0							0.10953	0.011124
-0.372146	0.738186	-0.262528	12.441589	0.614419	0							0.109613	0.011144
-0.372063	0.738293	-0.262362	12.44163	0.615252	0							0.109696	0.011164
-0.37198	0.738396	-0.262195	12.441654	0.616085	0							0.10978	0.011184
-0.371896	0.738498	-0.262029	12.44157	0.616918	0							0.109863	0.011204
-0.371813	0.738604	-0.261862	12.441577	0.617751	0							0.109946	0.011223
-0.37173	0.73871	-0.261695	12.441569	0.618584	0							0.11003	0.011243
-0.371647	0.738827	-0.261529	12.441568	0.619417	0							0.110113	0.011263
-0.371563	0.738989	-0.261362	12.441606	0.62025	0							0.110196	0.011283
-0.37148	0.739192	-0.261196	12.441571	0.621083	0							0.11028	0.011303
-0.371397	0.739396	-0.261029	12.441591	0.621916	0							0.110363	0.011323
-0.371313	0.739599	-0.260862	12.44151	0.622749	0							0.110446	0.011343
-0.37123	0.739802	-0.260696	12.44152	0.623582	0							0.110529	0.011363
-0.371147	0.740004	-0.260529	12.441628	0.624415	0							0.110613	0.011383
-0.371064	0.740207	-0.260363	12.44169	0.625248	0							0.110696	0.011403
-0.37098	0.740409	-0.260196	12.441641	0.626081	0							0.110779	0.011423
-0.370897	0.740612	-0.260029	12.441662	0.626914	0							0.110863	0.011443
-0.370814	0.740878	-0.259863	12.441609	0.627747	0							0.110946	0.011464
-0.37073	0.741314	-0.259696	12.441512	0.62858	0							0.111029	0.011484
-0.370647	0.741858	-0.25953	12.44159	0.629412	0							0.111112	0.011504
-0.370564	0.742401	-0.259363	12.441577	0.630246	0							0.111196	0.011524
-0.37048	0.742944	-0.259197	12.441664	0.631078	0							0.111279	0.011544
-0.370397	0.743487	-0.25903	12.441647	0.631911	0							0.111362	0.011564
-0.370314	0.74403	-0.258863	12.441624	0.632744	0							0.111446	0.011584
-0.370231	0.744572	-0.258697	12.441671	0.633577	0							0.111529	0.011604
-0.370147	0.745113	-0.25853	12.441654	0.63441	0							0.111612	0.011624
-0.370064	0.745655	-0.258364	12.441647	0.635243	0							0.111695	0.011644
-0.369981	0.746098	-0.258197	12.441624	0.636076	0							0.111779	0.011664
-0.369897	0.746283	-0.25803	12.441585	0.636909	0							0.111862	0.011684
-0.369814	0.746296	-0.257864	12.44162	0.637742	0							0.111945	0.011704
-0.369731	0.74631	-0.257697	12.441669	0.638575	0							0.112029	0.011724
-0.369648	0.746325	-0.257531	12.441705	0.639408	0							0.112112	0.011744
-0.369564	0.746338	-0.257364	12.441777	0.640241	0							0.112195	0.011764
-0.369481	0.746352	-0.257197	12.441766	0.641074	0							0.112279	0.011784
-0.369398	0.746365	-0.257031	12.441728	0.641907	0							0.112362	0.011805
-0.369314	0.746379	-0.256864	12.441726	0.64274	0							0.112445	0.011825
-0.369231	0.746393	-0.256698	12.44167	0.643573	0							0.112528	0.011845
-0.369148	0.74639	-0.256531	12.441684	0.644406	0							0.112612	0.011865
-0.369064	0.746299	-0.256365	12.441666	0.645239	0							0.112695	0.011885
-0.368981	0.746148	-0.256198	12.441646	0.646072	0							0.112778	0.011905
-0.368898	0.745997	-0.256031	12.441653	0.646905	0							0.112862	0.011925
-0.368815	0.745846	-0.255865	12.441615	0.647738	0							0.112945	0.011945
-0.368731	0.745689	-0.255698	12.441703	0.648571	0							0.113028	0.011965
-0.368648	0.745533	-0.255532	12.441825	0.649404	0							0.113111	0.011986
-0.368565	0.745382	-0.255365	12.441866	0.650237	0							0.113195	0.012006
-0.368481	0.745232	-0.255198	12.441846	0.65107	0							0.113278	0.012026
-0.368398	0.745075	-0.255032	12.441862	0.651902	0							0.113361	0.012026
-0.368315	0.74496	-0.254865	12.441919	0.652735	0							0.113445	0.012026
-0.368232	0.74496	-0.254699	12.441927	0.653568	0							0.113528	0.012026
-0.368148	0.745019	-0.254532	12.441922	0.654401	0							0.113611	0.012026
-0.368065	0.745081	-0.254366	12.441834	0.655234	0							0.113694	0.012026
-0.367982	0.745142	-0.254199	12.441837	0.656067	0							0.113778	0.012026
-0.367898	0.745201	-0.254032	12.441919	0.6569	0							0.113861	0.012026
-0.367815	0.745261	-0.253866	12.441952	0.657733	0							0.113944	0.012026
-0.367732	0.745323	-0.253699	12.441959	0.658566	0							0.114028	0.012026
-0.367649	0.745384	-0.253533	12.441968	0.659399	0							0.114111	0.012026
-0.367565	0.745443	-0.253366	12.442054	0.660232	0							0.114194	0.012046
-0.367482	0.745458	-0.253199	12.442047	0.661065	0							0.114278	0.012066
-0.367399	0.745156	-0.253033	12.442204	0.661898	0							0.114361	0.012086
-0.367315	0.744659	-0.252866	12.442252	0.662731	0							0.114444	0.012106
-0.367232	0.744177	-0.2527	12.442254	0.663564	0							0.114527	0.012127
-0.367149	0.743672	-0.252533	12.442254	0.664397	0							0.114611	0.012147
-0.367065	0.743176	-0.252366	12.442286	0.66523	0							0.114694	0.012167
-0.366982	0.742695	-0.2522	12.442307	0.666063	0							0.114777	0.012187
-0.366899	0.742189	-0.252033	12.442272	0.666896	0							0.114861	0.012207
-0.366816	0.741695	-0.251867	12.442283	0.667729	0							0.114944	0.012227
-0.366732	0.741214	-0.2517	12.442286	0.668562	0							0.115027	0.012248
-0.366649	0.740625	-0.251533	12.442249	0.669395	0							0.11511	0.012268
-0.366566	0.740409	-0.251367	12.442225	0.670228	0							0.115194	0.012288
-0.366482	0.740403	-0.2512	12.442319	0.671061	0							0.115277	0.012308
-0.366399	0.740398	-0.251034	12.442306	0.671894	0							0.11536	0.012328
-0.366316	0.740392	-0.250867	12.442282	0.672727	0							0.115444	0.012349
-0.366233	0.740387	-0.250701	12.442282	0.673559	0							0.115527	0.012369
-0.366149	0.740382	-0.250534	12.442253	0.674393	0							0.11561	0.012389
-0.366066	0.740376	-0.250367	12.44219	0.675225	0							0.115694	0.012409
-0.365983	0.740371	-0.250201	12.442189	0.676058	0							0.115777	0.012429
-0.365899	0.740366	-0.250034	12.442232	0.676891	0							0.11586	0.01245
-0.365816	0.740495	-0.249868	12.442195	0.677724	0							0.115943	0.01247
-0.365733	0.740631	-0.249701	12.442253	0.678557	0							0.116027	0.01249
-0.365649	0.740722	-0.249534	12.442182	0.67939	0							0.11611	0.01251
-0.365566	0.740798	-0.249368	12.442261	0.680223	0							0.116193	0.01253
-0.365483	0.740872	-0.249201	12.442341	0.681056	0							0.116277	0.012551
-0.3654	0.74095	-0.249035	12.44238	0.681889	0							0.11636	0.012571
-0.365316	0.741025	-0.248868	12.442431	0.682722	0							0.116443	0.012591
-0.365233	0.741099	-0.248701	12.4424	0.683555	0							0.116526	0.012611
-0.36515	0.741177	-0.248535	12.442543	0.684388	0							0.11661	0.012632
-0.365066	0.741253	-0.248368	12.442543	0.685221	0							0.116693	0.012652
-0.364983	0.741277	-0.248202	12.442516	0.686054	0							0.116776	0.012672
-0.3649	0.74125	-0.248035	12.442476	0.686887	0							0.11686	0.012692
-0.364817	0.741216	-0.247869	12.442402	0.68772	0							0.116943	0.012713
-0.364733	0.741187	-0.247702	12.442433	0.688553	0							0.117026	0.012733
-0.36465	0.741156	-0.247535	12.442472	0.689386	0							0.11711	0.012753
-0.364567	0.741124	-0.247369	12.44243	0.690219	0							0.117193	0.012773
-0.364483	0.741091	-0.247202	12.442508	0.691052	0							0.117276	0.012794
-0.3644	0.741058	-0.247036	12.442543	0.691885	0							0.117359	0.012814
-0.364317	0.741027	-0.246869	12.442537	0.692718	0							0.117443	0.012834
-0.364234	0.740994	-0.246702	12.442533	0.693551	0							0.117526	0.012854
-0.36415	0.740969	-0.246536	12.442492	0.694384	0							0.117609	0.012875
-0.364067	0.741021	-0.246369	12.442437	0.695217	0							0.117693	0.012895
-0.363984	0.741136	-0.246203	12.44251	0.69605	0							0.117776	0.012915
-0.3639	0.741257	-0.246036	12.442498	0.696882	0							0.117859	0.012935
-0.363817	0.741374	-0.245869	12.442511	0.697715	0							0.117942	0.012956
-0.363734	0.741497	-0.245703	12.442522	0.698548	0							0.118026	0.012976
-0.36365	0.741617	-0.245536	12.442484	0.699381	0							0.118109	0.012996
-0.363567	0.741734	-0.24537	12.442435	0.700214	0							0.118192	0.013017
-0.363484	0.741857	-0.245203	12.442357	0.701047	0							0.118276	0.013037
-0.363401	0.741978	-0.245036	12.442389	0.70188	0							0.118359	0.013057
-0.363317	0.742122	-0.24487	12.442457	0.702713	0							0.118442	0.013077
-0.363234	0.742506	-0.244703	12.442441	0.703546	0							0.118526	0.013098
-0.363151	0.742971	-0.244537	12.442445	0.704379	0							0.118609	0.013118
-0.363067	0.743402	-0.24437	12.442474	0.705212	0							0.118692	0.013138
-0.362984	0.743855	-0.244204	12.44253	0.706045	0							0.118775	0.013159
-0.362901	0.744298	-0.244037	12.442534	0.706878	0							0.118859	0.013179
-0.362818	0.744729	-0.24387	12.44248	0.707711	0							0.118942	0.013199
-0.362734	0.745182	-0.243704	12.442405	0.708544	0							0.119025	0.01322
-0.362651	0.745625	-0.243537	12.442451	0.709377	0							0.119109	0.01324
-0.362568	0.746056	-0.243371	12.442483	0.71021	0							0.119192	0.01326
-0.362484	0.746511	-0.243204	12.442498	0.711043	0							0.119275	0.013281
-0.362401	0.746382	-0.243037	12.442549	0.711876	0							0.119358	0.013301
-0.362318	0.745978	-0.242871	12.442634	0.712709	0							0.119442	0.013321
-0.362234	0.745543	-0.242704	12.442677	0.713542	0							0.119525	0.013342
-0.362151	0.745121	-0.242538	12.442666	0.714375	0							0.119608	0.013362
-0.362068	0.744708	-0.242371	12.442705	0.715208	0							0.119692	0.013382
-0.361985	0.744295	-0.242204	12.442735	0.716041	0							0.119775	0.013403
-0.361901	0.743859	-0.242038	12.442754	0.716874	0							0.119858	0.013423
-0.361818	0.743436	-0.241871	12.442691	0.717707	0							0.119941	0.013443
-0.361735	0.743023	-0.241705	12.442654	0.71854	0							0.120025	0.013464
-0.361651	0.742586	-0.241538	12.442679	0.719372	0							0.120108	0.013484
-0.361568	0.742443	-0.241372	12.442632	0.720205	0							0.120191	0.013504
-0.361485	0.742464	-0.241205	12.44264	0.721038	0							0.120275	0.013525
-0.361402	0.742506	-0.241038	12.442677	0.721871	0							0.120358	0.013545
-0.361318	0.742551	-0.240872	12.442644	0.722704	0							0.120441	0.013565
-0.361235	0.742594	-0.240705	12.442634	0.723537	0							0.120525	0.013586
-0.361152	0.742636	-0.240539	12.442556	0.72437	0							0.120608	0.013606
-0.361068	0.742678	-0.240372	12.442532	0.725203	0							0.120691	0.013626
-0.360985	0.742723	-0.240205	12.442564	0.726036	0							0.120774	0.013647
-0.360902	0.742766	-0.240039	12.442599	0.726869	0							0.120858	0.013667
-0.360819	0.742808	-0.239872	12.442639	0.727702	0							0.120941	0.013688
-0.360735	0.742806	-0.239706	12.442718	0.728535	0							0.121024	0.013708
-0.360652	0.742792	-0.239539	12.442817	0.729368	0							0.121108	0.013728
-0.360569	0.742779	-0.239372	12.442813	0.730201	0							0.121191	0.013749
-0.360485	0.742765	-0.239206	12.442771	0.731034	0							0.121274	0.013769
-0.360402	0.742753	-0.239039	12.442665	0.731867	0							0.121357	0.013789
-0.360319	0.74274	-0.238873	12.442655	0.7327	0							0.121441	0.01381
-0.360235	0.742727	-0.238706	12.442745	0.733533	0							0.121524	0.01383
-0.360152	0.742713	-0.23854	12.442832	0.734366	0							0.121607	0.013851
-0.360069	0.7427	-0.238373	12.442962	0.735199	0							0.121691	0.013871
-0.359986	0.742687	-0.238206	12.442911	0.736032	0							0.121774	0.013891
-0.359902	0.742583	-0.23804	12.442899	0.736865	0							0.121857	0.013912
-0.359819	0.742365	-0.237873	12.442909	0.737698	0							0.12194	0.013932
-0.359736	0.742123	-0.237707	12.442874	0.738531	0							0.122024	0.013953
-0.359652	0.74188	-0.23754	12.442818	0.739364	0							0.122107	0.013973
-0.359569	0.741622	-0.237373	12.442735	0.740197	0							0.12219	0.013993
-0.359486	0.741376	-0.237207	12.442722	0.741029	0							0.122274	0.014014
-0.359403	0.741134	-0.23704	12.442802	0.741862	0							0.122357	0.014034
-0.359319	0.740891	-0.236874	12.442801	0.742695	0							0.12244	0.014054
-0.359236	0.740648	-0.236707	12.44273	0.743528	0							0.122524	0.014075
-0.359153	0.740404	-0.23654	12.442848	0.744361	0							0.122607	0.014095
-0.359069	0.740237	-0.236374	12.442879	0.745194	0							0.12269	0.014116
-0.358986	0.740367	-0.236207	12.442987	0.746027	0							0.122773	0.014136
-0.358903	0.740557	-0.236041	12.443094	0.74686	0							0.122857	0.014157
-0.358819	0.740747	-0.235874	12.443106	0.747693	0							0.12294	0.014177
-0.358736	0.740938	-0.235708	12.443093	0.748526	0							0.123023	0.014197
-0.358653	0.741128	-0.235541	12.443127	0.749359	0							0.123107	0.014218
-0.35857	0.741319	-0.235374	12.443019	0.750192	0							0.12319	0.014238
-0.358486	0.74151	-0.235208	12.443007	0.751025	0							0.123273	0.014259
-0.358403	0.741701	-0.235041	12.442959	0.751858	0							0.123356	0.014279
-0.35832	0.741892	-0.234875	12.443001	0.752691	0							0.12344	0.014299
-0.358236	0.742108	-0.234708	12.442998	0.753524	0							0.123523	0.01432
-0.358153	0.74237	-0.234541	12.443033	0.754357	0							0.123606	0.01434
-0.35807	0.742642	-0.234375	12.442986	0.75519	0							0.12369	0.014361
-0.357987	0.742914	-0.234208	12.443059	0.756023	0							0.123773	0.014381
-0.357903	0.743186	-0.234042	12.443071	0.756856	0							0.123856	0.014402
-0.35782	0.743459	-0.233875	12.443023	0.757689	0							0.12394	0.014422
-0.357737	0.743732	-0.233708	12.443014	0.758522	0							0.124023	0.014442
-0.357653	0.744005	-0.233542	12.443033	0.759355	0							0.124106	0.014463
-0.35757	0.744279	-0.233375	12.443036	0.760188	0							0.124189	0.014483
-0.357487	0.744552	-0.233209	12.443032	0.761021	0							0.124273	0.014504
-0.357404	0.744792	-0.233042	12.443017	0.761854	0							0.124356	0.014524
-0.35732	0.744781	-0.232875	12.443057	0.762687	0							0.124439	0.014545
-0.357237	0.744582	-0.232709	12.443029	0.763519	0							0.124523	0.014565
-0.357154	0.744364	-0.232542	12.442988	0.764352	0							0.124606	0.014585
-0.35707	0.744146	-0.232376	12.442948	0.765185	0							0.124689	0.014606
-0.356987	0.743928	-0.232209	12.442863	0.766018	0							0.124772	0.014626
-0.356904	0.743725	-0.232043	12.442831	0.766851	0							0.124856	0.014647
-0.35682	0.743508	-0.231876	12.442877	0.767684	0							0.124939	0.014667
-0.356737	0.743289	-0.231709	12.442936	0.768517	0							0.125022	0.014688
-0.356654	0.74307	-0.231543	12.442832	0.76935	0							0.125106	0.014708
-0.356571	0.742862	-0.231376	12.442989	0.770183	0							0.125189	0.014729
-0.356487	0.742688	-0.23121	12.442999	0.771016	0							0.125272	0.014749
-0.356404	0.742579	-0.231043	12.442985	0.771849	0							0.125355	0.014769
-0.356321	0.74248	-0.230876	12.443016	0.772682	0							0.125439	0.01479
-0.356237	0.742375	-0.23071	12.443013	0.773515	0							0.125522	0.01481
-0.356154	0.742269	-0.230543	12.443007	0.774348	0							0.125605	0.014831
-0.356071	0.74217	-0.230377	12.442983	0.775181	0							0.125689	0.014851
-0.355988	0.742064	-0.23021	12.443002	0.776014	0							0.125772	0.014872
-0.355904	0.741957	-0.230043	12.443045	0.776847	0							0.125855	0.014892
-0.355821	0.741858	-0.229877	12.443116	0.77768	0							0.125939	0.014913
-0.355738	0.741793	-0.22971	12.44314	0.778513	0							0.126022	0.014933
-0.355654	0.741969	-0.229544	12.443163	0.779346	0							0.126105	0.014954
-0.355571	0.742303	-0.229377	12.443029	0.780179	0							0.126188	0.014974
-0.355488	0.742644	-0.229211	12.443091	0.781012	0							0.126272	0.014994
-0.355404	0.742961	-0.229044	12.443029	0.781845	0							0.126355	0.015015
-0.355321	0.743303	-0.228877	12.443005	0.782678	0							0.126438	0.015035
-0.355238	0.743621	-0.228711	12.443013	0.783511	0							0.126522	0.015056
-0.355155	0.743963	-0.228544	12.443037	0.784344	0							0.126605	0.015076
-0.355071	0.744282	-0.228378	12.443106	0.785176	0							0.126688	0.015097
-0.354988	0.744601	-0.228211	12.443092	0.786009	0							0.126771	0.015117
-0.354905	0.744899	-0.228044	12.443116	0.786842	0							0.126855	0.015138
-0.354821	0.744867	-0.227878	12.443176	0.787675	0							0.126938	0.015158
-0.354738	0.744721	-0.227711	12.443171	0.788508	0							0.127021	0.015179
-0.354655	0.744585	-0.227545	12.443151	0.789341	0							0.127105	0.015199
-0.354572	0.744448	-0.227378	12.443186	0.790174	0							0.127188	0.01522
-0.354488	0.744302	-0.227211	12.443127	0.791007	0							0.127271	0.01524
-0.354405	0.744165	-0.227045	12.443107	0.79184	0							0.127355	0.015261
-0.354322	0.744027	-0.226878	12.443053	0.792673	0							0.127438	0.015281
-0.354238	0.74388	-0.226712	12.443072	0.793506	0							0.127521	0.015301
-0.354155	0.743743	-0.226545	12.443215	0.794339	0							0.127604	0.015322
-0.354072	0.743602	-0.226379	12.443174	0.795172	0							0.127688	0.015342
-0.353989	0.743408	-0.226212	12.443211	0.796005	0							0.127771	0.015363
-0.353905	0.743002	-0.226045	12.443216	0.796838	0							0.127854	0.015383
-0.353822	0.74257	-0.225879	12.443195	0.797671	0							0.127938	0.015404
-0.353739	0.742165	-0.225712	12.443217	0.798504	0							0.128021	0.015424
-0.353655	0.74176	-0.225546	12.443256	0.799337	0							0.128104	0.015445
-0.353572	0.741353	-0.225379	12.443274	0.80017	0							0.128187	0.015465
-0.353489	0.740946	-0.225212	12.44328	0.801003	0							0.128271	0.015486
-0.353405	0.740539	-0.225046	12.44333	0.801836	0							0.128354	0.015506
-0.353322	0.740131	-0.224879	12.443288	0.802669	0							0.128437	0.015527
-0.353239	0.739748	-0.224713	12.443325	0.803502	0							0.128521	0.015547
-0.353156	0.739646	-0.224546	12.443297	0.804335	0							0.128604	0.015568
-0.353072	0.739841	-0.224379	12.44339	0.805168	0							0.128687	0.015588
-0.352989	0.740037	-0.224213	12.443469	0.806001	0							0.12877	0.015609
-0.352906	0.740233	-0.224046	12.443434	0.806834	0							0.128854	0.015629
-0.352822	0.74043	-0.22388	12.443465	0.807666	0							0.128937	0.01565
-0.352739	0.740627	-0.223713	12.443454	0.808499	0							0.12902	0.01567
-0.352656	0.740822	-0.223547	12.443447	0.809332	0							0.129104	0.01569
-0.352573	0.741008	-0.22338	12.443464	0.810165	0							0.129187	0.015711
-0.352489	0.741205	-0.223213	12.443448	0.810998	0							0.12927	0.015731
-0.352406	0.741394	-0.223047	12.443459	0.811831	0							0.129354	0.015752
-0.352323	0.741516	-0.22288	12.443485	0.812664	0							0.129437	0.015772
-0.352239	0.74158	-0.222714	12.443565	0.813497	0							0.12952	0.015793
-0.352156	0.741647	-0.222547	12.443658	0.81433	0							0.129603	0.015813
-0.352073	0.741714	-0.22238	12.443723	0.815163	0							0.129687	0.015834
-0.35199	0.741777	-0.222214	12.443652	0.815996	0							0.12977	0.015854
-0.351906	0.741845	-0.222047	12.443555	0.816829	0							0.129853	0.015875
-0.351823	0.741912	-0.221881	12.443529	0.817662	0							0.129937	0.015895
-0.35174	0.741976	-0.221714	12.443548	0.818495	0							0.13002	0.015916
-0.351656	0.742043	-0.221547	12.443567	0.819328	0							0.130103	0.015936
-0.351573	0.742082	-0.221381	12.443555	0.820161	0							0.130186	0.015957
-0.35149	0.74194	-0.221214	12.443542	0.820994	0							0.13027	0.015977
-0.351406	0.741532	-0.221048	12.443528	0.821827	0							0.130353	0.015998
-0.351323	0.740974	-0.220881	12.44347	0.82266	0							0.130436	0.016018
-0.35124	0.740444	-0.220715	12.443452	0.823493	0							0.13052	0.016039
-0.351157	0.739906	-0.220548	12.443382	0.824326	0							0.130603	0.016059
-0.351073	0.739345	-0.220381	12.443364	0.825159	0							0.130686	0.01608
-0.35099	0.738812	-0.220215	12.443385	0.825992	0							0.130769	0.0161
-0.350907	0.738278	-0.220048	12.443449	0.826825	0							0.130853	0.016121
-0.350823	0.737736	-0.219882	12.443479	0.827658	0							0.130936	0.016141
-0.35074	0.737182	-0.219715	12.443542	0.828491	0							0.131019	0.016162
-0.350657	0.736714	-0.219548	12.443523	0.829323	0							0.131103	0.016182
-0.350574	0.7363	-0.219382	12.443533	0.830157	0							0.131186	0.016202
-0.35049	0.735817	-0.219215	12.443578	0.830989	0							0.131269	0.016223
-0.350407	0.735334	-0.219049	12.443626	0.831822	0							0.131353	0.016243
-0.350324	0.734849	-0.218882	12.443616	0.832655	0							0.131436	0.016264
-0.35024	0.734363	-0.218715	12.443663	0.833488	0							0.131519	0.016284
-0.350157	0.733876	-0.218549	12.443697	0.834321	0							0.131602	0.016305
-0.350074	0.733388	-0.218382	12.443692	0.835154	0							0.131686	0.016325
-0.34999	0.732898	-0.218216	12.443713	0.835987	0							0.131769	0.016346
-0.349907	0.732415	-0.218049	12.443676	0.83682	0							0.131852	0.016366
-0.349824	0.73203	-0.217882	12.44369	0.837653	0							0.131936	0.016387
-0.349741	0.731924	-0.217716	12.443704	0.838486	0							0.132019	0.016407
-0.349657	0.73207	-0.217549	12.443787	0.839319	0							0.132102	0.016428
-0.349574	0.732214	-0.217383	12.443801	0.840152	0							0.132185	0.016448
-0.349491	0.732354	-0.217216	12.44381	0.840985	0							0.132269	0.016469
-0.349407	0.732501	-0.21705	12.44377	0.841818	0							0.132352	0.016489
-0.349324	0.732646	-0.216883	12.443744	0.842651	0							0.132435	0.01651
-0.349241	0.732788	-0.216716	12.443706	0.843484	0							0.132519	0.01653
-0.349158	0.732934	-0.21655	12.443699	0.844317	0							0.132602	0.016551
-0.349074	0.733071	-0.216383	12.443735	0.84515	0							0.132685	0.016571
-0.348991	0.733143	-0.216217	12.4437	0.845983	0							0.132769	0.016592
-0.348908	0.733079	-0.21605	12.443673	0.846816	0							0.132852	0.016612
-0.348824	0.732964	-0.215883	12.443706	0.847649	0							0.132935	0.016632
-0.348741	0.732846	-0.215717	12.443688	0.848482	0							0.133018	0.016653
-0.348658	0.732733	-0.21555	12.443733	0.849315	0							0.133102	0.016673
-0.348574	0.732619	-0.215384	12.443847	0.850148	0							0.133185	0.016694
-0.348491	0.732505	-0.215217	12.443934	0.850981	0							0.133268	0.016714
-0.348408	0.73239	-0.21505	12.444041	0.851813	0							0.133352	0.016735
-0.348325	0.732276	-0.214884	12.443974	0.852646	0							0.133435	0.016755
-0.348241	0.732161	-0.214717	12.443866	0.853479	0							0.133518	0.016776
-0.348158	0.732046	-0.214551	12.44382	0.854312	0							0.133601	0.016796
-0.348075	0.732093	-0.214384	12.443785	0.855145	0							0.133685	0.016817
-0.347991	0.732478	-0.214218	12.443786	0.855978	0							0.133768	0.016837
-0.347908	0.732926	-0.214051	12.443808	0.856811	0							0.133851	0.016858
-0.347825	0.733369	-0.213884	12.443868	0.857644	0							0.133935	0.016878
-0.347742	0.733831	-0.213718	12.443909	0.858477	0							0.134018	0.016899
-0.347658	0.734283	-0.213551	12.443895	0.85931	0							0.134101	0.016919
-0.347575	0.734731	-0.213385	12.443872	0.860143	0							0.134185	0.016939
-0.347492	0.735186	-0.213218	12.443897	0.860976	0							0.134268	0.01696
-0.347408	0.735637	-0.213051	12.443849	0.861809	0							0.134351	0.01698
-0.347325	0.736158	-0.212885	12.44383	0.862642	0							0.134434	0.017001
-0.347242	0.736699	-0.212718	12.443829	0.863475	0							0.134518	0.017021
-0.347159	0.737041	-0.212552	12.443875	0.864308	0							0.134601	0.017042
-0.347075	0.737197	-0.212385	12.443935	0.865141	0							0.134684	0.017062
-0.346992	0.737347	-0.212218	12.443989	0.865974	0							0.134768	0.017083
-0.346909	0.737499	-0.212052	12.444018	0.866807	0							0.134851	0.017103
-0.346825	0.73765	-0.211885	12.444021	0.86764	0							0.134934	0.017124
-0.346742	0.737803	-0.211719	12.443987	0.868473	0							0.135017	0.017144
-0.346659	0.737956	-0.211552	12.443998	0.869306	0							0.135101	0.017165
-0.346575	0.738105	-0.211386	12.443996	0.870139	0							0.135184	0.017185
-0.346492	0.738258	-0.211219	12.444016	0.870972	0							0.135267	0.017205
-0.346409	0.738507	-0.211052	12.444091	0.871805	0							0.135351	0.017226
-0.346326	0.738931	-0.210886	12.444112	0.872638	0							0.135434	0.017246
-0.346242	0.739444	-0.210719	12.444116	0.87347	0							0.135517	0.017267
-0.346159	0.739963	-0.210553	12.444082	0.874304	0							0.135601	0.017287
-0.346076	0.74048	-0.210386	12.444109	0.875136	0							0.135684	0.017308
-0.345992	0.741003	-0.210219	12.444204	0.875969	0							0.135767	0.017328
-0.345909	0.741512	-0.210053	12.444189	0.876802	0							0.13585	0.017349
-0.345826	0.742024	-0.209886	12.44412	0.877635	0							0.135934	0.017369
-0.345743	0.742537	-0.20972	12.444119	0.878468	0							0.136017	0.017389
-0.345659	0.743036	-0.209553	12.444166	0.879301	0							0.1361	0.01741
-0.345576	0.743351	-0.209386	12.44418	0.880134	0							0.136184	0.01743
-0.345493	0.743444	-0.20922	12.444111	0.880967	0							0.136267	0.017451
-0.345409	0.74351	-0.209053	12.444029	0.8818	0							0.13635	0.017471
-0.345326	0.743576	-0.208887	12.444009	0.882633	0							0.136433	0.017492
-0.345243	0.743641	-0.20872	12.443999	0.883466	0							0.136517	0.017512
-0.345159	0.743706	-0.208553	12.444038	0.884299	0							0.1366	0.017533
-0.345076	0.743772	-0.208387	12.444101	0.885132	0							0.136683	0.017553
-0.344993	0.743836	-0.20822	12.444137	0.885965	0							0.136767	0.017573
-0.34491	0.7439	-0.208054	12.444195	0.886798	0							0.13685	0.017594
-0.344826	0.743969	-0.207887	12.4442	0.887631	0							0.136933	0.017614
-0.344743	0.744077	-0.207721	12.444211	0.888464	0							0.137016	0.017635
-0.34466	0.744189	-0.207554	12.444215	0.889297	0							0.1371	0.017655
-0.344576	0.744264	-0.207387	12.44418	0.89013	0							0.137183	0.017676
-0.344493	0.74434	-0.207221	12.44418	0.890963	0							0.137266	0.017696
-0.34441	0.744414	-0.207054	12.444197	0.891796	0							0.13735	0.017716
-0.344327	0.744489	-0.206888	12.444184	0.892629	0							0.137433	0.017737
-0.344243	0.744564	-0.206721	12.444167	0.893462	0							0.137516	0.017757
-0.34416	0.744638	-0.206554	12.444208	0.894295	0							0.1376	0.017778
-0.344077	0.744714	-0.206388	12.444225	0.895128	0							0.137683	0.017798
-0.343993	0.74479	-0.206221	12.444214	0.895961	0							0.137766	0.017818
-0.34391	0.744616	-0.206055	12.444221	0.896793	0							0.137849	0.017839
-0.343827	0.744222	-0.205888	12.44426	0.897626	0							0.137933	0.017859
-0.343744	0.743803	-0.205721	12.444331	0.898459	0							0.138016	0.01788
-0.34366	0.743396	-0.205555	12.444327	0.899292	0							0.138099	0.0179
-0.343577	0.742984	-0.205388	12.444226	0.900125	0							0.138183	0.017921
-0.343494	0.742572	-0.205222	12.444168	0.900958	0							0.138266	0.017941
-0.34341	0.742166	-0.205055	12.444205	0.901791	0							0.138349	0.017982
-0.343327	0.741757	-0.204889	12.444259	0.902624	0							0.138432	0.018023
-0.343244	0.741345	-0.204722	12.444244	0.903457	0							0.138516	0.018064
-0.34316	0.74093	-0.204555	12.444226	0.90429	0							0.138599	0.018105
-0.343077	0.740708	-0.204389	12.44424	0.905123	0							0.138682	0.018146
-0.342994	0.740746	-0.204222	12.444292	0.905956	0							0.138766	0.018187
-0.342911	0.740868	-0.204056	12.44434	0.906789	0							0.138849	0.018227
-0.342827	0.740984	-0.203889	12.444304	0.907622	0							0.138932	0.018268
-0.342744	0.741103	-0.203722	12.444298	0.908455	0							0.139015	0.018309
-0.342661	0.741221	-0.203556	12.444343	0.909288	0							0.139099	0.01835
-0.342577	0.74134	-0.203389	12.444328	0.910121	0							0.139182	0.018371
-0.342494	0.741458	-0.203223	12.444308	0.910954	0							0.139265	0.018391
-0.342411	0.741574	-0.203056	12.444327	0.911787	0							0.139349	0.018411
-0.342328	0.74169	-0.202889	12.444295	0.91262	0							0.139432	0.018432
-0.342244	0.741746	-0.202723	12.444296	0.913453	0							0.139515	0.018452
-0.342161	0.741759	-0.202556	12.444296	0.914286	0							0.139599	0.018472
-0.342078	0.74189	-0.20239	12.444317	0.915119	0							0.139682	0.018493
-0.341994	0.74214	-0.202223	12.444323	0.915952	0							0.139765	0.018513
-0.341911	0.742386	-0.202057	12.444278	0.916785	0							0.139848	0.018534
-0.341828	0.742628	-0.20189	12.4443	0.917617	0							0.139932	0.018554
-0.341744	0.742863	-0.201723	12.444354	0.918451	0							0.140015	0.018574
-0.341661	0.7431	-0.201557	12.444372	0.919283	0							0.140098	0.018595
-0.341578	0.743337	-0.20139	12.444378	0.920116	0							0.140182	0.018615
-0.341495	0.743572	-0.201224	12.444381	0.920949	0							0.140265	0.018635
-0.341411	0.743803	-0.201057	12.444415	0.921782	0							0.140348	0.018656
-0.341328	0.744045	-0.20089	12.44443	0.922615	0							0.140431	0.018676
-0.341245	0.744254	-0.200724	12.444429	0.923448	0							0.140515	0.018696
-0.341161	0.744322	-0.200557	12.444436	0.924281	0							0.140598	0.018717
-0.341078	0.744267	-0.200391	12.444381	0.925114	0							0.140681	0.018737
-0.340995	0.744213	-0.200224	12.444359	0.925947	0							0.140765	0.018757
-0.340912	0.744159	-0.200057	12.444332	0.92678	0							0.140848	0.018778
-0.340828	0.744103	-0.199891	12.444345	0.927613	0							0.140931	0.018798
-0.340745	0.744047	-0.199724	12.444351	0.928446	0							0.141015	0.018818
-0.340662	0.743991	-0.199558	12.444288	0.929279	0							0.141098	0.018839
-0.340578	0.743935	-0.199391	12.444313	0.930112	0							0.141181	0.018859
-0.340495	0.743878	-0.199225	12.444399	0.930945	0							0.141264	0.018879
-0.340412	0.74382	-0.199058	12.444413	0.931778	0							0.141348	0.0189
-0.340329	0.743783	-0.198891	12.444415	0.932611	0							0.141431	0.01892
-0.340245	0.743782	-0.198725	12.444434	0.933444	0							0.141514	0.01894
-0.340162	0.743755	-0.198558	12.444386	0.934277	0							0.141598	0.018961
-0.340079	0.743727	-0.198392	12.444373	0.93511	0							0.141681	0.018981
-0.339995	0.7437	-0.198225	12.444372	0.935943	0							0.141764	0.019001
-0.339912	0.743671	-0.198058	12.444391	0.936776	0							0.141847	0.019022
-0.339829	0.743642	-0.197892	12.444484	0.937609	0							0.141931	0.019042
-0.339745	0.743614	-0.197725	12.444481	0.938442	0							0.142014	0.019062
-0.339662	0.743585	-0.197559	12.444427	0.939275	0							0.142097	0.019082
-0.339579	0.743556	-0.197392	12.444226	0.940108	0							0.142181	0.019103
-0.339496	0.743526	-0.197225	12.443974	0.94094	0							0.142264	0.019123
-0.339412	0.743425	-0.197059	12.443814	0.941773	0							0.142347	0.019143
-0.339329	0.743043	-0.196892	12.443727	0.942606	0							0.14243	0.019164
-0.339246	0.742602	-0.196726	12.443708	0.943439	0							0.142514	0.019184
-0.339162	0.742133	-0.196559	12.443717	0.944272	0							0.142597	0.019204
-0.339079	0.741692	-0.196393	12.443733	0.945105	0							0.14268	0.019224
-0.338996	0.741222	-0.196226	12.443709	0.945938	0							0.142764	0.019245
-0.338913	0.740773	-0.196059	12.443769	0.946771	0							0.142847	0.019265
-0.338829	0.740321	-0.195893	12.443785	0.947604	0							0.14293	0.019285
-0.338746	0.73986	-0.195726	12.443808	0.948437	0							0.143014	0.019306
-0.338663	0.73942	-0.19556	12.443764	0.94927	0							0.143097	0.019326
-0.338579	0.739049	-0.195393	12.443769	0.950103	0							0.14318	0.019346
-0.338496	0.739133	-0.195226	12.443769	0.950936	0							0.143263	0.019366
-0.338413	0.739319	-0.19506	12.443766	0.951769	0							0.143347	0.019387
-0.338329	0.739517	-0.194893	12.443755	0.952602	0							0.14343	0.019407
-0.338246	0.739706	-0.194727	12.443703	0.953435	0							0.143513	0.019427
-0.338163	0.739896	-0.19456	12.443769	0.954268	0							0.143597	0.019447
-0.33808	0.740089	-0.194393	12.44367	0.955101	0							0.14368	0.019468
-0.337996	0.740278	-0.194227	12.443635	0.955934	0							0.143763	0.019488
-0.337913	0.740468	-0.19406	12.443568	0.956767	0							0.143846	0.019508
-0.33783	0.74065	-0.193894	12.443543	0.9576	0							0.14393	0.019528
-0.337746	0.740662	-0.193727	12.443648	0.958433	0							0.144013	0.019549
-0.337663	0.740469	-0.19356	12.443653	0.959266	0							0.144096	0.019569
-0.33758	0.740273	-0.193394	12.443609	0.960099	0							0.14418	0.019589
-0.337497	0.740076	-0.193227	12.443581	0.960932	0							0.144263	0.019609
-0.337413	0.739883	-0.193061	12.443548	0.961765	0							0.144346	0.01963
-0.33733	0.739687	-0.192894	12.443647	0.962598	0							0.14443	0.01965
-0.337247	0.739495	-0.192728	12.443651	0.96343	0							0.144513	0.01967
-0.337163	0.739299	-0.192561	12.443601	0.964263	0							0.144596	0.01969
-0.33708	0.73911	-0.192394	12.443611	0.965096	0							0.144679	0.01971
-0.336997	0.738926	-0.192228	12.443661	0.965929	0							0.144763	0.019731
-0.336914	0.738884	-0.192061	12.443593	0.966762	0							0.144846	0.019751
-0.33683	0.73912	-0.191895	12.443469	0.967595	0							0.144929	0.019771
-0.336747	0.739366	-0.191728	12.443421	0.968428	0							0.145013	0.019812
-0.336664	0.73961	-0.191561	12.443431	0.969261	0							0.145096	0.019852
-0.33658	0.73986	-0.191395	12.443447	0.970094	0							0.145179	0.019893
-0.336497	0.740104	-0.191228	12.443572	0.970927	0							0.145262	0.019933
-0.336414	0.740355	-0.191062	12.443658	0.97176	0							0.145346	0.019974
-0.33633	0.7406	-0.190895	12.443748	0.972593	0							0.145429	0.020014
-0.336247	0.740838	-0.190728	12.443642	0.973426	0							0.145512	0.020055
-0.336164	0.74109	-0.190562	12.4436	0.974259	0							0.145596	0.020095
-0.336081	0.741354	-0.190395	12.443564	0.975092	0							0.145679	0.020136
-0.335997	0.741696	-0.190229	12.443499	0.975925	0							0.145762	0.020176
-0.335914	0.742077	-0.190062	12.443616	0.976758	0							0.145845	0.020196
-0.335831	0.742445	-0.189896	12.443583	0.977591	0							0.145929	0.020217
-0.335747	0.742817	-0.189729	12.443668	0.978424	0							0.146012	0.020237
-0.335664	0.743191	-0.189562	12.443613	0.979257	0							0.146095	0.020257
-0.335581	0.743574	-0.189396	12.443591	0.98009	0							0.146179	0.020277
-0.335498	0.743948	-0.189229	12.44351	0.980923	0							0.146262	0.020297
-0.335414	0.744331	-0.189063	12.443417	0.981756	0							0.146345	0.020317
-0.335331	0.744704	-0.188896	12.443452	0.982589	0							0.146429	0.020337
-0.335248	0.745103	-0.188729	12.443522	0.983422	0							0.146512	0.020358
-0.335164	0.745632	-0.188563	12.443531	0.984255	0							0.146595	0.020378
-0.335081	0.746104	-0.188396	12.443542	0.985087	0							0.146678	0.020398
-0.334998	0.746571	-0.18823	12.443514	0.98592	0							0.146762	0.020418
-0.334915	0.747077	-0.188063	12.443585	0.986753	0							0.146845	0.020438
-0.334831	0.747554	-0.187896	12.443585	0.987586	0							0.146928	0.020458
-0.334748	0.74803	-0.18773	12.443502	0.988419	0							0.147012	0.020478
-0.334665	0.74851	-0.187563	12.443535	0.989252	0							0.147095	0.020498
-0.334581	0.749002	-0.187397	12.443616	0.990085	0							0.147178	0.020518
-0.334498	0.749483	-0.18723	12.443543	0.990918	0							0.147261	0.020539
-0.334415	0.749848	-0.187064	12.443598	0.991751	0							0.147345	0.020559
-0.334331	0.749764	-0.186897	12.443579	0.992584	0							0.147428	0.020579
-0.334248	0.749427	-0.18673	12.443552	0.993417	0							0.147511	0.020599
-0.334165	0.749089	-0.186564	12.443519	0.99425	0							0.147595	0.020619
-0.334082	0.748752	-0.186397	12.443471	0.995083	0							0.147678	0.020639
-0.333998	0.748414	-0.186231	12.443583	0.995916	0							0.147761	0.020659
-0.333915	0.748072	-0.186064	12.443646	0.996749	0							0.147844	0.020679
-0.333832	0.747723	-0.185897	12.443665	0.997582	0							0.147928	0.020699
-0.333748	0.747384	-0.185731	12.44367	0.998415	0							0.148011	0.020719
-0.333665	0.747045	-0.185564	12.443645	0.999248	0							0.148094	0.020739
-0.333582	0.74667	-0.185398	12.443582	1.000081	0							0.148178	0.020759
-0.333499	0.746084	-0.185231	12.443676	1.000914	0							0.148261	0.02078
-0.333415	0.745237	-0.185064	12.443734	1.001747	0							0.148344	0.0208
-0.333332	0.744346	-0.184898	12.443742	1.00258	0							0.148428	0.02082
-0.333249	0.743493	-0.184731	12.44386	1.003413	0							0.148511	0.02084
-0.333165	0.742655	-0.184565	12.443907	1.004246	0							0.148594	0.02086
-0.333082	0.741792	-0.184398	12.443947	1.005079	0							0.148677	0.02088
-0.332999	0.740936	-0.184232	12.443946	1.005912	0							0.148761	0.0209
-0.332915	0.740075	-0.184065	12.443972	1.006745	0							0.148844	0.02092
-0.332832	0.739203	-0.183898	12.443947	1.007577	0							0.148927	0.02094
-0.332749	0.738343	-0.183732	12.44386	1.00841	0							0.149011	0.02096
-0.332666	0.737669	-0.183565	12.443948	1.009243	0							0.149094	0.02098
-0.332582	0.737552	-0.183399	12.443893	1.010076	0							0.149177	0.021
-0.332499	0.737491	-0.183232	12.443947	1.010909	0							0.14926	0.02102
-0.332416	0.737432	-0.183065	12.443929	1.011742	0							0.149344	0.02104
-0.332332	0.737374	-0.182899	12.443926	1.012575	0							0.149427	0.02106
-0.332249	0.737316	-0.182732	12.443905	1.013408	0							0.14951	0.02108
-0.332166	0.737256	-0.182566	12.443908	1.014241	0							0.149594	0.0211
-0.332083	0.737199	-0.182399	12.443899	1.015074	0							0.149677	0.02112
-0.331999	0.737142	-0.182232	12.443883	1.015907	0							0.14976	0.02114
-0.331916	0.737067	-0.182066	12.443903	1.01674	0							0.149844	0.02116
-0.331833	0.736934	-0.181899	12.443897	1.017573	0							0.149927	0.02118
-0.331749	0.736755	-0.181733	12.443892	1.018406	0							0.15001	0.02122
-0.331666	0.736571	-0.181566	12.443975	1.019239	0							0.150093	0.02126
-0.331583	0.736386	-0.181399	12.443939	1.020072	0							0.150177	0.0213
-0.331499	0.736201	-0.181233	12.444024	1.020905	0							0.15026	0.02134
-0.331416	0.736012	-0.181066	12.444059	1.021738	0							0.150343	0.02138
-0.331333	0.735838	-0.1809	12.444028	1.022571	0							0.150427	0.02142
-0.33125	0.735663	-0.180733	12.443998	1.023404	0							0.15051	0.02146
-0.331166	0.735472	-0.180567	12.444014	1.024237	0							0.150593	0.0215
-0.331083	0.73533	-0.1804	12.444064	1.02507	0							0.150676	0.02154
-0.331	0.735319	-0.180233	12.444106	1.025903	0							0.15076	0.02158
-0.330916	0.735405	-0.180067	12.444126	1.026736	0							0.150843	0.0216
-0.330833	0.735509	-0.1799	12.443996	1.027569	0							0.150926	0.02162
-0.33075	0.735612	-0.179734	12.443962	1.028402	0							0.15101	0.02164
-0.330667	0.735719	-0.179567	12.443946	1.029234	0							0.151093	0.02166
-0.330583	0.735831	-0.1794	12.443912	1.030067	0							0.151176	0.02168
-0.3305	0.735936	-0.179234	12.443849	1.0309	0							0.151259	0.0217
-0.330417	0.73604	-0.179067	12.443925	1.031734	0							0.151343	0.02172
-0.330333	0.736146	-0.178901	12.443959	1.032566	0							0.151426	0.02174
-0.33025	0.736274	-0.178734	12.44395	1.033399	0							0.151509	0.021759
-0.330167	0.736516	-0.178567	12.443929	1.034232	0							0.151593	0.021779
-0.330084	0.73687	-0.178401	12.443932	1.035065	0							0.151676	0.021799
-0.33	0.737216	-0.178234	12.443925	1.035898	0							0.151759	0.021819
-0.329917	0.737561	-0.178068	12.443863	1.036731	0							0.151843	0.021839
-0.329834	0.737911	-0.177901	12.443886	1.037564	0							0.151926	0.021859
-0.32975	0.738265	-0.177735	12.443892	1.038397	0							0.152009	0.021879
-0.329667	0.738613	-0.177568	12.443867	1.03923	0							0.152092	0.021898
-0.329584	0.738971	-0.177401	12.443895	1.040063	0							0.152176	0.021918
-0.3295	0.73932	-0.177235	12.443864	1.040896	0							0.152259	0.021938
-0.329417	0.739706	-0.177068	12.443884	1.041729	0							0.152342	0.021958
-0.329334	0.740355	-0.176902	12.443883	1.042562	0							0.152426	0.021978
-0.329251	0.741339	-0.176735	12.4439	1.043395	0							0.152509	0.021998
-0.329167	0.74242	-0.176568	12.443916	1.044228	0							0.152592	0.022018
-0.329084	0.743498	-0.176402	12.443967	1.045061	0							0.152676	0.022037
-0.329001	0.744571	-0.176235	12.443981	1.045894	0							0.152759	0.022057
-0.328917	0.745613	-0.176069	12.443908	1.046727	0							0.152842	0.022077
-0.328834	0.7467	-0.175902	12.443945	1.04756	0							0.152925	0.022097
-0.328751	0.7478	-0.175735	12.443984	1.048393	0							0.153009	0.022117
-0.328668	0.748825	-0.175569	12.444016	1.049226	0							0.153092	0.022136
-0.328584	0.749907	-0.175402	12.444042	1.050059	0							0.153175	0.022156
-0.328501	0.750646	-0.175236	12.444039	1.050892	0							0.153259	0.022176
-0.328418	0.750694	-0.175069	12.444258	1.051724	0							0.153342	0.022216
-0.328334	0.7504	-0.174903	12.444373	1.052557	0							0.153425	0.022255
-0.328251	0.750079	-0.174736	12.444483	1.053391	0							0.153508	0.022295
-0.328168	0.749749	-0.174569	12.444523	1.054223	0							0.153592	0.022335
-0.328084	0.749419	-0.174403	12.4445	1.055056	0							0.153675	0.022374
-0.328001	0.749091	-0.174236	12.444523	1.055889	0							0.153758	0.022414
-0.327918	0.748774	-0.17407	12.444563	1.056722	0							0.153842	0.022454
-0.327835	0.748457	-0.173903	12.444623	1.057555	0							0.153925	0.022493
-0.327751	0.748132	-0.173736	12.444633	1.058388	0							0.154008	0.022533
-0.327668	0.747818	-0.17357	12.444722	1.059221	0							0.154091	0.022573
-0.327585	0.747584	-0.173403	12.44449	1.060054	0							0.154175	0.022592
-0.327501	0.747477	-0.173237	12.444398	1.060887	0							0.154258	0.022612
-0.327418	0.747429	-0.17307	12.444348	1.06172	0							0.154341	0.022632
-0.327335	0.747379	-0.172903	12.444234	1.062553	0							0.154425	0.022651
-0.327252	0.747332	-0.172737	12.444254	1.063386	0							0.154508	0.022671
-0.327168	0.747285	-0.17257	12.444306	1.064219	0							0.154591	0.022691
-0.327085	0.747236	-0.172404	12.444313	1.065052	0							0.154675	0.02271
-0.327002	0.747187	-0.172237	12.444431	1.065885	0							0.154758	0.02273
-0.326918	0.747138	-0.172071	12.444394	1.066718	0							0.154841	0.02275
-0.326835	0.747079	-0.171904	12.444377	1.067551	0							0.154924	0.022769
-0.326752	0.747058	-0.171737	12.44436	1.068384	0							0.155008	0.022789
-0.326669	0.747142	-0.171571	12.444421	1.069217	0							0.155091	0.022809
-0.326585	0.747277	-0.171404	12.444416	1.07005	0							0.155174	0.022828
-0.326502	0.747411	-0.171238	12.444387	1.070883	0							0.155258	0.022848
-0.326419	0.747541	-0.171071	12.444377	1.071716	0							0.155341	0.022868
-0.326335	0.747675	-0.170904	12.444376	1.072549	0							0.155424	0.022887
-0.326252	0.747813	-0.170738	12.444358	1.073381	0							0.155507	0.022907
-0.326169	0.747956	-0.170571	12.444417	1.074214	0							0.155591	0.022926
-0.326085	0.748091	-0.170405	12.444338	1.075047	0							0.155674	0.022946
-0.326002	0.748229	-0.170238	12.444263	1.075881	0							0.155757	0.022966
-0.325919	0.748366	-0.170071	12.444226	1.076713	0							0.155841	0.022985
-0.325836	0.748467	-0.169905	12.444295	1.077546	0							0.155924	0.023005
-0.325752	0.748543	-0.169738	12.444288	1.078379	0							0.156007	0.023024
-0.325669	0.748619	-0.169572	12.444156	1.079212	0							0.15609	0.023044
-0.325586	0.748695	-0.169405	12.444124	1.080045	0							0.156174	0.023064
-0.325502	0.748774	-0.169239	12.444233	1.080878	0							0.156257	0.023083
-0.325419	0.748852	-0.169072	12.444265	1.081711	0							0.15634	0.023103
-0.325336	0.748927	-0.168905	12.444271	1.082544	0							0.156424	0.023122
-0.325253	0.749003	-0.168739	12.444235	1.083377	0							0.156507	0.023142
-0.325169	0.749049	-0.168572	12.444304	1.08421	0							0.15659	0.023162
-0.325086	0.748909	-0.168406	12.444381	1.085043	0							0.156674	0.023201
-0.325003	0.748578	-0.168239	12.444343	1.085876	0							0.156757	0.02324
-0.324919	0.748193	-0.168072	12.444399	1.086709	0							0.15684	0.023279
-0.324836	0.747798	-0.167906	12.44439	1.087542	0							0.156923	0.023318
-0.324753	0.747388	-0.167739	12.444354	1.088375	0							0.157007	0.023358
-0.324669	0.746984	-0.167573	12.444366	1.089208	0							0.15709	0.023397
-0.324586	0.746575	-0.167406	12.444325	1.090041	0							0.157173	0.023436
-0.324503	0.746156	-0.167239	12.444393	1.090874	0							0.157257	0.023475
-0.32442	0.745757	-0.167073	12.44444	1.091707	0							0.15734	0.023514
-0.324336	0.745367	-0.166906	12.444468	1.09254	0							0.157423	0.023554
-0.324253	0.745276	-0.16674	12.444451	1.093373	0							0.157506	0.023573
-0.32417	0.74533	-0.166573	12.444416	1.094206	0							0.15759	0.023592
-0.324086	0.745368	-0.166406	12.444448	1.095039	0							0.157673	0.023612
-0.324003	0.745404	-0.16624	12.444503	1.095871	0							0.157756	0.023631
-0.32392	0.745442	-0.166073	12.4446	1.096704	0							0.15784	0.023651
-0.323837	0.745478	-0.165907	12.44454	1.097538	0							0.157923	0.02367
-0.323753	0.745513	-0.16574	12.444507	1.09837	0							0.158006	0.02369
-0.32367	0.74555	-0.165574	12.444586	1.099203	0							0.15809	0.023709
-0.323587	0.745588	-0.165407	12.444652	1.100036	0							0.158173	0.023729
-0.323503	0.745624	-0.16524	12.444701	1.100869	0							0.158256	0.023748
-0.32342	0.745582	-0.165074	12.444742	1.101702	0							0.158339	0.023767
-0.323337	0.745161	-0.164907	12.44471	1.102535	0							0.158423	0.023787
-0.323254	0.744534	-0.164741	12.444738	1.103368	0							0.158506	0.023806
-0.32317	0.743895	-0.164574	12.44474	1.104201	0							0.158589	0.023826
-0.323087	0.743256	-0.164407	12.444757	1.105034	0							0.158673	0.023845
-0.323004	0.742619	-0.164241	12.444721	1.105867	0							0.158756	0.023864
-0.32292	0.741983	-0.164074	12.444657	1.1067	0							0.158839	0.023884
-0.322837	0.741347	-0.163908	12.444616	1.107533	0							0.158922	0.023903
-0.322754	0.740713	-0.163741	12.444635	1.108366	0							0.159006	0.023923
-0.32267	0.740112	-0.163574	12.444551	1.109199	0							0.159089	0.023942
-0.322587	0.739376	-0.163408	12.444637	1.110032	0							0.159172	0.023981
-0.322504	0.738721	-0.163241	12.444592	1.110865	0							0.159256	0.02402
-0.322421	0.738134	-0.163075	12.444593	1.111698	0							0.159339	0.024058
-0.322337	0.737618	-0.162908	12.44462	1.112531	0							0.159422	0.024097
-0.322254	0.73709	-0.162742	12.44454	1.113364	0							0.159505	0.024136
-0.322171	0.736554	-0.162575	12.444576	1.114197	0							0.159589	0.024175
-0.322087	0.735988	-0.162408	12.444533	1.11503	0							0.159672	0.024214
-0.322004	0.735445	-0.162242	12.444673	1.115863	0							0.159755	0.024252
-0.321921	0.734911	-0.162075	12.444726	1.116696	0							0.159839	0.024291
-0.321838	0.734378	-0.161909	12.44477	1.117528	0							0.159922	0.02433
-0.321754	0.733857	-0.161742	12.444837	1.118361	0							0.160005	0.024349
-0.321671	0.733472	-0.161575	12.444809	1.119195	0							0.160089	0.024368
-0.321588	0.733186	-0.161409	12.444823	1.120028	0							0.160172	0.024388
-0.321504	0.732889	-0.161242	12.444818	1.12086	0							0.160255	0.024407
-0.321421	0.732631	-0.161076	12.44477	1.121693	0							0.160338	0.024426
-0.321338	0.732355	-0.160909	12.444721	1.122526	0							0.160422	0.024445
-0.321254	0.73207	-0.160742	12.444694	1.123359	0							0.160505	0.024465
-0.321171	0.731818	-0.160576	12.444693	1.124192	0							0.160588	0.024484
-0.321088	0.731542	-0.160409	12.444723	1.125025	0							0.160672	0.024503
-0.321005	0.731275	-0.160243	12.444779	1.125858	0							0.160755	0.024522
-0.320921	0.731057	-0.160076	12.444832	1.126691	0							0.160838	0.024542
-0.320838	0.730981	-0.15991	12.444867	1.127524	0							0.160921	0.024561
-0.320755	0.730904	-0.159743	12.444899	1.128357	0							0.161005	0.02458
-0.320671	0.730826	-0.159576	12.444841	1.12919	0							0.161088	0.024599
-0.320588	0.730749	-0.15941	12.444804	1.130023	0							0.161171	0.024618
-0.320505	0.730667	-0.159243	12.444823	1.130856	0							0.161255	0.024637
-0.320422	0.730584	-0.159077	12.444842	1.131689	0							0.161338	0.024657
-0.320338	0.730506	-0.15891	12.444827	1.132522	0							0.161421	0.024676
-0.320255	0.730424	-0.158743	12.444836	1.133355	0							0.161505	0.024695
-0.320172	0.730341	-0.158577	12.44482	1.134188	0							0.161588	0.024714
-0.320088	0.730273	-0.15841	12.444789	1.135021	0							0.161671	0.024753
-0.320005	0.730268	-0.158244	12.444779	1.135854	0							0.161754	0.024791
-0.319922	0.730189	-0.158077	12.444817	1.136687	0							0.161838	0.024829
-0.319839	0.730092	-0.15791	12.444902	1.13752	0							0.161921	0.024868
-0.319755	0.73	-0.157744	12.444981	1.138353	0							0.162004	0.024906
-0.319672	0.729904	-0.157577	12.44499	1.139186	0							0.162088	0.024944
-0.319589	0.729806	-0.157411	12.444938	1.140018	0							0.162171	0.024983
-0.319505	0.729715	-0.157244	12.444853	1.140851	0							0.162254	0.025021
-0.319422	0.729619	-0.157077	12.444836	1.141685	0							0.162337	0.02506
-0.319339	0.729522	-0.156911	12.444768	1.142517	0							0.162421	0.025098
-0.319255	0.729425	-0.156744	12.444789	1.14335	0							0.162504	0.025117
-0.319172	0.72968	-0.156578	12.444869	1.144183	0							0.162587	0.025136
-0.319089	0.729992	-0.156411	12.444874	1.145016	0							0.162671	0.025155
-0.319006	0.730284	-0.156245	12.444934	1.145849	0							0.162754	0.025174
-0.318922	0.730595	-0.156078	12.444935	1.146682	0							0.162837	0.025193
-0.318839	0.730887	-0.155911	12.444915	1.147515	0							0.16292	0.025212
-0.318756	0.731197	-0.155745	12.444903	1.148348	0							0.163004	0.025231
-0.318672	0.731532	-0.155578	12.44493	1.149181	0							0.163087	0.02525
-0.318589	0.731823	-0.155412	12.444938	1.150014	0							0.16317	0.025269
-0.318506	0.732132	-0.155245	12.444939	1.150847	0							0.163254	0.025288
-0.318423	0.732444	-0.155078	12.444972	1.15168	0							0.163337	0.025307
-0.318339	0.732501	-0.154912	12.444987	1.152513	0							0.16342	0.025326
-0.318256	0.732423	-0.154745	12.445076	1.153346	0							0.163504	0.025345
-0.318173	0.732326	-0.154579	12.445117	1.154179	0							0.163587	0.025364
-0.318089	0.732242	-0.154412	12.445088	1.155012	0							0.16367	0.025383
-0.318006	0.732146	-0.154245	12.445119	1.155845	0							0.163753	0.025402
-0.317923	0.732055	-0.154079	12.445111	1.156678	0							0.163837	0.025421
-0.31784	0.731972	-0.153912	12.445181	1.157511	0							0.16392	0.02544
-0.317756	0.731875	-0.153746	12.44524	1.158344	0							0.164003	0.025459
-0.317673	0.731792	-0.153579	12.445272	1.159177	0							0.164087	0.025478
-0.31759	0.731702	-0.153413	12.445225	1.16001	0							0.16417	0.025516
-0.317506	0.731516	-0.153246	12.445172	1.160843	0							0.164253	0.025554
-0.317423	0.731289	-0.153079	12.445238	1.161675	0							0.164336	0.025592
-0.31734	0.731117	-0.152913	12.445279	1.162508	0							0.16442	0.02563
-0.317256	0.730935	-0.152746	12.445247	1.163342	0							0.164503	0.025667
-0.317173	0.730777	-0.15258	12.445214	1.164174	0							0.164586	0.025705
-0.31709	0.730608	-0.152413	12.445204	1.165007	0							0.16467	0.025743
-0.317007	0.730439	-0.152246	12.445179	1.16584	0							0.164753	0.025781
-0.316923	0.730257	-0.15208	12.445161	1.166673	0							0.164836	0.025819
-0.31684	0.7301	-0.151913	12.445171	1.167506	0							0.164919	0.025857
-0.316757	0.72992	-0.151747	12.445198	1.168339	0							0.165003	0.025876
-0.316673	0.729791	-0.15158	12.445228	1.169172	0							0.165086	0.025895
-0.31659	0.729669	-0.151413	12.44522	1.170005	0							0.165169	0.025913
-0.316507	0.729523	-0.151247	12.44516	1.170838	0							0.165253	0.025932
-0.316424	0.729387	-0.15108	12.445144	1.171671	0							0.165336	0.025951
-0.31634	0.72926	-0.150914	12.445145	1.172504	0							0.165419	0.02597
-0.316257	0.729114	-0.150747	12.445178	1.173337	0							0.165503	0.025989
-0.316174	0.728977	-0.150581	12.44522	1.17417	0							0.165586	0.026007
-0.31609	0.728832	-0.150414	12.445222	1.175003	0							0.165669	0.026026
-0.316007	0.728705	-0.150247	12.445211	1.175836	0							0.165752	0.026045
-0.315924	0.728569	-0.150081	12.445186	1.176669	0							0.165836	0.026083
-0.31584	0.728453	-0.149914	12.445189	1.177502	0							0.165919	0.02612
-0.315757	0.728383	-0.149748	12.445184	1.178335	0							0.166002	0.026158
-0.315674	0.728135	-0.149581	12.445166	1.179168	0							0.166086	0.026195
-0.315591	0.727886	-0.149414	12.445172	1.180001	0							0.166169	0.026233
-0.315507	0.72762	-0.149248	12.445207	1.180834	0							0.166252	0.02627
[truncated: 43,691 more rows]
