# Supplementary material for: The N-terminal region of DNMT3A engages the nucleosome surface to aid chromatin recruitment
Source: EMBO Rep. 2024 Nov 11;25(12):5743–79. doi: 10.1038/s44319-024-00306-3 (PMC11624362; doi:10.1038/s44319-024-00306-3)
Supplement: Supplementary file 10 — Expanded View Figure Source Data [file 44319_2024_306_MOESM10_ESM.zip › EMBOR-2024-60481V2_SourceDataFor_Expandedview/EMBOR-2024-60481V2_SourceDataForFigEV4/EV4I/HW_221125_DNMT3A23L 1.77mgml 001.csv]

Chrom.1		Chrom.1		Chrom.1		Chrom.1		Chrom.1		Chrom.1		Chrom.1
UV 1_280		Conc B		Injection		Run Log		Fraction		UV 1_280_CUT_TEMP@100,BASEM		UV 2_254
ml	mAU	ml	%	ml	Injection	ml	Logbook	ml	Fraction	ml	mAU	ml	mAU
-0.481774	0.091505	-0.481774	0	0.000017		-0.481774	Method Settings	0.498908	2.C.10	0	-0.016379	-0.481774	0.026318
-0.48169	1.254506	-0.480941	0			-0.481645	Delay vol settings 0.13 mm ID	0.548939	2.C.11	0.000083	-0.016362	-0.481357	0.0401
-0.481607	1.279264	-0.480108	0			-0.481318	Equilibration	0.598966	2.C.12	0.000167	-0.016346	-0.480941	0.085052
-0.481524	1.294938	-0.479274	0			-0.001493	Sample Application	0.648978	2.D.12	0.00025	-0.016329	-0.480524	0.131812
-0.48144	1.310642	-0.478441	0			0.018933	Elution	0.698964	2.D.11	0.000333	-0.016313	-0.480108	0.179308
-0.481357	1.326292	-0.477608	0					0.74898	2.D.10	0.000416	-0.016296	-0.479691	0.230239
-0.481274	1.341955	-0.476775	0					0.799009	2.D.9	0.0005	-0.016279	-0.479275	0.286483
-0.481191	1.357698	-0.475942	0					0.849015	2.D.8	0.000583	-0.016263	-0.478858	0.331635
-0.481107	1.372797	-0.475109	0					0.898984	2.D.7	0.000666	-0.016246	-0.478442	0.384064
-0.481024	1.38851	-0.474276	0					0.948999	2.D.6	0.00075	-0.01623	-0.478025	0.436532
-0.480941	1.404054	-0.473443	0					0.999012	2.D.5	0.000833	-0.016213	-0.477609	0.48704
-0.480857	1.419227	-0.47261	0					1.049078	2.D.4	0.000916	-0.016196	-0.477192	0.514663
-0.480774	1.435446	-0.471777	0					1.099104	2.D.3	0.001	-0.016179	-0.476776	0.529556
-0.480691	1.4505	-0.470944	0					1.149121	2.D.2	0.001083	-0.016162	-0.476359	0.551916
-0.480608	1.46613	-0.470111	0					1.199115	2.D.1	0.001166	-0.016145	-0.475942	0.577677
-0.480524	1.482787	-0.469278	0					1.249129	2.E.1	0.001249	-0.016128	-0.475526	0.607726
-0.480441	1.498212	-0.468445	0					1.299074	2.E.2	0.001333	-0.016112	-0.475109	0.63777
-0.480358	1.513753	-0.467612	0					1.349084	2.E.3	0.001416	-0.016095	-0.474693	0.670535
-0.480274	1.529126	-0.466779	0					1.399104	2.E.4	0.001499	-0.016078	-0.474276	0.708964
-0.480191	1.545254	-0.465945	0					1.44919	2.E.5	0.001583	-0.016061	-0.47386	0.745116
-0.480108	1.561403	-0.465112	0					1.4992	2.E.6	0.001666	-0.016044	-0.473443	0.782637
-0.480024	1.577034	-0.464279	0					1.549222	2.E.7	0.001749	-0.016028	-0.473027	0.812605
-0.479941	1.593308	-0.463446	0					1.599238	2.E.8	0.001833	-0.016012	-0.47261	0.830277
-0.479858	1.610788	-0.462613	0					1.649205	2.E.9	0.001916	-0.015996	-0.472194	0.838933
-0.479775	1.627381	-0.46178	0					1.699219	2.E.10	0.001999	-0.01598	-0.471777	0.839486
-0.479691	1.643555	-0.460947	0					1.749251	2.E.11	0.002082	-0.015964	-0.471361	0.829542
-0.479608	1.660612	-0.460114	0					1.799214	2.E.12	0.002166	-0.015948	-0.470944	0.810856
-0.479525	1.67819	-0.459281	0					1.849228	2.F.12	0.002249	-0.015932	-0.470528	0.788735
-0.479441	1.695738	-0.458448	0					1.899241	2.F.11	0.002332	-0.015916	-0.470111	0.764767
-0.479358	1.71314	-0.457615	0					1.949254	2.F.10	0.002416	-0.0159	-0.469695	0.740988
-0.479275	1.730247	-0.456782	0					1.999271	2.F.9	0.002499	-0.015884	-0.469278	0.716974
-0.479191	1.733926	-0.455949	0					2.049306	2.F.8	0.002582	-0.015868	-0.468862	0.694681
-0.479108	1.72789	-0.455116	0					2.099326	2.F.7	0.002666	-0.015851	-0.468445	0.678328
-0.479025	1.721594	-0.454283	0					2.149334	2.F.6	0.002749	-0.015835	-0.468029	0.659721
-0.478942	1.715033	-0.453449	0					2.199309	2.F.5	0.002832	-0.015818	-0.467612	0.64437
-0.478858	1.70849	-0.452616	0					2.249321	2.F.4	0.002915	-0.015802	-0.467196	0.631993
-0.478775	1.701711	-0.451783	0					2.299363	2.F.3	0.002999	-0.015785	-0.466779	0.621831
-0.478692	1.694438	-0.45095	0					2.349375	2.F.2	0.003082	-0.015768	-0.466363	0.609482
-0.478608	1.687597	-0.450117	0					2.399426	2.F.1	0.003165	-0.015752	-0.465946	0.598054
-0.478525	1.680874	-0.449284	0					2.44944	2.G.1	0.003249	-0.015735	-0.46553	0.586658
-0.478442	1.673974	-0.448451	0					2.499403	2.G.2	0.003332	-0.015719	-0.465113	0.57675
-0.478358	1.628647	-0.447618	0					2.549461	2.G.3	0.003415	-0.0157	-0.464697	0.568985
-0.478275	1.550167	-0.446785	0					2.599463	2.G.4	0.003498	-0.015682	-0.46428	0.560443
-0.478192	1.464381	-0.445952	0					2.649472	2.G.5	0.003582	-0.015664	-0.463864	0.554854
-0.478109	1.37929	-0.445119	0					2.699474	2.G.6	0.003665	-0.015645	-0.463447	0.548269
-0.478025	1.290398	-0.444286	0					2.749494	2.G.7	0.003748	-0.015627	-0.463031	0.541212
-0.477942	1.203846	-0.443453	0					2.799445	2.G.8	0.003832	-0.015609	-0.462614	0.536828
-0.477859	1.119376	-0.44262	0					2.84947	2.G.9	0.003915	-0.01559	-0.462198	0.533653
-0.477775	1.030936	-0.441787	0					2.899474	2.G.10	0.003998	-0.015572	-0.461781	0.53031
-0.477692	0.949298	-0.440954	0					2.949547	2.G.11	0.004082	-0.015554	-0.461365	0.528216
-0.477609	0.863903	-0.44012	0					2.999555	2.G.12	0.004165	-0.015535	-0.460948	0.525821
-0.477526	0.824136	-0.439287	0					3.049503	2.H.12	0.004248	-0.01552	-0.460532	0.522746
-0.477442	0.820628	-0.438454	0					3.099511	2.H.11	0.004331	-0.015505	-0.460115	0.521615
-0.477359	0.824224	-0.437621	0					3.149563	2.H.10	0.004415	-0.01549	-0.459698	0.520961
-0.477276	0.828624	-0.436788	0					3.19958	2.H.9	0.004498	-0.015474	-0.459282	0.520837
-0.477192	0.833456	-0.435955	0					3.249543	2.H.8	0.004581	-0.015459	-0.458865	0.519989
-0.477109	0.838325	-0.435122	0					3.276426	Waste	0.004665	-0.015444	-0.458449	0.51815
-0.477026	0.842899	-0.434289	0							0.004748	-0.015429	-0.458032	0.516118
-0.476942	0.848219	-0.433456	0							0.004831	-0.015413	-0.457616	0.514156
-0.476859	0.85421	-0.432623	0							0.004915	-0.015398	-0.457199	0.512493
-0.476776	0.860019	-0.43179	0							0.004998	-0.015383	-0.456783	0.509663
-0.476693	0.866237	-0.430957	0							0.005081	-0.015365	-0.456366	0.507655
-0.476609	0.872305	-0.430124	0							0.005164	-0.015346	-0.45595	0.50653
-0.476526	0.87963	-0.429291	0							0.005248	-0.015328	-0.455533	0.507706
-0.476443	0.887061	-0.428458	0							0.005331	-0.01531	-0.455117	0.509104
-0.476359	0.894767	-0.427625	0							0.005414	-0.015291	-0.4547	0.510703
-0.476276	0.902225	-0.426791	0							0.005498	-0.015273	-0.454284	0.511153
-0.476193	0.910353	-0.425958	0							0.005581	-0.015254	-0.453867	0.511233
-0.476109	0.91984	-0.425125	0							0.005664	-0.015236	-0.453451	0.511611
-0.476026	0.929155	-0.424292	0							0.005747	-0.015218	-0.453034	0.511459
-0.475943	0.938266	-0.423459	0							0.005831	-0.015199	-0.452618	0.51132
-0.47586	0.94675	-0.422626	0							0.005914	-0.015183	-0.452201	0.512644
-0.475776	0.955994	-0.421793	0							0.005997	-0.015166	-0.451785	0.511875
-0.475693	0.964869	-0.42096	0							0.006081	-0.015149	-0.451368	0.507811
-0.47561	0.973875	-0.420127	0							0.006164	-0.015133	-0.450952	0.503967
-0.475526	0.982429	-0.419294	0							0.006247	-0.015116	-0.450535	0.502137
-0.475443	0.990794	-0.418461	0							0.006331	-0.015099	-0.450119	0.501684
-0.47536	0.99928	-0.417628	0							0.006414	-0.015083	-0.449702	0.502859
-0.475276	1.008097	-0.416795	0							0.006497	-0.015066	-0.449286	0.503158
-0.475193	1.016603	-0.415962	0							0.00658	-0.015049	-0.448869	0.503092
-0.47511	1.025782	-0.415129	0							0.006664	-0.015033	-0.448453	0.503778
-0.475027	1.035161	-0.414295	0							0.006747	-0.015015	-0.448036	0.502349
-0.474943	1.044483	-0.413462	0							0.00683	-0.014998	-0.44762	0.500466
-0.47486	1.053671	-0.412629	0							0.006914	-0.014981	-0.447203	0.49938
-0.474777	1.06274	-0.411796	0							0.006997	-0.014964	-0.446787	0.499502
-0.474693	1.072637	-0.410963	0							0.00708	-0.014947	-0.44637	0.497745
-0.47461	1.083434	-0.41013	0							0.007164	-0.01493	-0.445954	0.494377
-0.474527	1.092514	-0.409297	0							0.007247	-0.014913	-0.445537	0.491945
-0.474444	1.101546	-0.408464	0							0.00733	-0.014896	-0.44512	0.489881
-0.47436	1.110179	-0.407631	0							0.007413	-0.014878	-0.444704	0.488968
-0.474277	1.118711	-0.406798	0							0.007497	-0.014861	-0.444287	0.488044
-0.474194	1.127237	-0.405965	0							0.00758	-0.014846	-0.443871	0.487361
-0.47411	1.134993	-0.405132	0							0.007663	-0.014832	-0.443454	0.48685
-0.474027	1.143398	-0.404299	0							0.007747	-0.014817	-0.443038	0.48827
-0.473944	1.150775	-0.403466	0							0.00783	-0.014802	-0.442621	0.488119
-0.47386	1.157942	-0.402633	0							0.007913	-0.014787	-0.442205	0.488691
-0.473777	1.164556	-0.4018	0							0.007997	-0.014772	-0.441788	0.49128
-0.473694	1.170946	-0.400966	0							0.00808	-0.014757	-0.441372	0.492421
-0.473611	1.176616	-0.400133	0							0.008163	-0.014742	-0.440955	0.493699
-0.473527	1.181931	-0.3993	0							0.008246	-0.014727	-0.440539	0.495966
-0.473444	1.186877	-0.398467	0							0.00833	-0.014712	-0.440122	0.498268
-0.473361	1.192315	-0.397634	0							0.008413	-0.014695	-0.439706	0.500562
-0.473277	1.196513	-0.396801	0							0.008496	-0.014677	-0.439289	0.502264
-0.473194	1.199201	-0.395968	0							0.00858	-0.014659	-0.438873	0.500981
-0.473111	1.201139	-0.395135	0							0.008663	-0.014642	-0.438456	0.499437
-0.473027	1.203129	-0.394302	0							0.008746	-0.014624	-0.43804	0.496093
-0.472944	1.204654	-0.393469	0							0.00883	-0.014606	-0.437623	0.495017
-0.472861	1.205813	-0.392636	0							0.008913	-0.014589	-0.437207	0.495166
-0.472778	1.205762	-0.391803	0							0.008996	-0.014571	-0.43679	0.495679
-0.472694	1.205612	-0.39097	0							0.009079	-0.014553	-0.436374	0.495401
-0.472611	1.205471	-0.390137	0							0.009163	-0.014536	-0.435957	0.494801
-0.472528	1.205426	-0.389304	0							0.009246	-0.014518	-0.435541	0.493911
-0.472444	1.205206	-0.388471	0							0.009329	-0.0145	-0.435124	0.493845
-0.472361	1.203551	-0.387637	0							0.009413	-0.014482	-0.434708	0.495732
-0.472278	1.201886	-0.386804	0							0.009496	-0.014464	-0.434291	0.497401
-0.472194	1.200226	-0.385971	0							0.009579	-0.014446	-0.433875	0.499274
-0.472111	1.197844	-0.385138	0							0.009662	-0.014429	-0.433458	0.499046
-0.472028	1.194444	-0.384305	0							0.009746	-0.014411	-0.433042	0.498247
-0.471945	1.19025	-0.383472	0							0.009829	-0.014393	-0.432625	0.497448
-0.471861	1.18576	-0.382639	0							0.009912	-0.014375	-0.432209	0.496065
-0.471778	1.181185	-0.381806	0							0.009996	-0.014357	-0.431792	0.494346
-0.471695	1.175651	-0.380973	0							0.010079	-0.014342	-0.431376	0.492483
-0.471611	1.170398	-0.38014	0							0.010162	-0.014327	-0.430959	0.490662
-0.471528	1.164794	-0.379307	0							0.010246	-0.014312	-0.430543	0.490399
-0.471445	1.158741	-0.378474	0							0.010329	-0.014296	-0.430126	0.491215
-0.471362	1.153577	-0.377641	0							0.010412	-0.014281	-0.429709	0.491758
-0.471278	1.147334	-0.376808	0							0.010495	-0.014266	-0.429293	0.493375
-0.471195	1.142148	-0.375975	0							0.010579	-0.014251	-0.428876	0.493217
-0.471112	1.13623	-0.375142	0							0.010662	-0.014235	-0.42846	0.491435
-0.471028	1.129818	-0.374308	0							0.010745	-0.01422	-0.428043	0.490778
-0.470945	1.123432	-0.373475	0							0.010829	-0.014205	-0.427627	0.491524
-0.470862	1.116752	-0.372642	0							0.010912	-0.014187	-0.42721	0.49225
-0.470778	1.109636	-0.371809	0							0.010995	-0.014169	-0.426794	0.49395
-0.470695	1.103615	-0.370976	0							0.011079	-0.014151	-0.426377	0.494198
-0.470612	1.09665	-0.370143	0							0.011162	-0.014133	-0.425961	0.494356
-0.470529	1.089773	-0.36931	0							0.011245	-0.014116	-0.425544	0.49511
-0.470445	1.082283	-0.368477	0							0.011328	-0.014098	-0.425128	0.494064
-0.470362	1.075909	-0.367644	0							0.011412	-0.01408	-0.424711	0.494524
-0.470279	1.069525	-0.366811	0							0.011495	-0.014062	-0.424295	0.497171
-0.470195	1.063993	-0.365978	0							0.011578	-0.014044	-0.423878	0.49828
-0.470112	1.058132	-0.365145	0							0.011662	-0.014026	-0.423462	0.497802
-0.470029	1.051804	-0.364312	0							0.011745	-0.014011	-0.423045	0.496972
-0.469945	1.045861	-0.363479	0							0.011828	-0.013996	-0.422629	0.495872
-0.469862	1.040733	-0.362646	0							0.011911	-0.013981	-0.422212	0.494934
-0.469779	1.034619	-0.361812	0							0.011995	-0.013966	-0.421796	0.494163
-0.469696	1.028087	-0.360979	0							0.012078	-0.013951	-0.421379	0.494245
-0.469612	1.022218	-0.360146	0							0.012161	-0.013935	-0.420963	0.495718
-0.469529	1.017391	-0.359313	0							0.012245	-0.01392	-0.420546	0.496453
-0.469446	1.012561	-0.35848	0							0.012328	-0.013905	-0.42013	0.496095
-0.469362	1.007636	-0.357647	0							0.012411	-0.01389	-0.419713	0.495074
-0.469279	1.002201	-0.356814	0							0.012495	-0.013875	-0.419297	0.493763
-0.469196	0.997328	-0.355981	0							0.012578	-0.01386	-0.41888	0.493052
-0.469113	0.993505	-0.355148	0							0.012661	-0.013845	-0.418464	0.492812
-0.469029	0.989374	-0.354315	0							0.012744	-0.01383	-0.418047	0.493004
-0.468946	0.985231	-0.353482	0							0.012828	-0.013815	-0.417631	0.491522
-0.468863	0.980716	-0.352649	0							0.012911	-0.0138	-0.417214	0.489716
-0.468779	0.976858	-0.351816	0							0.012994	-0.013785	-0.416798	0.486532
-0.468696	0.973297	-0.350983	0							0.013078	-0.01377	-0.416381	0.486886
-0.468613	0.969456	-0.35015	0							0.013161	-0.013755	-0.415965	0.486253
-0.468529	0.965559	-0.349317	0							0.013244	-0.013739	-0.415548	0.486197
-0.468446	0.96155	-0.348483	0							0.013328	-0.013724	-0.415132	0.486443
-0.468363	0.957159	-0.34765	0							0.013411	-0.013704	-0.414715	0.486841
-0.46828	0.95294	-0.346817	0							0.013494	-0.013685	-0.414299	0.486278
-0.468196	0.948834	-0.345984	0							0.013577	-0.013665	-0.413882	0.485186
-0.468113	0.945046	-0.345151	0							0.013661	-0.013645	-0.413465	0.486489
-0.46803	0.941083	-0.344318	0							0.013744	-0.013625	-0.413049	0.487738
-0.467946	0.938073	-0.343485	0							0.013827	-0.013605	-0.412632	0.488829
-0.467863	0.935196	-0.342652	0							0.013911	-0.013585	-0.412216	0.487516
-0.46778	0.93193	-0.341819	0							0.013994	-0.013565	-0.411799	0.487836
-0.467696	0.92917	-0.340986	0							0.014077	-0.013545	-0.411383	0.487628
-0.467613	0.926196	-0.340153	0							0.014161	-0.013525	-0.410966	0.49011
-0.46753	0.923922	-0.33932	0							0.014244	-0.01351	-0.41055	0.491784
-0.467447	0.921461	-0.338487	0							0.014327	-0.013496	-0.410133	0.493064
-0.467363	0.918861	-0.337654	0							0.01441	-0.013481	-0.409717	0.492988
-0.46728	0.916043	-0.336821	0							0.014494	-0.013466	-0.4093	0.49225
-0.467197	0.912949	-0.335988	0							0.014577	-0.013452	-0.408884	0.492031
-0.467113	0.909855	-0.335154	0							0.01466	-0.013437	-0.408467	0.493156
-0.46703	0.906954	-0.334321	0							0.014744	-0.013422	-0.408051	0.493005
-0.466947	0.90315	-0.333488	0							0.014827	-0.013408	-0.407634	0.492679
-0.466863	0.899607	-0.332655	0							0.01491	-0.013393	-0.407218	0.494416
-0.46678	0.896475	-0.331822	0							0.014993	-0.013379	-0.406801	0.49479
-0.466697	0.893563	-0.330989	0							0.015077	-0.013359	-0.406385	0.495089
-0.466614	0.890424	-0.330156	0							0.01516	-0.01334	-0.405968	0.494906
-0.46653	0.887306	-0.329323	0							0.015243	-0.013321	-0.405552	0.495844
-0.466447	0.884459	-0.32849	0							0.015327	-0.013301	-0.405135	0.496304
-0.466364	0.881941	-0.327657	0							0.01541	-0.013282	-0.404719	0.496849
-0.46628	0.87947	-0.326824	0							0.015493	-0.013263	-0.404302	0.495805
-0.466197	0.876825	-0.325991	0							0.015577	-0.013244	-0.403886	0.495542
-0.466114	0.874279	-0.325158	0							0.01566	-0.013224	-0.403469	0.495678
-0.466031	0.871915	-0.324325	0							0.015743	-0.013205	-0.403053	0.495395
-0.465947	0.869206	-0.323492	0							0.015826	-0.013186	-0.402636	0.495368
-0.465864	0.866576	-0.322658	0							0.01591	-0.013172	-0.40222	0.494506
-0.465781	0.863666	-0.321825	0							0.015993	-0.013158	-0.401803	0.492844
-0.465697	0.860896	-0.320992	0							0.016076	-0.013144	-0.401387	0.49095
-0.465614	0.858271	-0.320159	0							0.01616	-0.01313	-0.40097	0.489212
-0.465531	0.855907	-0.319326	0							0.016243	-0.013116	-0.400554	0.487036
-0.465447	0.853792	-0.318493	0							0.016326	-0.013101	-0.400137	0.485993
-0.465364	0.852005	-0.31766	0							0.01641	-0.013087	-0.399721	0.484573
-0.465281	0.850237	-0.316827	0							0.016493	-0.013073	-0.399304	0.4842
-0.465198	0.848543	-0.315994	0							0.016576	-0.013059	-0.398888	0.482004
-0.465114	0.846845	-0.315161	0							0.016659	-0.013045	-0.398471	0.478714
-0.465031	0.845135	-0.314328	0							0.016743	-0.013027	-0.398054	0.477302
-0.464948	0.84346	-0.313495	0							0.016826	-0.013008	-0.397638	0.477223
-0.464864	0.841869	-0.312662	0							0.016909	-0.01299	-0.397221	0.478255
-0.464781	0.840502	-0.311829	0							0.016993	-0.012972	-0.396805	0.478557
-0.464698	0.83908	-0.310996	0							0.017076	-0.012953	-0.396388	0.479366
-0.464614	0.83743	-0.310163	0							0.017159	-0.012935	-0.395972	0.481317
-0.464531	0.835624	-0.309329	0							0.017243	-0.012916	-0.395555	0.484434
-0.464448	0.833877	-0.308496	0							0.017326	-0.012898	-0.395139	0.485574
-0.464365	0.832368	-0.307663	0							0.017409	-0.012879	-0.394722	0.487342
-0.464281	0.831025	-0.30683	0							0.017492	-0.012861	-0.394306	0.489458
-0.464198	0.829747	-0.305997	0							0.017576	-0.012843	-0.393889	0.492148
-0.464115	0.828427	-0.305164	0							0.017659	-0.012825	-0.393473	0.492855
-0.464031	0.826869	-0.304331	0							0.017742	-0.012807	-0.393056	0.493204
-0.463948	0.825141	-0.303498	0							0.017826	-0.012789	-0.39264	0.493127
-0.463865	0.82339	-0.302665	0							0.017909	-0.012772	-0.392223	0.493283
-0.463782	0.821602	-0.301832	0							0.017992	-0.012754	-0.391807	0.491634
-0.463698	0.819781	-0.300999	0							0.018075	-0.012736	-0.39139	0.489796
-0.463615	0.817953	-0.300166	0							0.018159	-0.012718	-0.390974	0.487374
-0.463532	0.816173	-0.299333	0							0.018242	-0.0127	-0.390557	0.484973
-0.463448	0.814206	-0.2985	0							0.018325	-0.012682	-0.390141	0.483054
-0.463365	0.812093	-0.297667	0							0.018409	-0.012665	-0.389724	0.481435
-0.463282	0.809942	-0.296834	0							0.018492	-0.012647	-0.389308	0.482614
-0.463198	0.808179	-0.296	0							0.018575	-0.01263	-0.388891	0.484401
-0.463115	0.806597	-0.295167	0							0.018659	-0.012613	-0.388475	0.486594
-0.463032	0.805143	-0.294334	0							0.018742	-0.012595	-0.388058	0.487137
-0.462949	0.803733	-0.293501	0							0.018825	-0.012578	-0.387642	0.4864
-0.462865	0.802544	-0.292668	0							0.018908	-0.012561	-0.387225	0.485266
-0.462782	0.801803	-0.291835	0							0.018992	-0.012544	-0.386809	0.484668
-0.462699	0.801171	-0.291002	0							0.019075	-0.012526	-0.386392	0.485041
-0.462615	0.800665	-0.290169	0							0.019158	-0.012509	-0.385976	0.485684
-0.462532	0.800218	-0.289336	0							0.019242	-0.012492	-0.385559	0.485128
-0.462449	0.799814	-0.288503	0							0.019325	-0.012476	-0.385143	0.483324
-0.462365	0.799423	-0.28767	0							0.019408	-0.012459	-0.384726	0.481723
-0.462282	0.798877	-0.286837	0							0.019492	-0.012442	-0.38431	0.480319
-0.462199	0.798131	-0.286004	0							0.019575	-0.012425	-0.383893	0.480617
-0.462116	0.797324	-0.285171	0							0.019658	-0.012409	-0.383477	0.48204
-0.462032	0.79652	-0.284338	0							0.019741	-0.012392	-0.38306	0.483073
-0.461949	0.795705	-0.283504	0							0.019825	-0.012375	-0.382643	0.48352
-0.461866	0.794814	-0.282671	0							0.019908	-0.012359	-0.382227	0.48287
-0.461782	0.793802	-0.281838	0							0.019991	-0.012342	-0.38181	0.482875
-0.461699	0.792879	-0.281005	0							0.020075	-0.012326	-0.381394	0.482692
-0.461616	0.792118	-0.280172	0							0.020158	-0.01231	-0.380977	0.481508
-0.461532	0.791346	-0.279339	0							0.020241	-0.012293	-0.380561	0.481179
-0.461449	0.790567	-0.278506	0							0.020325	-0.012277	-0.380144	0.481706
-0.461366	0.78978	-0.277673	0							0.020408	-0.012261	-0.379728	0.482235
-0.461283	0.78879	-0.27684	0							0.020491	-0.012245	-0.379311	0.481983
-0.461199	0.787505	-0.276007	0							0.020574	-0.012229	-0.378895	0.482362
-0.461116	0.786282	-0.275174	0							0.020658	-0.012213	-0.378478	0.483546
-0.461033	0.785063	-0.274341	0							0.020741	-0.012197	-0.378062	0.485947
-0.460949	0.78394	-0.273508	0							0.020824	-0.012181	-0.377645	0.487737
-0.460866	0.782911	-0.272675	0							0.020908	-0.012161	-0.377229	0.489536
-0.460783	0.781893	-0.271842	0							0.020991	-0.012142	-0.376812	0.492433
-0.460699	0.78087	-0.271009	0							0.021074	-0.012123	-0.376396	0.493707
-0.460616	0.779991	-0.270175	0							0.021157	-0.012103	-0.375979	0.493365
-0.460533	0.779277	-0.269342	0							0.021241	-0.012084	-0.375563	0.492036
-0.46045	0.778856	-0.268509	0							0.021324	-0.012064	-0.375146	0.491448
-0.460366	0.778559	-0.267676	0							0.021407	-0.012045	-0.37473	0.49134
-0.460283	0.778233	-0.266843	0							0.021491	-0.012026	-0.374313	0.491185
-0.4602	0.777888	-0.26601	0							0.021574	-0.012006	-0.373897	0.491101
-0.460116	0.77751	-0.265177	0							0.021657	-0.011987	-0.37348	0.491163
-0.460033	0.77708	-0.264344	0							0.021741	-0.011972	-0.373064	0.490418
-0.45995	0.77662	-0.263511	0							0.021824	-0.011957	-0.372647	0.488665
-0.459867	0.776158	-0.262678	0							0.021907	-0.011943	-0.372231	0.488304
-0.459783	0.775715	-0.261845	0							0.02199	-0.011928	-0.371814	0.488735
-0.4597	0.775301	-0.261012	0							0.022074	-0.011913	-0.371398	0.488856
-0.459617	0.774899	-0.260179	0							0.022157	-0.011899	-0.370981	0.488795
-0.459533	0.774481	-0.259346	0							0.02224	-0.011884	-0.370565	0.48866
-0.45945	0.774007	-0.258513	0							0.022324	-0.011869	-0.370148	0.488975
-0.459367	0.773571	-0.257679	0							0.022407	-0.011855	-0.369732	0.489456
-0.459283	0.773373	-0.256846	0							0.02249	-0.01184	-0.369315	0.489271
-0.4592	0.773347	-0.256013	0							0.022574	-0.011826	-0.368899	0.489872
-0.459117	0.773304	-0.25518	0							0.022657	-0.011812	-0.368482	0.490619
-0.459034	0.773221	-0.254347	0							0.02274	-0.011798	-0.368066	0.489812
-0.45895	0.773054	-0.253514	0							0.022823	-0.011784	-0.367649	0.487943
-0.458867	0.772752	-0.252681	0							0.022907	-0.01177	-0.367233	0.487306
-0.458784	0.772376	-0.251848	0							0.02299	-0.011755	-0.366816	0.489068
-0.4587	0.771838	-0.251015	0							0.023073	-0.011741	-0.366399	0.489239
-0.458617	0.771039	-0.250182	0							0.023157	-0.011727	-0.365983	0.489213
-0.458534	0.770077	-0.249349	0							0.02324	-0.011713	-0.365566	0.487504
-0.45845	0.768966	-0.248516	0							0.023323	-0.011699	-0.36515	0.486014
-0.458367	0.767755	-0.247683	0							0.023407	-0.011679	-0.364733	0.485706
-0.458284	0.76662	-0.24685	0							0.02349	-0.011659	-0.364317	0.485572
-0.458201	0.765534	-0.246017	0							0.023573	-0.011638	-0.3639	0.486036
-0.458117	0.764626	-0.245184	0							0.023656	-0.011618	-0.363484	0.487558
-0.458034	0.763917	-0.24435	0							0.02374	-0.011598	-0.363067	0.488587
-0.457951	0.76325	-0.243517	0							0.023823	-0.011578	-0.362651	0.487649
-0.457867	0.762745	-0.242684	0							0.023906	-0.011557	-0.362234	0.48694
-0.457784	0.762345	-0.241851	0							0.02399	-0.011537	-0.361818	0.486783
-0.457701	0.762054	-0.241018	0							0.024073	-0.011517	-0.361401	0.486593
-0.457618	0.761824	-0.240185	0							0.024156	-0.011497	-0.360985	0.486273
-0.457534	0.761547	-0.239352	0							0.024239	-0.011484	-0.360568	0.48624
-0.457451	0.761228	-0.238519	0							0.024323	-0.011472	-0.360152	0.486299
-0.457368	0.760893	-0.237686	0							0.024406	-0.011459	-0.359735	0.485148
-0.457284	0.760596	-0.236853	0							0.024489	-0.011446	-0.359319	0.484119
-0.457201	0.76032	-0.23602	0							0.024573	-0.011434	-0.358902	0.481609
-0.457118	0.760265	-0.235187	0							0.024656	-0.011421	-0.358486	0.478886
-0.457034	0.760429	-0.234354	0							0.024739	-0.011409	-0.358069	0.479755
-0.456951	0.760598	-0.233521	0							0.024823	-0.011396	-0.357653	0.479715
-0.456868	0.76071	-0.232688	0							0.024906	-0.011384	-0.357236	0.480144
-0.456785	0.7608	-0.231855	0							0.024989	-0.011371	-0.35682	0.482293
-0.456701	0.760731	-0.231021	0							0.025072	-0.011353	-0.356403	0.482431
-0.456618	0.760603	-0.230188	0							0.025156	-0.011335	-0.355987	0.483267
-0.456535	0.760414	-0.229355	0							0.025239	-0.011317	-0.35557	0.483808
-0.456451	0.760151	-0.228522	0							0.025322	-0.011299	-0.355154	0.485777
-0.456368	0.759839	-0.227689	0							0.025406	-0.011282	-0.354737	0.488518
-0.456285	0.759426	-0.226856	0							0.025489	-0.011264	-0.354321	0.492226
-0.456201	0.758969	-0.226023	0							0.025572	-0.011246	-0.353904	0.494288
-0.456118	0.758511	-0.22519	0							0.025656	-0.011228	-0.353488	0.495731
-0.456035	0.7581	-0.224357	0							0.025739	-0.01121	-0.353071	0.49804
-0.455952	0.757761	-0.223524	0							0.025822	-0.011192	-0.352655	0.499503
-0.455868	0.757564	-0.222691	0							0.025905	-0.011175	-0.352238	0.500874
-0.455785	0.757423	-0.221858	0							0.025989	-0.011158	-0.351821	0.499249
-0.455702	0.757284	-0.221025	0							0.026072	-0.011142	-0.351405	0.498964
-0.455618	0.757145	-0.220192	0							0.026155	-0.011125	-0.350988	0.497332
-0.455535	0.757089	-0.219359	0							0.026239	-0.011108	-0.350572	0.49679
-0.455452	0.757184	-0.218525	0							0.026322	-0.011092	-0.350155	0.496224
-0.455368	0.757352	-0.217692	0							0.026405	-0.011075	-0.349739	0.494411
-0.455285	0.757583	-0.216859	0							0.026488	-0.011058	-0.349322	0.493258
-0.455202	0.757837	-0.216026	0							0.026572	-0.011042	-0.348906	0.492157
-0.455119	0.757764	-0.215193	0							0.026655	-0.011025	-0.348489	0.49174
-0.455035	0.757453	-0.21436	0							0.026738	-0.011172	-0.348073	0.491736
-0.454952	0.757108	-0.213527	0							0.026822	-0.011387	-0.347656	0.494453
-0.454869	0.756814	-0.212694	0							0.026905	-0.011563	-0.34724	0.494962
-0.454785	0.756521	-0.211861	0							0.026988	-0.011641	-0.346823	0.496228
-0.454702	0.756302	-0.211028	0							0.027072	-0.011562	-0.346407	0.496248
-0.454619	0.756119	-0.210195	0							0.027155	-0.011329	-0.34599	0.496565
-0.454536	0.756176	-0.209362	0							0.027238	-0.011119	-0.345574	0.496207
-0.454452	0.756465	-0.208529	0							0.027321	-0.010962	-0.345157	0.495661
-0.454369	0.756804	-0.207696	0							0.027405	-0.010875	-0.344741	0.496025
-0.454286	0.757236	-0.206863	0							0.027488	-0.010819	-0.344324	0.494108
-0.454202	0.757678	-0.20603	0							0.027571	-0.010801	-0.343908	0.493404
-0.454119	0.758083	-0.205196	0							0.027655	-0.010782	-0.343491	0.491637
-0.454036	0.758497	-0.204363	0							0.027738	-0.010764	-0.343075	0.491169
-0.453952	0.758871	-0.20353	0							0.027821	-0.010745	-0.342658	0.489546
-0.453869	0.759011	-0.202697	0							0.027905	-0.010727	-0.342242	0.489437
-0.453786	0.759045	-0.201864	0							0.027988	-0.010709	-0.341825	0.489075
-0.453703	0.758898	-0.201031	0							0.028071	-0.010789	-0.341409	0.489625
-0.453619	0.758691	-0.200198	0							0.028154	-0.011076	-0.340992	0.489846
-0.453536	0.758576	-0.199365	0							0.028238	-0.011365	-0.340576	0.488844
-0.453453	0.758613	-0.198532	0							0.028321	-0.01165	-0.340159	0.488241
-0.453369	0.758738	-0.197699	0							0.028404	-0.011862	-0.339743	0.485689
-0.453286	0.75892	-0.196866	0							0.028488	-0.011844	-0.339326	0.484035
-0.453203	0.759099	-0.196033	0							0.028571	-0.011631	-0.33891	0.482848
-0.453119	0.759269	-0.1952	0							0.028654	-0.011467	-0.338493	0.483692
-0.453036	0.759439	-0.194367	0							0.028737	-0.011392	-0.338077	0.482933
-0.452953	0.759293	-0.193534	0							0.028821	-0.011394	-0.33766	0.482158
-0.45287	0.758992	-0.192701	0							0.028904	-0.011503	-0.337244	0.481221
-0.452786	0.758677	-0.191867	0							0.028987	-0.011658	-0.336827	0.480235
-0.452703	0.758352	-0.191034	0							0.029071	-0.011972	-0.336411	0.480118
-0.45262	0.758043	-0.190201	0							0.029154	-0.012433	-0.335994	0.481148
-0.452536	0.75795	-0.189368	0							0.029237	-0.012955	-0.335577	0.482976
-0.452453	0.757876	-0.188535	0							0.029321	-0.01362	-0.335161	0.48514
-0.45237	0.757815	-0.187702	0							0.029404	-0.014297	-0.334744	0.487547
-0.452286	0.757775	-0.186869	0							0.029487	-0.014819	-0.334328	0.489035
-0.452203	0.757788	-0.186036	0							0.02957	-0.015202	-0.333911	0.490534
-0.45212	0.757918	-0.185203	0							0.029654	-0.015421	-0.333495	0.492606
-0.452037	0.758058	-0.18437	0							0.029737	-0.015451	-0.333078	0.494521
-0.451953	0.75814	-0.183537	0							0.02982	-0.015428	-0.332662	0.495802
-0.45187	0.758177	-0.182704	0							0.029904	-0.015258	-0.332245	0.496638
-0.451787	0.758102	-0.181871	0							0.029987	-0.014958	-0.331829	0.49696
-0.451703	0.757865	-0.181038	0							0.03007	-0.014594	-0.331412	0.497203
-0.45162	0.757617	-0.180205	0							0.030154	-0.014195	-0.330996	0.497296
-0.451537	0.757212	-0.179372	0							0.030237	-0.013803	-0.330579	0.497507
-0.451454	0.756693	-0.178538	0							0.03032	-0.013432	-0.330163	0.497447
-0.45137	0.756144	-0.177705	0							0.030403	-0.013052	-0.329746	0.496792
-0.451287	0.755363	-0.176872	0							0.030487	-0.012659	-0.32933	0.495207
-0.451204	0.754649	-0.176039	0							0.03057	-0.012263	-0.328913	0.493149
-0.45112	0.753862	-0.175206	0							0.030653	-0.011933	-0.328497	0.49312
-0.451037	0.753196	-0.174373	0							0.030737	-0.011729	-0.32808	0.49385
-0.450954	0.752797	-0.17354	0							0.03082	-0.01162	-0.327664	0.491835
-0.45087	0.752675	-0.172707	0							0.030903	-0.01157	-0.327247	0.490179
-0.450787	0.752688	-0.171874	0							0.030987	-0.011537	-0.326831	0.488107
-0.450704	0.7528	-0.171041	0							0.03107	-0.011555	-0.326414	0.486898
-0.450621	0.752925	-0.170208	0							0.031153	-0.011686	-0.325998	0.487706
-0.450537	0.752939	-0.169375	0							0.031236	-0.011963	-0.325581	0.4874
-0.450454	0.752947	-0.168542	0							0.03132	-0.012315	-0.325165	0.487134
-0.450371	0.752741	-0.167709	0							0.031403	-0.012648	-0.324748	0.489006
-0.450287	0.75248	-0.166876	0							0.031486	-0.01292	-0.324332	0.489393
-0.450204	0.752208	-0.166042	0							0.03157	-0.013009	-0.323915	0.48895
-0.450121	0.751844	-0.165209	0							0.031653	-0.012898	-0.323499	0.490241
-0.450037	0.751455	-0.164376	0							0.031736	-0.012705	-0.323082	0.490606
-0.449954	0.750842	-0.163543	0							0.03182	-0.012493	-0.322666	0.490993
-0.449871	0.750251	-0.16271	0							0.031903	-0.012253	-0.322249	0.491008
-0.449788	0.749691	-0.161877	0							0.031986	-0.012257	-0.321833	0.489988
-0.449704	0.749424	-0.161044	0							0.032069	-0.012461	-0.321416	0.489194
-0.449621	0.749455	-0.160211	0							0.032153	-0.012664	-0.321	0.488999
-0.449538	0.749779	-0.159378	0							0.032236	-0.012698	-0.320583	0.486922
-0.449454	0.750099	-0.158545	0							0.032319	-0.012557	-0.320166	0.484428
-0.449371	0.750302	-0.157712	0							0.032403	-0.012235	-0.31975	0.481394
-0.449288	0.750348	-0.156879	0							0.032486	-0.011778	-0.319333	0.480133
-0.449205	0.750281	-0.156046	0							0.032569	-0.011443	-0.318917	0.480498
-0.449121	0.750129	-0.155213	0							0.032652	-0.011377	-0.3185	0.480845
-0.449038	0.749985	-0.15438	0							0.032736	-0.011448	-0.318084	0.480742
-0.448955	0.749861	-0.153547	0							0.032819	-0.011593	-0.317667	0.479122
-0.448871	0.749734	-0.152713	0							0.032902	-0.011786	-0.317251	0.479637
-0.448788	0.749489	-0.15188	0							0.032986	-0.011894	-0.316834	0.480064
-0.448705	0.749266	-0.151047	0							0.033069	-0.011915	-0.316418	0.481075
-0.448621	0.749016	-0.150214	0							0.033152	-0.011865	-0.316001	0.483479
-0.448538	0.748761	-0.149381	0							0.033236	-0.011747	-0.315585	0.486835
-0.448455	0.748496	-0.148548	0							0.033319	-0.011599	-0.315168	0.488343
-0.448372	0.748225	-0.147715	0							0.033402	-0.011337	-0.314752	0.488804
-0.448288	0.747988	-0.146882	0							0.033485	-0.01098	-0.314335	0.489982
-0.448205	0.747697	-0.146049	0							0.033569	-0.010818	-0.313919	0.491537
-0.448122	0.747391	-0.145216	0							0.033652	-0.010788	-0.313502	0.494324
-0.448038	0.747063	-0.144383	0							0.033735	-0.010781	-0.313086	0.495277
-0.447955	0.746713	-0.14355	0							0.033819	-0.011	-0.312669	0.495076
-0.447872	0.746321	-0.142717	0							0.033902	-0.011298	-0.312253	0.494594
-0.447788	0.746038	-0.141884	0							0.033985	-0.011509	-0.311836	0.493547
-0.447705	0.745801	-0.141051	0							0.034069	-0.011676	-0.31142	0.49222
-0.447622	0.74576	-0.140217	0							0.034152	-0.011888	-0.311003	0.49092
-0.447539	0.745768	-0.139384	0							0.034235	-0.012162	-0.310587	0.489349
-0.447455	0.745807	-0.138551	0							0.034318	-0.012442	-0.31017	0.489538
-0.447372	0.746012	-0.137718	0							0.034402	-0.012692	-0.309754	0.487437
-0.447289	0.746251	-0.136885	0							0.034485	-0.01293	-0.309337	0.485464
-0.447205	0.746566	-0.136052	0							0.034568	-0.013188	-0.308921	0.486129
-0.447122	0.746877	-0.135219	0							0.034652	-0.013469	-0.308504	0.487696
-0.447039	0.747162	-0.134386	0							0.034735	-0.013765	-0.308088	0.488305
-0.446955	0.747445	-0.133553	0							0.034818	-0.014094	-0.307671	0.489376
-0.446872	0.747681	-0.13272	0							0.034901	-0.014392	-0.307255	0.490216
-0.446789	0.747877	-0.131887	0							0.034985	-0.014587	-0.306838	0.491303
-0.446706	0.748051	-0.131054	0							0.035068	-0.014747	-0.306422	0.492936
-0.446622	0.748082	-0.130221	0							0.035151	-0.015197	-0.306005	0.493088
-0.446539	0.747986	-0.129388	0							0.035235	-0.01582	-0.305589	0.494317
-0.446456	0.747629	-0.128555	0							0.035318	-0.016379	-0.305172	0.494023
-0.446372	0.74716	-0.127722	0							0.035401	-0.016777	-0.304755	0.493095
-0.446289	0.746714	-0.126888	0							0.035485	-0.017129	-0.304339	0.491778
-0.446206	0.746479	-0.126055	0							0.035568	-0.01701	-0.303922	0.491708
-0.446122	0.746345	-0.125222	0							0.035651	-0.016499	-0.303506	0.490707
-0.446039	0.746438	-0.124389	0							0.035734	-0.01608	-0.303089	0.48919
-0.445956	0.746591	-0.123556	0							0.035818	-0.015855	-0.302673	0.488278
-0.445873	0.746806	-0.122723	0							0.035901	-0.015669	-0.302256	0.487654
-0.445789	0.747181	-0.12189	0							0.035984	-0.015199	-0.30184	0.487009
-0.445706	0.747589	-0.121057	0							0.036068	-0.014653	-0.301423	0.487833
-0.445623	0.747994	-0.120224	0							0.036151	-0.013808	-0.301007	0.487932
-0.445539	0.748361	-0.119391	0							0.036234	-0.012834	-0.30059	0.488932
-0.445456	0.748419	-0.118558	0							0.036318	-0.011934	-0.300174	0.488764
-0.445373	0.748216	-0.117725	0							0.036401	-0.011408	-0.299757	0.490052
-0.44529	0.747845	-0.116892	0							0.036484	-0.011173	-0.299341	0.490338
-0.445206	0.747334	-0.116059	0							0.036567	-0.011068	-0.298924	0.491539
-0.445123	0.746845	-0.115226	0							0.036651	-0.011123	-0.298508	0.493128
-0.44504	0.746473	-0.114393	0							0.036734	-0.011175	-0.298091	0.495073
-0.444956	0.74617	-0.113559	0							0.036817	-0.011223	-0.297675	0.496031
-0.444873	0.745949	-0.112726	0							0.036901	-0.011271	-0.297258	0.494679
-0.44479	0.745789	-0.111893	0							0.036984	-0.011292	-0.296842	0.49363
-0.444706	0.745626	-0.11106	0							0.037067	-0.011231	-0.296425	0.490964
-0.444623	0.745551	-0.110227	0							0.037151	-0.011153	-0.296009	0.489781
-0.44454	0.7455	-0.109394	0							0.037234	-0.01104	-0.295592	0.487214
-0.444457	0.74561	-0.108561	0							0.037317	-0.010874	-0.295176	0.48698
-0.444373	0.745825	-0.107728	0							0.0374	-0.010683	-0.294759	0.487808
-0.44429	0.746051	-0.106895	0							0.037484	-0.010554	-0.294343	0.488078
-0.444207	0.746272	-0.106062	0							0.037567	-0.010475	-0.293926	0.487116
-0.444123	0.746471	-0.105229	0							0.03765	-0.010395	-0.29351	0.486536
-0.44404	0.74662	-0.104396	0							0.037734	-0.010478	-0.293093	0.486816
-0.443957	0.746642	-0.103563	0							0.037817	-0.010657	-0.292677	0.487598
-0.443873	0.746649	-0.10273	0							0.0379	-0.010681	-0.29226	0.488487
-0.44379	0.746676	-0.101897	0							0.037983	-0.010573	-0.291844	0.490898
-0.443707	0.746733	-0.101063	0							0.038067	-0.010464	-0.291427	0.491604
-0.443624	0.746823	-0.10023	0							0.03815	-0.010349	-0.291011	0.493058
-0.44354	0.746955	-0.099397	0							0.038233	-0.01023	-0.290594	0.491724
-0.443457	0.747128	-0.098564	0							0.038317	-0.010166	-0.290178	0.489971
-0.443374	0.747299	-0.097731	0							0.0384	-0.010191	-0.289761	0.490888
-0.44329	0.747285	-0.096898	0							0.038483	-0.010209	-0.289344	0.492098
-0.443207	0.747227	-0.096065	0							0.038567	-0.010147	-0.288928	0.494342
-0.443124	0.747235	-0.095232	0							0.03865	-0.009866	-0.288511	0.494451
-0.443041	0.747289	-0.094399	0							0.038733	-0.009605	-0.288095	0.493398
-0.442957	0.747348	-0.093566	0							0.038816	-0.009368	-0.287678	0.492099
-0.442874	0.747361	-0.092733	0							0.0389	-0.009152	-0.287262	0.493392
-0.442791	0.747352	-0.0919	0							0.038983	-0.009024	-0.286845	0.493569
-0.442707	0.747166	-0.091067	0							0.039066	-0.008954	-0.286429	0.495074
-0.442624	0.746835	-0.090234	0							0.03915	-0.008857	-0.286012	0.497307
-0.442541	0.746502	-0.089401	0							0.039233	-0.008738	-0.285596	0.497154
-0.442457	0.746223	-0.088568	0							0.039316	-0.008604	-0.285179	0.496947
-0.442374	0.745993	-0.087734	0							0.0394	-0.008405	-0.284763	0.497415
-0.442291	0.745854	-0.086901	0							0.039483	-0.008388	-0.284346	0.499722
-0.442208	0.745766	-0.086068	0							0.039566	-0.00837	-0.28393	0.502162
-0.442124	0.745845	-0.085235	0							0.039649	-0.008353	-0.283513	0.503323
-0.442041	0.746127	-0.084402	0							0.039733	-0.008336	-0.283097	0.502242
-0.441958	0.746493	-0.083569	0							0.039816	-0.008318	-0.28268	0.500495
-0.441874	0.746899	-0.082736	0							0.039899	-0.008301	-0.282264	0.500613
-0.441791	0.747329	-0.081903	0							0.039983	-0.008283	-0.281847	0.500161
-0.441708	0.747595	-0.08107	0							0.040066	-0.008265	-0.281431	0.500068
-0.441624	0.747711	-0.080237	0							0.040149	-0.008248	-0.281014	0.500277
-0.441541	0.747842	-0.079404	0							0.040233	-0.00823	-0.280598	0.49887
-0.441458	0.748013	-0.078571	0							0.040316	-0.008213	-0.280181	0.497279
-0.441375	0.74819	-0.077738	0							0.040399	-0.008195	-0.279765	0.495506
-0.441291	0.748338	-0.076905	0							0.040482	-0.008177	-0.279348	0.493983
-0.441208	0.748468	-0.076072	0							0.040566	-0.00816	-0.278932	0.495578
-0.441125	0.748625	-0.075239	0							0.040649	-0.008406	-0.278515	0.49781
-0.441041	0.748803	-0.074405	0							0.040732	-0.008977	-0.278099	0.497676
-0.440958	0.749098	-0.073572	0							0.040816	-0.009063	-0.277682	0.497793
-0.440875	0.749567	-0.072739	0							0.040899	-0.009157	-0.277266	0.497644
-0.440791	0.750051	-0.071906	0							0.040982	-0.009283	-0.276849	0.497658
-0.440708	0.750289	-0.071073	0							0.041066	-0.009428	-0.276433	0.497327
-0.440625	0.750423	-0.07024	0							0.041149	-0.009572	-0.276016	0.496599
-0.440542	0.750497	-0.069407	0							0.041232	-0.009716	-0.2756	0.497539
-0.440458	0.750501	-0.068574	0							0.041315	-0.009857	-0.275183	0.499066
-0.440375	0.750477	-0.067741	0							0.041399	-0.00994	-0.274767	0.49809
-0.440292	0.750443	-0.066908	0							0.041482	-0.010028	-0.27435	0.496857
-0.440208	0.750409	-0.066075	0							0.041565	-0.010191	-0.273934	0.496329
-0.440125	0.750176	-0.065242	0							0.041649	-0.01041	-0.273517	0.49566
-0.440042	0.749841	-0.064409	0							0.041732	-0.010628	-0.2731	0.494408
-0.439959	0.749818	-0.063576	0							0.041815	-0.010842	-0.272684	0.492436
-0.439875	0.749939	-0.062743	0							0.041898	-0.01099	-0.272267	0.492904
-0.439792	0.750109	-0.061909	0							0.041982	-0.01095	-0.271851	0.493176
-0.439709	0.750423	-0.061076	0							0.042065	-0.010826	-0.271434	0.491243
-0.439625	0.750637	-0.060243	0							0.042148	-0.010664	-0.271018	0.490387
-0.439542	0.75059	-0.05941	0							0.042232	-0.010459	-0.270601	0.491119
-0.439459	0.750464	-0.058577	0							0.042315	-0.010255	-0.270185	0.491714
-0.439375	0.750304	-0.057744	0							0.042398	-0.010068	-0.269768	0.490484
-0.439292	0.750087	-0.056911	0							0.042482	-0.009872	-0.269352	0.488773
-0.439209	0.749829	-0.056078	0							0.042565	-0.009639	-0.268935	0.488182
-0.439126	0.749568	-0.055245	0							0.042648	-0.009392	-0.268519	0.488497
-0.439042	0.749296	-0.054412	0							0.042731	-0.009261	-0.268102	0.489632
-0.438959	0.748962	-0.053579	0							0.042815	-0.009317	-0.267686	0.490251
-0.438876	0.748565	-0.052746	0							0.042898	-0.009374	-0.267269	0.491651
-0.438792	0.748193	-0.051913	0							0.042981	-0.009431	-0.266853	0.491556
-0.438709	0.747837	-0.05108	0							0.043065	-0.009459	-0.266436	0.489712
-0.438626	0.747466	-0.050247	0							0.043148	-0.0094	-0.26602	0.490496
-0.438542	0.747343	-0.049414	0							0.043231	-0.009245	-0.265603	0.490984
-0.438459	0.747377	-0.04858	0							0.043315	-0.008927	-0.265187	0.49257
-0.438376	0.747528	-0.047747	0							0.043398	-0.008514	-0.26477	0.492401
-0.438293	0.747702	-0.046914	0							0.043481	-0.008163	-0.264354	0.492414
-0.438209	0.747842	-0.046081	0							0.043564	-0.007955	-0.263937	0.490119
-0.438126	0.747876	-0.045248	0							0.043648	-0.00788	-0.263521	0.489404
-0.438043	0.747739	-0.044415	0							0.043731	-0.007993	-0.263104	0.490634
-0.437959	0.747502	-0.043582	0							0.043814	-0.0082	-0.262688	0.491655
-0.437876	0.747244	-0.042749	0							0.043898	-0.008365	-0.262271	0.493866
-0.437793	0.746949	-0.041916	0							0.043981	-0.008439	-0.261855	0.491618
-0.437709	0.746605	-0.041083	0							0.044064	-0.008534	-0.261438	0.489106
-0.437626	0.746403	-0.04025	0							0.044147	-0.008701	-0.261022	0.487739
-0.437543	0.746275	-0.039417	0							0.044231	-0.008879	-0.260605	0.487114
-0.43746	0.746159	-0.038584	0							0.044314	-0.008996	-0.260189	0.486125
-0.437376	0.745991	-0.037751	0							0.044397	-0.008989	-0.259772	0.486556
-0.437293	0.745767	-0.036918	0							0.044481	-0.008924	-0.259356	0.487625
-0.43721	0.745447	-0.036085	0							0.044564	-0.008789	-0.258939	0.487609
-0.437126	0.745096	-0.035251	0							0.044647	-0.008648	-0.258523	0.487802
-0.437043	0.744753	-0.034418	0							0.044731	-0.008483	-0.258106	0.487495
-0.43696	0.74438	-0.033585	0							0.044814	-0.008337	-0.257689	0.489382
-0.436877	0.743827	-0.032752	0							0.044897	-0.008269	-0.257273	0.493271
-0.436793	0.743132	-0.031919	0							0.04498	-0.008248	-0.256856	0.495757
-0.43671	0.742418	-0.031086	0							0.045064	-0.008214	-0.25644	0.497791
-0.436627	0.741773	-0.030253	0							0.045147	-0.008151	-0.256023	0.497752
-0.436543	0.74141	-0.02942	0							0.04523	-0.008113	-0.255607	0.497129
-0.43646	0.741183	-0.028587	0							0.045314	-0.008147	-0.25519	0.495817
-0.436377	0.740992	-0.027754	0							0.045397	-0.008196	-0.254774	0.492377
-0.436293	0.740805	-0.026921	0							0.04548	-0.008272	-0.254357	0.490467
-0.43621	0.740627	-0.026088	0							0.045564	-0.008375	-0.253941	0.488594
-0.436127	0.740499	-0.025255	0							0.045647	-0.008332	-0.253524	0.488402
-0.436044	0.740751	-0.024422	0							0.04573	-0.008102	-0.253108	0.487467
-0.43596	0.741045	-0.023589	0							0.045813	-0.007879	-0.252691	0.48714
-0.435877	0.741338	-0.022756	0							0.045897	-0.007661	-0.252275	0.488617
-0.435794	0.741215	-0.021922	0							0.04598	-0.007525	-0.251858	0.489937
-0.43571	0.741056	-0.021089	0							0.046063	-0.007619	-0.251442	0.489878
-0.435627	0.740968	-0.020256	0							0.046147	-0.007876	-0.251025	0.49002
-0.435544	0.740888	-0.019423	0							0.04623	-0.008144	-0.250609	0.491592
-0.43546	0.740987	-0.01859	0							0.046313	-0.008451	-0.250192	0.491959
-0.435377	0.741367	-0.017757	0							0.046396	-0.008734	-0.249776	0.491488
-0.435294	0.741705	-0.016924	0							0.04648	-0.008843	-0.249359	0.489544
-0.435211	0.741953	-0.016091	0							0.046563	-0.008836	-0.248943	0.489893
-0.435127	0.742191	-0.015258	0							0.046646	-0.008857	-0.248526	0.490347
-0.435044	0.742438	-0.014425	0							0.04673	-0.008915	-0.24811	0.486427
-0.434961	0.7427	-0.013592	0							0.046813	-0.009061	-0.247693	0.484633
-0.434877	0.742945	-0.012759	0							0.046896	-0.00933	-0.247277	0.484042
-0.434794	0.743162	-0.011926	0							0.04698	-0.009636	-0.24686	0.482031
-0.434711	0.743371	-0.011093	0							0.047063	-0.009948	-0.246444	0.481806
-0.434628	0.743556	-0.01026	0							0.047146	-0.010269	-0.246027	0.481366
-0.434544	0.743729	-0.009426	0							0.047229	-0.010692	-0.245611	0.48122
-0.434461	0.743741	-0.008593	0							0.047313	-0.011215	-0.245194	0.482188
-0.434378	0.743675	-0.00776	0							0.047396	-0.011817	-0.244778	0.48308
-0.434294	0.743528	-0.006927	0							0.047479	-0.012606	-0.244361	0.479814
-0.434211	0.743263	-0.006094	0							0.047563	-0.013344	-0.243945	0.480164
-0.434128	0.742996	-0.005261	0							0.047646	-0.013851	-0.243528	0.479561
-0.434044	0.742655	-0.004428	0							0.047729	-0.014259	-0.243112	0.478896
-0.433961	0.742315	-0.003595	0							0.047813	-0.014551	-0.242695	0.479957
-0.433878	0.742156	-0.002762	0							0.047896	-0.014683	-0.242278	0.480295
-0.433795	0.742072	-0.001929	0							0.047979	-0.014728	-0.241862	0.480137
-0.433711	0.741985	-0.001096	0							0.048062	-0.014735	-0.241445	0.480385
-0.433628	0.741853	-0.000263	0							0.048146	-0.014724	-0.241029	0.47972
-0.433545	0.741729	0.00057	0							0.048229	-0.01466	-0.240612	0.47842
-0.433461	0.741404	0.001403	0							0.048312	-0.014545	-0.240196	0.479136
-0.433378	0.741031	0.002236	0							0.048396	-0.014405	-0.239779	0.479749
-0.433295	0.740663	0.003069	0							0.048479	-0.014247	-0.239363	0.480952
-0.433211	0.740302	0.003903	0							0.048562	-0.014102	-0.238946	0.479856
-0.433128	0.739973	0.004736	0							0.048646	-0.014026	-0.23853	0.478093
-0.433045	0.739746	0.005569	0							0.048729	-0.014004	-0.238113	0.475791
-0.432962	0.739524	0.006402	0							0.048812	-0.014087	-0.237697	0.474668
-0.432878	0.739428	0.007235	0							0.048895	-0.01427	-0.23728	0.47498
-0.432795	0.739417	0.008068	0							0.048979	-0.014414	-0.236864	0.474758
-0.432712	0.739612	0.008901	0							0.049062	-0.014481	-0.236447	0.472111
-0.432628	0.73992	0.009734	0							0.049145	-0.014515	-0.236031	0.472093
-0.432545	0.740242	0.010567	0							0.049229	-0.014463	-0.235614	0.473301
-0.432462	0.740522	0.0114	0							0.049312	-0.014351	-0.235198	0.473503
-0.432378	0.740774	0.012233	0							0.049395	-0.014179	-0.234781	0.475094
-0.432295	0.740937	0.013066	0							0.049478	-0.013953	-0.234365	0.477702
-0.432212	0.741073	0.013899	0							0.049562	-0.013739	-0.233948	0.479976
-0.432129	0.741171	0.014732	0							0.049645	-0.013583	-0.233532	0.481034
-0.432045	0.741082	0.015565	0							0.049728	-0.013485	-0.233115	0.482274
-0.431962	0.740914	0.016399	0							0.049812	-0.013593	-0.232699	0.483127
-0.431879	0.740367	0.017232	0							0.049895	-0.013833	-0.232282	0.486123
-0.431795	0.739831	0.018065	0							0.049978	-0.014004	-0.231866	0.487092
-0.431712	0.739404	0.018898	0							0.050062	-0.014092	-0.231449	0.486264
-0.431629	0.73919	0.019731	0							0.050145	-0.014034	-0.231033	0.485869
-0.431545	0.738948	0.020564	0							0.050228	-0.013736	-0.230616	0.486936
-0.431462	0.738645	0.021397	0							0.050311	-0.013333	-0.2302	0.48746
-0.431379	0.738299	0.02223	0							0.050395	-0.012979	-0.229783	0.487807
-0.431296	0.737723	0.023063	0							0.050478	-0.012635	-0.229367	0.488001
-0.431212	0.736794	0.023896	0							0.050561	-0.01239	-0.22895	0.487874
-0.431129	0.735981	0.024729	0							0.050645	-0.012327	-0.228534	0.487473
-0.431046	0.73522	0.025562	0							0.050728	-0.012261	-0.228117	0.487494
-0.430962	0.734492	0.026395	0							0.050811	-0.011949	-0.227701	0.48797
-0.430879	0.733968	0.027228	0							0.050895	-0.011546	-0.227284	0.488743
-0.430796	0.733584	0.028061	0							0.050978	-0.011042	-0.226867	0.490067
-0.430713	0.733222	0.028894	0							0.051061	-0.010421	-0.226451	0.491317
-0.430629	0.732885	0.029728	0							0.051144	-0.010031	-0.226034	0.49234
-0.430546	0.732576	0.030561	0							0.051228	-0.009914	-0.225618	0.493379
-0.430463	0.732445	0.031394	0							0.051311	-0.009855	-0.225201	0.493928
-0.430379	0.732356	0.032227	0							0.051394	-0.009658	-0.224785	0.494048
-0.430296	0.732426	0.03306	0							0.051478	-0.009393	-0.224368	0.495482
-0.430213	0.732574	0.033893	0							0.051561	-0.008961	-0.223952	0.496764
-0.430129	0.732778	0.034726	0							0.051644	-0.008397	-0.223535	0.496749
-0.430046	0.733121	0.035559	0							0.051728	-0.007977	-0.223119	0.496443
-0.429963	0.733478	0.036392	0							0.051811	-0.007759	-0.222702	0.496436
-0.42988	0.733916	0.037225	0							0.051894	-0.007602	-0.222286	0.496408
-0.429796	0.73431	0.038058	0							0.051977	-0.007589	-0.221869	0.496072
-0.429713	0.734583	0.038891	0							0.052061	-0.007626	-0.221453	0.49545
-0.42963	0.734715	0.039724	0							0.052144	-0.007686	-0.221036	0.495674
-0.429546	0.734856	0.040557	0							0.052227	-0.007785	-0.22062	0.496227
-0.429463	0.735038	0.04139	0							0.052311	-0.007887	-0.220203	0.494687
-0.42938	0.735233	0.042224	0							0.052394	-0.007934	-0.219787	0.493225
-0.429296	0.735491	0.043057	0							0.052477	-0.007957	-0.21937	0.493161
-0.429213	0.735822	0.04389	0							0.052561	-0.008005	-0.218954	0.494826
-0.42913	0.736145	0.044723	0							0.052644	-0.008064	-0.218537	0.496397
-0.429047	0.736452	0.045556	0							0.052727	-0.008123	-0.218121	0.496716
-0.428963	0.736759	0.046389	0							0.05281	-0.008195	-0.217704	0.495911
-0.42888	0.737	0.047222	0							0.052894	-0.008263	-0.217288	0.495119
-0.428797	0.737197	0.048055	0							0.052977	-0.008197	-0.216871	0.49385
-0.428713	0.737272	0.048888	0							0.05306	-0.008063	-0.216455	0.492977
-0.42863	0.737284	0.049721	0							0.053144	-0.008137	-0.216038	0.493773
-0.428547	0.737337	0.050554	0							0.053227	-0.00844	-0.215622	0.493623
-0.428464	0.737482	0.051387	0							0.05331	-0.00882	-0.215205	0.492648
-0.42838	0.737637	0.05222	0							0.053393	-0.009296	-0.214789	0.490774
-0.428297	0.737824	0.053053	0							0.053477	-0.009826	-0.214372	0.490003
-0.428214	0.738012	0.053886	0							0.05356	-0.010344	-0.213956	0.491083
-0.42813	0.738169	0.054719	0							0.053643	-0.0108	-0.213539	0.492175
-0.428047	0.738277	0.055552	0							0.053727	-0.011262	-0.213123	0.490808
-0.427964	0.738461	0.056386	0							0.05381	-0.011663	-0.212706	0.490735
-0.42788	0.738778	0.057219	0							0.053893	-0.011855	-0.21229	0.489515
-0.427797	0.7391	0.058052	0							0.053977	-0.011676	-0.211873	0.488477
-0.427714	0.739451	0.058885	0							0.05406	-0.011396	-0.211456	0.488191
-0.427631	0.73981	0.059718	0							0.054143	-0.011189	-0.21104	0.487404
-0.427547	0.74002	0.060551	0							0.054226	-0.011068	-0.210623	0.486441
-0.427464	0.740065	0.061384	0							0.05431	-0.010915	-0.210207	0.484658
-0.427381	0.740099	0.062217	0							0.054393	-0.010635	-0.20979	0.482682
-0.427297	0.7401	0.06305	0							0.054476	-0.010325	-0.209374	0.482371
-0.427214	0.740158	0.063883	0							0.05456	-0.009955	-0.208957	0.485504
-0.427131	0.740486	0.064716	0							0.054643	-0.009616	-0.208541	0.487674
-0.427047	0.741104	0.065549	0							0.054726	-0.009502	-0.208124	0.489076
-0.426964	0.741698	0.066382	0							0.05481	-0.009633	-0.207708	0.489889
-0.426881	0.742254	0.067215	0							0.054893	-0.009918	-0.207291	0.491333
-0.426798	0.742766	0.068048	0							0.054976	-0.010477	-0.206875	0.49208
-0.426714	0.743088	0.068882	0							0.055059	-0.011091	-0.206458	0.491823
-0.426631	0.743294	0.069715	0							0.055143	-0.011401	-0.206042	0.492653
-0.426548	0.743537	0.070548	0							0.055226	-0.011606	-0.205625	0.493471
-0.426464	0.74386	0.071381	0							0.055309	-0.011433	-0.205209	0.494403
-0.426381	0.744143	0.072214	0							0.055393	-0.011051	-0.204792	0.493477
-0.426298	0.744294	0.073047	0							0.055476	-0.010632	-0.204376	0.492197
-0.426214	0.744429	0.07388	0							0.055559	-0.010219	-0.203959	0.492077
-0.426131	0.744579	0.074713	0							0.055642	-0.00981	-0.203543	0.491661
-0.426048	0.744746	0.075546	0							0.055726	-0.009602	-0.203126	0.489637
-0.425965	0.744828	0.076379	0							0.055809	-0.0095	-0.20271	0.489405
-0.425881	0.744802	0.077212	0							0.055892	-0.009396	-0.202293	0.489602
-0.425798	0.744775	0.078045	0							0.055976	-0.009262	-0.201877	0.488552
-0.425715	0.744646	0.078878	0							0.056059	-0.009106	-0.20146	0.485934
-0.425631	0.744326	0.079711	0							0.056142	-0.008776	-0.201044	0.483396
-0.425548	0.744092	0.080544	0							0.056226	-0.008457	-0.200627	0.481835
-0.425465	0.743973	0.081378	0							0.056309	-0.008096	-0.200211	0.481396
-0.425382	0.74387	0.082211	0							0.056392	-0.007742	-0.199794	0.481075
-0.425298	0.743867	0.083044	0							0.056475	-0.007406	-0.199378	0.479485
-0.425215	0.743961	0.083877	0							0.056559	-0.007116	-0.198961	0.479229
-0.425132	0.743981	0.08471	0							0.056642	-0.006852	-0.198545	0.478331
-0.425048	0.743958	0.085543	0							0.056725	-0.00678	-0.198128	0.476814
-0.424965	0.743898	0.086376	0							0.056809	-0.006805	-0.197712	0.475958
-0.424882	0.74372	0.087209	0							0.056892	-0.006836	-0.197295	0.477874
-0.424798	0.743485	0.088042	0							0.056975	-0.00686	-0.196879	0.479574
-0.424715	0.743311	0.088875	0							0.057059	-0.006883	-0.196462	0.480876
-0.424632	0.743147	0.089708	0							0.057142	-0.007054	-0.196045	0.481138
-0.424549	0.743021	0.090541	0							0.057225	-0.007229	-0.195629	0.480162
-0.424465	0.742964	0.091374	0							0.057308	-0.00713	-0.195212	0.48235
-0.424382	0.742873	0.092207	0							0.057392	-0.006809	-0.194796	0.482714
-0.424299	0.74271	0.09304	0							0.057475	-0.006342	-0.194379	0.482737
-0.424215	0.742545	0.093873	0							0.057558	-0.005723	-0.193963	0.484164
-0.424132	0.742169	0.094707	0							0.057642	-0.005058	-0.193546	0.485256
-0.424049	0.741511	0.09554	0							0.057725	-0.004561	-0.19313	0.48415
-0.423965	0.740893	0.096373	0							0.057808	-0.004541	-0.192713	0.480998
-0.423882	0.740339	0.097206	0							0.057891	-0.004521	-0.192297	0.478972
-0.423799	0.739844	0.098039	0							0.057975	-0.004501	-0.19188	0.476947
-0.423716	0.739624	0.098872	0							0.058058	-0.004481	-0.191464	0.476562
-0.423632	0.739622	0.099705	0							0.058141	-0.004462	-0.191047	0.474989
-0.423549	0.739594	0.100538	0							0.058225	-0.004442	-0.190631	0.474083
-0.423466	0.739547	0.101371	0							0.058308	-0.004422	-0.190214	0.473931
-0.423382	0.739457	0.102204	0							0.058391	-0.004412	-0.189798	0.4744
-0.423299	0.739273	0.103037	0							0.058475	-0.004402	-0.189381	0.475537
-0.423216	0.739048	0.10387	0							0.058558	-0.004392	-0.188965	0.477623
-0.423132	0.738861	0.104703	0							0.058641	-0.004451	-0.188548	0.480245
-0.423049	0.738683	0.105536	0							0.058724	-0.004997	-0.188132	0.481955
-0.422966	0.738615	0.106369	0							0.058808	-0.005599	-0.187715	0.484353
-0.422883	0.738707	0.107202	0							0.058891	-0.005921	-0.187299	0.485482
-0.422799	0.738869	0.108036	0							0.058974	-0.006008	-0.186882	0.486012
-0.422716	0.739042	0.108869	0							0.059058	-0.006074	-0.186466	0.488396
-0.422633	0.739215	0.109702	0							0.059141	-0.005602	-0.186049	0.491718
-0.422549	0.739375	0.110535	0							0.059224	-0.004929	-0.185633	0.49238
-0.422466	0.739494	0.111368	0							0.059308	-0.004637	-0.185216	0.491165
-0.422383	0.739547	0.112201	0							0.059391	-0.004407	-0.1848	0.488896
-0.4223	0.739524	0.113034	0							0.059474	-0.004241	-0.184383	0.488789
-0.422216	0.739479	0.113867	0							0.059557	-0.004221	-0.183967	0.488001
-0.422133	0.739398	0.1147	0							0.059641	-0.004201	-0.18355	0.485911
-0.42205	0.739276	0.115533	0							0.059724	-0.00418	-0.183134	0.485919
-0.421966	0.739119	0.116366	0							0.059807	-0.00416	-0.182717	0.485853
-0.421883	0.738934	0.117199	0							0.059891	-0.00414	-0.182301	0.4851
-0.4218	0.73875	0.118032	0							0.059974	-0.004251	-0.181884	0.483217
-0.421716	0.738536	0.118865	0							0.060057	-0.004823	-0.181468	0.480276
-0.421633	0.73829	0.119698	0							0.060141	-0.005344	-0.181051	0.47887
-0.42155	0.738216	0.120531	0							0.060224	-0.005915	-0.180634	0.477866
-0.421467	0.738326	0.121365	0							0.060307	-0.006208	-0.180218	0.474042
-0.421383	0.738522	0.122198	0							0.06039	-0.006358	-0.179801	0.473467
-0.4213	0.73881	0.123031	0							0.060474	-0.006507	-0.179385	0.474596
-0.421217	0.739108	0.123864	0							0.060557	-0.006676	-0.178968	0.47268
-0.421133	0.739282	0.124697	0							0.06064	-0.006865	-0.178552	0.471563
-0.42105	0.739367	0.12553	0							0.060724	-0.0071	-0.178135	0.468987
-0.420967	0.739545	0.126363	0							0.060807	-0.00734	-0.177719	0.465474
-0.420883	0.739858	0.127196	0							0.06089	-0.007378	-0.177302	0.466271
-0.4208	0.740272	0.128029	0							0.060974	-0.007325	-0.176886	0.467067
-0.420717	0.740811	0.128862	0							0.061057	-0.007164	-0.176469	0.468039
-0.420634	0.741407	0.129695	0							0.06114	-0.006807	-0.176053	0.469873
-0.42055	0.741694	0.130528	0							0.061223	-0.006433	-0.175636	0.470736
-0.420467	0.741699	0.131361	0							0.061307	-0.00592	-0.17522	0.469774
-0.420384	0.741594	0.132194	0							0.06139	-0.005429	-0.174803	0.469789
-0.4203	0.741425	0.133027	0							0.061473	-0.005139	-0.174387	0.471075
-0.420217	0.741248	0.133861	0							0.061557	-0.00497	-0.17397	0.472132
-0.420134	0.741158	0.134694	0							0.06164	-0.004918	-0.173554	0.474183
-0.420051	0.741116	0.135527	0							0.061723	-0.005032	-0.173137	0.475857
-0.419967	0.741387	0.13636	0							0.061806	-0.005139	-0.172721	0.476871
-0.419884	0.741845	0.137193	0							0.06189	-0.00517	-0.172304	0.478233
-0.419801	0.742396	0.138026	0							0.061973	-0.005199	-0.171888	0.479678
-0.419717	0.743143	0.138859	0							0.062056	-0.005172	-0.171471	0.481762
-0.419634	0.743867	0.139692	0							0.06214	-0.005031	-0.171055	0.482351
-0.419551	0.744275	0.140525	0							0.062223	-0.004939	-0.170638	0.480855
-0.419467	0.744543	0.141358	0							0.062306	-0.004926	-0.170222	0.479757
-0.419384	0.744654	0.142191	0							0.06239	-0.004915	-0.169805	0.479081
-0.419301	0.74459	0.143024	0							0.062473	-0.004912	-0.169389	0.478482
-0.419218	0.744544	0.143857	0							0.062556	-0.004919	-0.168972	0.478674
-0.419134	0.744592	0.14469	0							0.062639	-0.004906	-0.168556	0.478394
-0.419051	0.74467	0.145523	0							0.062723	-0.004872	-0.168139	0.476637
-0.418968	0.744656	0.146356	0							0.062806	-0.004813	-0.167723	0.473951
-0.418884	0.744595	0.14719	0							0.062889	-0.004607	-0.167306	0.471534
-0.418801	0.744375	0.148023	0							0.062973	-0.004342	-0.16689	0.470866
-0.418718	0.744017	0.148856	0							0.063056	-0.004002	-0.166473	0.471257
-0.418634	0.743638	0.149689	0							0.063139	-0.003632	-0.166057	0.471317
-0.418551	0.743423	0.150522	0							0.063223	-0.003418	-0.16564	0.47129
-0.418468	0.743281	0.151355	0							0.063306	-0.003638	-0.165224	0.472092
-0.418385	0.74316	0.152188	0							0.063389	-0.003973	-0.164807	0.472439
-0.418301	0.743075	0.153021	0							0.063472	-0.004231	-0.16439	0.472874
-0.418218	0.742993	0.153854	0							0.063556	-0.004378	-0.163974	0.473876
-0.418135	0.742899	0.154687	0							0.063639	-0.004485	-0.163557	0.474613
-0.418051	0.742801	0.15552	0							0.063722	-0.004506	-0.163141	0.474072
-0.417968	0.742749	0.156353	0							0.063806	-0.004484	-0.162724	0.47462
-0.417885	0.742731	0.157186	0							0.063889	-0.00427	-0.162308	0.476707
-0.417801	0.742707	0.158019	0							0.063972	-0.003872	-0.161891	0.477147
-0.417718	0.742676	0.158852	0							0.064056	-0.003224	-0.161475	0.476734
-0.417635	0.742646	0.159685	0							0.064139	-0.003202	-0.161058	0.475788
-0.417552	0.742657	0.160519	0							0.064222	-0.003181	-0.160642	0.474492
-0.417468	0.74268	0.161352	0							0.064305	-0.00316	-0.160225	0.473005
-0.417385	0.742712	0.162185	0							0.064389	-0.00314	-0.159809	0.471975
-0.417302	0.742748	0.163018	0							0.064472	-0.003119	-0.159392	0.471779
-0.417218	0.742714	0.163851	0							0.064555	-0.003098	-0.158976	0.472146
-0.417135	0.742592	0.164684	0							0.064639	-0.003078	-0.158559	0.471567
-0.417052	0.74245	0.165517	0							0.064722	-0.003057	-0.158143	0.469594
-0.416968	0.7423	0.16635	0							0.064805	-0.003036	-0.157726	0.469286
-0.416885	0.742156	0.167183	0							0.064888	-0.003016	-0.15731	0.470742
-0.416802	0.74189	0.168016	0							0.064972	-0.002995	-0.156893	0.471441
-0.416719	0.741483	0.168849	0							0.065055	-0.002974	-0.156477	0.472654
-0.416635	0.741082	0.169682	0							0.065138	-0.002954	-0.15606	0.473404
-0.416552	0.740713	0.170515	0							0.065222	-0.002933	-0.155644	0.473219
-0.416469	0.740327	0.171348	0							0.065305	-0.002912	-0.155227	0.473041
-0.416385	0.740372	0.172181	0							0.065388	-0.002891	-0.154811	0.474662
-0.416302	0.740609	0.173015	0							0.065472	-0.00287	-0.154394	0.477566
-0.416219	0.740822	0.173848	0							0.065555	-0.00285	-0.153978	0.480358
-0.416136	0.740982	0.174681	0							0.065638	-0.002829	-0.153561	0.482162
-0.416052	0.74111	0.175514	0							0.065721	-0.002808	-0.153145	0.483508
-0.415969	0.741132	0.176347	0							0.065805	-0.002787	-0.152728	0.484343
-0.415886	0.741128	0.17718	0							0.065888	-0.002767	-0.152312	0.484691
-0.415802	0.741262	0.178013	0							0.065971	-0.002746	-0.151895	0.484959
-0.415719	0.741479	0.178846	0							0.066055	-0.002725	-0.151479	0.485548
-0.415636	0.741599	0.179679	0							0.066138	-0.002704	-0.151062	0.4865
-0.415552	0.741498	0.180512	0							0.066221	-0.002683	-0.150646	0.486462
-0.415469	0.741362	0.181345	0							0.066305	-0.002662	-0.150229	0.486074
-0.415386	0.741103	0.182178	0							0.066388	-0.002641	-0.149813	0.485402
-0.415303	0.740821	0.183011	0							0.066471	-0.002621	-0.149396	0.484371
-0.415219	0.740719	0.183844	0							0.066554	-0.0026	-0.148979	0.483169
-0.415136	0.740773	0.184677	0							0.066638	-0.002579	-0.148563	0.483628
-0.415053	0.740825	0.18551	0							0.066721	-0.002568	-0.148146	0.484286
-0.414969	0.74077	0.186344	0							0.066804	-0.002558	-0.14773	0.484591
-0.414886	0.740702	0.187177	0							0.066888	-0.002548	-0.147313	0.48519
-0.414803	0.740753	0.18801	0							0.066971	-0.002537	-0.146897	0.485423
-0.414719	0.740827	0.188843	0							0.067054	-0.002527	-0.14648	0.485869
-0.414636	0.740854	0.189676	0							0.067137	-0.002516	-0.146064	0.485311
-0.414553	0.740837	0.190509	0							0.067221	-0.002506	-0.145647	0.483797
-0.41447	0.740812	0.191342	0							0.067304	-0.002495	-0.145231	0.483721
-0.414386	0.740576	0.192175	0							0.067387	-0.002485	-0.144814	0.482195
-0.414303	0.740319	0.193008	0							0.067471	-0.002475	-0.144398	0.480094
-0.41422	0.739953	0.193841	0							0.067554	-0.002454	-0.143981	0.477947
-0.414136	0.739621	0.194674	0							0.067637	-0.002433	-0.143565	0.476446
-0.414053	0.739263	0.195507	0							0.067721	-0.002412	-0.143148	0.474209
-0.41397	0.738882	0.19634	0							0.067804	-0.002391	-0.142732	0.47392
-0.413887	0.738545	0.197173	0							0.067887	-0.00237	-0.142315	0.47251
-0.413803	0.738313	0.198006	0							0.06797	-0.002349	-0.141899	0.470376
-0.41372	0.738124	0.198839	0							0.068054	-0.002328	-0.141482	0.470931
-0.413637	0.737951	0.199673	0							0.068137	-0.002307	-0.141066	0.471554
-0.413553	0.737773	0.200506	0							0.06822	-0.002286	-0.140649	0.472915
-0.41347	0.737494	0.201339	0							0.068304	-0.002265	-0.140233	0.47317
-0.413387	0.737082	0.202172	0							0.068387	-0.002244	-0.139816	0.473324
-0.413303	0.736612	0.203005	0							0.06847	-0.002223	-0.1394	0.474138
-0.41322	0.736153	0.203838	0							0.068554	-0.002202	-0.138983	0.477408
-0.413137	0.735698	0.204671	0							0.068637	-0.00218	-0.138567	0.477678
-0.413054	0.735255	0.205504	0							0.06872	-0.002159	-0.13815	0.478171
-0.41297	0.734852	0.206337	0							0.068803	-0.002138	-0.137734	0.480519
-0.412887	0.734458	0.20717	0							0.068887	-0.002117	-0.137317	0.483062
-0.412804	0.734038	0.208003	0							0.06897	-0.002096	-0.136901	0.483842
-0.41272	0.733639	0.208836	0							0.069053	-0.002075	-0.136484	0.485267
-0.412637	0.733254	0.209669	0							0.069137	-0.002054	-0.136068	0.486517
-0.412554	0.732847	0.210502	0							0.06922	-0.002033	-0.135651	0.485968
-0.41247	0.732444	0.211335	0							0.069303	-0.002012	-0.135235	0.485345
-0.412387	0.732022	0.212169	0							0.069387	-0.001991	-0.134818	0.484278
-0.412304	0.731685	0.213002	0							0.06947	-0.001969	-0.134402	0.484973
-0.412221	0.731567	0.213835	0							0.069553	-0.001948	-0.133985	0.486226
-0.412137	0.731483	0.214668	0							0.069636	-0.001927	-0.133568	0.486012
-0.412054	0.731448	0.215501	0							0.06972	-0.001906	-0.133152	0.484135
-0.411971	0.73148	0.216334	0							0.069803	-0.001885	-0.132735	0.48338
-0.411887	0.73158	0.217167	0							0.069886	-0.001864	-0.132319	0.482014
-0.411804	0.731725	0.218	0							0.06997	-0.001843	-0.131902	0.481115
-0.411721	0.731867	0.218833	0							0.070053	-0.001821	-0.131486	0.480898
-0.411637	0.731867	0.219666	0							0.070136	-0.0018	-0.131069	0.480619
-0.411554	0.731778	0.220499	0							0.070219	-0.001779	-0.130653	0.479654
-0.411471	0.731753	0.221332	0							0.070303	-0.001758	-0.130236	0.478794
-0.411388	0.731752	0.222165	0							0.070386	-0.001736	-0.12982	0.478041
-0.411304	0.731753	0.222998	0							0.070469	-0.001715	-0.129403	0.477507
-0.411221	0.731875	0.223831	0							0.070553	-0.001694	-0.128987	0.477051
-0.411138	0.732022	0.224664	0							0.070636	-0.001673	-0.12857	0.475079
-0.411054	0.732157	0.225498	0							0.070719	-0.001652	-0.128154	0.473493
-0.410971	0.7323	0.226331	0							0.070803	-0.00163	-0.127737	0.473242
-0.410888	0.732462	0.227164	0							0.070886	-0.001609	-0.127321	0.473381
-0.410805	0.732731	0.227997	0							0.070969	-0.001588	-0.126904	0.473095
-0.410721	0.732953	0.22883	0							0.071052	-0.001566	-0.126488	0.473514
-0.410638	0.732939	0.229663	0							0.071136	-0.001545	-0.126071	0.473129
-0.410555	0.732897	0.230496	0							0.071219	-0.001524	-0.125655	0.472939
-0.410471	0.7329	0.231329	0							0.071302	-0.001503	-0.125238	0.472301
-0.410388	0.732947	0.232162	0							0.071386	-0.001481	-0.124822	0.470903
-0.410305	0.733086	0.232995	0							0.071469	-0.00146	-0.124405	0.471794
-0.410221	0.733338	0.233828	0							0.071552	-0.001439	-0.123989	0.471228
-0.410138	0.733584	0.234661	0							0.071636	-0.001417	-0.123572	0.470894
-0.410055	0.733921	0.235494	0							0.071719	-0.001407	-0.123156	0.472746
-0.409972	0.734287	0.236327	0							0.071802	-0.001396	-0.122739	0.47479
-0.409888	0.734614	0.23716	0							0.071885	-0.001385	-0.122323	0.476014
-0.409805	0.734897	0.237993	0							0.071969	-0.001375	-0.121906	0.477022
-0.409722	0.735121	0.238827	0							0.072052	-0.001364	-0.12149	0.478427
-0.409638	0.735211	0.23966	0							0.072135	-0.001353	-0.121073	0.479832
-0.409555	0.735295	0.240493	0							0.072219	-0.001343	-0.120657	0.481708
-0.409472	0.735284	0.241326	0							0.072302	-0.001332	-0.12024	0.483327
-0.409388	0.735222	0.242159	0							0.072385	-0.001321	-0.119824	0.484719
-0.409305	0.735301	0.242992	0							0.072469	-0.001311	-0.119407	0.48743
-0.409222	0.735521	0.243825	0							0.072552	-0.001289	-0.118991	0.489767
-0.409139	0.735741	0.244658	0							0.072635	-0.001268	-0.118574	0.491034
-0.409055	0.736294	0.245491	0							0.072718	-0.001247	-0.118157	0.491852
-0.408972	0.736889	0.246324	0							0.072802	-0.001225	-0.117741	0.491666
-0.408889	0.737438	0.247157	0							0.072885	-0.001204	-0.117324	0.490135
-0.408805	0.737974	0.24799	0							0.072968	-0.001182	-0.116908	0.488728
-0.408722	0.73851	0.248823	0							0.073052	-0.001161	-0.116491	0.487661
-0.408639	0.739198	0.249656	0							0.073135	-0.00114	-0.116075	0.486661
-0.408556	0.739849	0.250489	0							0.073218	-0.001118	-0.115658	0.485429
-0.408472	0.74049	0.251323	0							0.073301	-0.001097	-0.115242	0.484601
-0.408389	0.741131	0.252156	0							0.073385	-0.001075	-0.114825	0.483877
-0.408306	0.741746	0.252989	0							0.073468	-0.001054	-0.114409	0.484229
-0.408222	0.742265	0.253822	0							0.073551	-0.001032	-0.113992	0.485398
-0.408139	0.74264	0.254655	0							0.073635	-0.001011	-0.113576	0.486228
-0.408056	0.742813	0.255488	0							0.073718	-0.000989	-0.113159	0.48706
-0.407972	0.74298	0.256321	0							0.073801	-0.000968	-0.112743	0.487518
-0.407889	0.743026	0.257154	0							0.073885	-0.000946	-0.112326	0.488108
-0.407806	0.742955	0.257987	0							0.073968	-0.000925	-0.11191	0.488754
-0.407723	0.742813	0.25882	0							0.074051	-0.000903	-0.111493	0.489676
-0.407639	0.742642	0.259653	0							0.074134	-0.000882	-0.111077	0.490137
-0.407556	0.742481	0.260486	0							0.074218	-0.00086	-0.11066	0.489103
-0.407473	0.742453	0.261319	0							0.074301	-0.000839	-0.110244	0.487273
-0.407389	0.742474	0.262152	0							0.074384	-0.000817	-0.109827	0.486393
-0.407306	0.742421	0.262985	0							0.074468	-0.000796	-0.109411	0.485875
-0.407223	0.742352	0.263819	0							0.074551	-0.000774	-0.108994	0.484903
-0.407139	0.742266	0.264652	0							0.074634	-0.000753	-0.108578	0.484662
-0.407056	0.741705	0.265485	0							0.074718	-0.000731	-0.108161	0.485039
-0.406973	0.741145	0.266318	0							0.074801	-0.000709	-0.107745	0.485542
-0.40689	0.740598	0.267151	0							0.074884	-0.000688	-0.107328	0.485654
-0.406806	0.740062	0.267984	0							0.074967	-0.000666	-0.106912	0.485186
-0.406723	0.739653	0.268817	0							0.075051	-0.000645	-0.106495	0.484665
-0.40664	0.739411	0.26965	0							0.075134	-0.000623	-0.106079	0.483356
-0.406556	0.739257	0.270483	0							0.075217	-0.000602	-0.105662	0.481514
-0.406473	0.739337	0.271316	0							0.075301	-0.00058	-0.105246	0.48153
-0.40639	0.73943	0.272149	0							0.075384	-0.000558	-0.104829	0.48311
-0.406306	0.739654	0.272982	0							0.075467	-0.000537	-0.104413	0.484305
-0.406223	0.73997	0.273815	0							0.07555	-0.000515	-0.103996	0.485569
-0.40614	0.74018	0.274648	0							0.075634	-0.000493	-0.10358	0.487102
-0.406057	0.740315	0.275481	0							0.075717	-0.000472	-0.103163	0.489
-0.405973	0.740434	0.276314	0							0.0758	-0.00045	-0.102746	0.490093
-0.40589	0.740461	0.277147	0							0.075884	-0.000439	-0.10233	0.491337
-0.405807	0.740482	0.277981	0							0.075967	-0.000429	-0.101913	0.492838
-0.405723	0.740555	0.278814	0							0.07605	-0.000418	-0.101497	0.494369
-0.40564	0.740677	0.279647	0							0.076134	-0.000407	-0.10108	0.495698
-0.405557	0.740728	0.28048	0							0.076217	-0.000396	-0.100664	0.496345
-0.405474	0.740617	0.281313	0							0.0763	-0.000385	-0.100247	0.497332
-0.40539	0.740523	0.282146	0							0.076383	-0.000375	-0.099831	0.497936
-0.405307	0.740523	0.282979	0							0.076467	-0.000364	-0.099414	0.497281
-0.405224	0.740578	0.283812	0							0.07655	-0.000353	-0.098998	0.495751
-0.40514	0.740725	0.284645	0							0.076633	-0.000342	-0.098581	0.495124
-0.405057	0.740998	0.285478	0							0.076717	-0.00032	-0.098165	0.49447
-0.404974	0.741204	0.286311	0							0.0768	-0.000299	-0.097748	0.494535
-0.40489	0.741122	0.287144	0							0.076883	-0.000277	-0.097332	0.495218
-0.404807	0.740977	0.287977	0							0.076967	-0.000255	-0.096915	0.49271
-0.404724	0.740609	0.28881	0							0.07705	-0.000234	-0.096499	0.490777
-0.404641	0.740179	0.289643	0							0.077133	-0.000212	-0.096082	0.489568
-0.404557	0.739707	0.290477	0							0.077216	-0.00019	-0.095666	0.488079
-0.404474	0.739174	0.29131	0							0.0773	-0.000168	-0.095249	0.488266
-0.404391	0.738676	0.292143	0							0.077383	-0.000147	-0.094833	0.488632
-0.404307	0.738371	0.292976	0							0.077466	-0.000125	-0.094416	0.489309
-0.404224	0.738059	0.293809	0							0.07755	-0.000103	-0.094	0.49071
-0.404141	0.737802	0.294642	0							0.077633	-0.000081	-0.093583	0.491273
-0.404057	0.737631	0.295475	0							0.077716	-0.00006	-0.093167	0.490532
-0.403974	0.737542	0.296308	0							0.077799	-0.000038	-0.09275	0.492163
-0.403891	0.73752	0.297141	0							0.077883	-0.000016	-0.092334	0.491759
-0.403808	0.737525	0.297974	0							0.077966	0.000006	-0.091917	0.491455
-0.403724	0.737658	0.298807	0							0.078049	0.000027	-0.091501	0.491685
-0.403641	0.737868	0.29964	0							0.078133	0.000049	-0.091084	0.490823
-0.403558	0.738063	0.300473	0							0.078216	0.000071	-0.090668	0.489279
-0.403474	0.738227	0.301306	0							0.078299	0.000093	-0.090251	0.488639
-0.403391	0.738363	0.302139	0							0.078383	0.000115	-0.089835	0.48818
-0.403308	0.738376	0.302972	0							0.078466	0.000011	-0.089418	0.487588
-0.403224	0.738318	0.303806	0							0.078549	-0.000185	-0.089002	0.486622
-0.403141	0.738117	0.304639	0							0.078632	-0.000754	-0.088585	0.486991
-0.403058	0.737737	0.305472	0							0.078716	-0.001408	-0.088169	0.487873
-0.402975	0.737486	0.306305	0							0.078799	-0.002224	-0.087752	0.486754
-0.402891	0.737589	0.307138	0							0.078882	-0.003159	-0.087335	0.486322
-0.402808	0.737707	0.307971	0							0.078966	-0.003737	-0.086919	0.486863
-0.402725	0.737873	0.308804	0							0.079049	-0.003875	-0.086502	0.489408
-0.402641	0.738032	0.309637	0							0.079132	-0.003937	-0.086086	0.490369
-0.402558	0.738058	0.31047	0							0.079216	-0.003733	-0.085669	0.490529
-0.402475	0.737956	0.311303	0							0.079299	-0.003522	-0.085253	0.492007
-0.402391	0.737893	0.312136	0							0.079382	-0.003718	-0.084836	0.492019
-0.402308	0.737936	0.312969	0							0.079465	-0.004085	-0.08442	0.490515
-0.402225	0.737963	0.313802	0							0.079549	-0.004644	-0.084003	0.490259
-0.402142	0.737862	0.314635	0							0.079632	-0.005491	-0.083587	0.491085
-0.402058	0.737677	0.315468	0							0.079715	-0.006244	-0.08317	0.490895
-0.401975	0.737469	0.316302	0							0.079799	-0.007015	-0.082754	0.490821
-0.401892	0.737199	0.317135	0							0.079882	-0.007871	-0.082337	0.490601
-0.401808	0.736964	0.317968	0							0.079965	-0.00824	-0.081921	0.489657
-0.401725	0.736807	0.318801	0							0.080049	-0.00844	-0.081504	0.488835
-0.401642	0.73667	0.319634	0							0.080132	-0.008602	-0.081088	0.486331
-0.401559	0.736553	0.320467	0							0.080215	-0.008367	-0.080671	0.485591
-0.401475	0.736472	0.3213	0							0.080298	-0.008145	-0.080255	0.486856
-0.401392	0.736486	0.322133	0							0.080382	-0.007886	-0.079838	0.486537
-0.401309	0.736632	0.322966	0							0.080465	-0.007608	-0.079422	0.484569
-0.401225	0.736795	0.323799	0							0.080548	-0.007439	-0.079005	0.483484
-0.401142	0.736998	0.324632	0							0.080632	-0.00771	-0.078589	0.480604
-0.401059	0.737187	0.325465	0							0.080715	-0.007982	-0.078172	0.47599
-0.400975	0.737263	0.326298	0							0.080798	-0.007899	-0.077756	0.473351
-0.400892	0.737254	0.327131	0							0.080882	-0.007809	-0.077339	0.472327
-0.400809	0.737087	0.327964	0							0.080965	-0.007433	-0.076923	0.471408
-0.400726	0.736643	0.328797	0							0.081048	-0.006927	-0.076506	0.471385
-0.400642	0.736279	0.32963	0							0.081131	-0.006537	-0.07609	0.470149
-0.400559	0.736105	0.330464	0							0.081215	-0.006823	-0.075673	0.469643
-0.400476	0.735987	0.331297	0							0.081298	-0.007066	-0.075257	0.472032
-0.400392	0.736033	0.33213	0							0.081381	-0.007113	-0.07484	0.473299
-0.400309	0.736309	0.332963	0							0.081465	-0.00713	-0.074424	0.474422
-0.400226	0.736485	0.333796	0							0.081548	-0.007091	-0.074007	0.477513
-0.400142	0.736528	0.334629	0							0.081631	-0.006924	-0.073591	0.480879
-0.400059	0.736505	0.335462	0							0.081715	-0.006791	-0.073174	0.484047
-0.399976	0.73624	0.336295	0							0.081798	-0.006815	-0.072758	0.486255
-0.399893	0.735739	0.337128	0							0.081881	-0.006831	-0.072341	0.48824
-0.399809	0.735154	0.337961	0							0.081964	-0.006797	-0.071925	0.488536
-0.399726	0.73452	0.338794	0							0.082048	-0.006679	-0.071508	0.488761
-0.399643	0.733909	0.339627	0							0.082131	-0.006414	-0.071091	0.48822
-0.399559	0.733384	0.34046	0							0.082214	-0.005981	-0.070675	0.488677
-0.399476	0.732945	0.341293	0							0.082298	-0.005563	-0.070258	0.490301
-0.399393	0.732531	0.342126	0							0.082381	-0.005046	-0.069842	0.489749
-0.39931	0.732122	0.34296	0							0.082464	-0.004572	-0.069425	0.488096
-0.399226	0.731681	0.343793	0							0.082547	-0.004444	-0.069009	0.486396
-0.399143	0.731165	0.344626	0							0.082631	-0.004396	-0.068592	0.485326
-0.39906	0.730677	0.345459	0							0.082714	-0.004301	-0.068176	0.484425
-0.398976	0.730358	0.346292	0							0.082797	-0.003845	-0.067759	0.48353
-0.398893	0.730167	0.347125	0							0.082881	-0.003303	-0.067343	0.48335
-0.39881	0.730147	0.347958	0							0.082964	-0.00256	-0.066926	0.482363
-0.398726	0.73038	0.348791	0							0.083047	-0.001904	-0.06651	0.480789
-0.398643	0.730629	0.349624	0							0.083131	-0.001616	-0.066093	0.480093
-0.39856	0.730829	0.350457	0							0.083214	-0.001745	-0.065677	0.480821
-0.398477	0.731017	0.35129	0							0.083297	-0.001952	-0.06526	0.482672
-0.398393	0.731194	0.352123	0							0.08338	-0.002291	-0.064844	0.483558
-0.39831	0.731353	0.352956	0							0.083464	-0.00253	-0.064427	0.484087
-0.398227	0.73145	0.353789	0							0.083547	-0.002405	-0.064011	0.483494
-0.398143	0.731462	0.354622	0							0.08363	-0.002091	-0.063594	0.482007
-0.39806	0.731431	0.355456	0							0.083714	-0.001722	-0.063178	0.481237
-0.397977	0.731274	0.356289	0							0.083797	-0.001233	-0.062761	0.481447
-0.397893	0.731024	0.357122	0							0.08388	-0.000743	-0.062345	0.482099
-0.39781	0.730813	0.357955	0							0.083964	-0.000253	-0.061928	0.482267
-0.397727	0.730639	0.358788	0							0.084047	0.000286	-0.061512	0.482109
-0.397644	0.73049	0.359621	0							0.08413	0.000813	-0.061095	0.48158
-0.39756	0.730408	0.360454	0							0.084213	0.001364	-0.060679	0.481122
-0.397477	0.730349	0.361287	0							0.084297	0.001565	-0.060262	0.480839
-0.397394	0.730263	0.36212	0							0.08438	0.001588	-0.059846	0.481488
-0.39731	0.730168	0.362953	0							0.084463	0.00161	-0.059429	0.482812
-0.397227	0.730138	0.363786	0							0.084547	0.001632	-0.059013	0.483944
-0.397144	0.730193	0.364619	0							0.08463	0.001654	-0.058596	0.485348
-0.39706	0.730239	0.365452	0							0.084713	0.001676	-0.05818	0.485467
-0.396977	0.730248	0.366285	0							0.084796	0.001698	-0.057763	0.485003
-0.396894	0.730247	0.367118	0							0.08488	0.00172	-0.057347	0.485232
-0.396811	0.730178	0.367951	0							0.084963	0.001743	-0.05693	0.484639
-0.396727	0.73002	0.368785	0							0.085046	0.001765	-0.056514	0.483616
-0.396644	0.730094	0.369618	0							0.08513	0.001787	-0.056097	0.483297
-0.396561	0.730347	0.370451	0							0.085213	0.001809	-0.05568	0.48449
-0.396477	0.730601	0.371284	0							0.085296	0.001831	-0.055264	0.485439
-0.396394	0.73071	0.372117	0							0.08538	0.001854	-0.054847	0.485867
-0.396311	0.730671	0.37295	0							0.085463	0.001876	-0.054431	0.48596
-0.396228	0.730372	0.373783	0							0.085546	0.001898	-0.054014	0.486396
-0.396144	0.729896	0.374616	0							0.085629	0.00192	-0.053598	0.486627
-0.396061	0.729422	0.375449	0							0.085713	0.001942	-0.053181	0.485683
-0.395978	0.728987	0.376282	0							0.085796	0.001965	-0.052765	0.485207
-0.395894	0.728674	0.377115	0							0.085879	0.001987	-0.052348	0.485491
-0.395811	0.728647	0.377948	0							0.085963	0.002009	-0.051932	0.48627
-0.395728	0.728753	0.378781	0							0.086046	0.002031	-0.051515	0.486491
-0.395644	0.728859	0.379614	0							0.086129	0.002054	-0.051099	0.486817
-0.395561	0.728974	0.380447	0							0.086213	0.002076	-0.050682	0.487591
-0.395478	0.729057	0.38128	0							0.086296	0.002098	-0.050266	0.48751
-0.395395	0.72904	0.382114	0							0.086379	0.00212	-0.049849	0.488645
-0.395311	0.728978	0.382947	0							0.086462	0.002143	-0.049433	0.491534
-0.395228	0.728992	0.38378	0							0.086546	0.002165	-0.049016	0.495022
-0.395145	0.729104	0.384613	0							0.086629	0.002187	-0.0486	0.498732
-0.395061	0.729281	0.385446	0							0.086712	0.002187	-0.048183	0.500366
-0.394978	0.72953	0.386279	0							0.086796	0.002187	-0.047767	0.500493
-0.394895	0.72981	0.387112	0							0.086879	0.002187	-0.04735	0.500315
-0.394811	0.729917	0.387945	0							0.086962	0.002187	-0.046934	0.500116
-0.394728	0.729915	0.388778	0							0.087045	0.002187	-0.046517	0.500482
-0.394645	0.729653	0.389611	0							0.087129	0.002187	-0.046101	0.502643
-0.394562	0.729208	0.390444	0							0.087212	0.002187	-0.045684	0.503205
-0.394478	0.728772	0.391277	0							0.087295	0.002187	-0.045268	0.500835
-0.394395	0.728563	0.39211	0							0.087379	0.002187	-0.044851	0.498426
-0.394312	0.728442	0.392943	0							0.087462	0.002187	-0.044435	0.497691
-0.394228	0.728337	0.393776	0							0.087545	0.002209	-0.044018	0.498843
-0.394145	0.72824	0.39461	0							0.087629	0.002232	-0.043602	0.49975
-0.394062	0.728128	0.395443	0							0.087712	0.002254	-0.043185	0.500362
-0.393978	0.728	0.396276	0							0.087795	0.002276	-0.042769	0.499672
-0.393895	0.727898	0.397109	0							0.087878	0.002298	-0.042352	0.498085
-0.393812	0.727954	0.397942	0							0.087962	0.002321	-0.041936	0.496224
-0.393729	0.728067	0.398775	0							0.088045	0.002343	-0.041519	0.49457
-0.393645	0.728256	0.399608	0							0.088128	0.002365	-0.041102	0.493418
-0.393562	0.72852	0.400441	0							0.088212	0.002388	-0.040686	0.493316
-0.393479	0.728754	0.401274	0							0.088295	0.00241	-0.040269	0.492785
-0.393395	0.728913	0.402107	0							0.088378	0.002432	-0.039853	0.490519
-0.393312	0.729049	0.40294	0							0.088462	0.002454	-0.039436	0.487924
-0.393229	0.728959	0.403773	0							0.088545	0.002477	-0.03902	0.484446
-0.393146	0.728753	0.404606	0							0.088628	0.002499	-0.038603	0.483175
-0.393062	0.728454	0.405439	0							0.088711	0.002521	-0.038187	0.48223
-0.392979	0.728088	0.406272	0							0.088795	0.002544	-0.03777	0.480999
-0.392896	0.727743	0.407105	0							0.088878	0.002566	-0.037354	0.480967
-0.392812	0.727538	0.407939	0							0.088961	0.002588	-0.036937	0.481881
-0.392729	0.727368	0.408772	0							0.089045	0.002611	-0.036521	0.480504
-0.392646	0.727298	0.409605	0							0.089128	0.002633	-0.036104	0.477513
-0.392562	0.727294	0.410438	0							0.089211	0.002655	-0.035688	0.475345
-0.392479	0.727269	0.411271	0							0.089295	0.002678	-0.035271	0.474295
-0.392396	0.727186	0.412104	0							0.089378	0.0027	-0.034855	0.476044
-0.392313	0.727091	0.412937	0							0.089461	0.002722	-0.034438	0.47826
-0.392229	0.727203	0.41377	0							0.089544	0.002745	-0.034022	0.481
-0.392146	0.727416	0.414603	0							0.089628	0.002767	-0.033605	0.482126
-0.392063	0.727693	0.415436	0							0.089711	0.002789	-0.033189	0.48223
-0.391979	0.728001	0.416269	0							0.089794	0.002596	-0.032772	0.48284
-0.391896	0.728306	0.417102	0							0.089878	0.002469	-0.032356	0.484777
-0.391813	0.728563	0.417935	0							0.089961	0.002501	-0.031939	0.485387
-0.391729	0.728806	0.418768	0							0.090044	0.002535	-0.031523	0.485568
-0.391646	0.728929	0.419601	0							0.090128	0.002605	-0.031106	0.485234
-0.391563	0.728982	0.420434	0							0.090211	0.002807	-0.03069	0.483513
-0.39148	0.729021	0.421268	0							0.090294	0.002695	-0.030273	0.481724
-0.391396	0.729054	0.422101	0							0.090377	0.00248	-0.029857	0.479865
-0.391313	0.729087	0.422934	0							0.090461	0.002243	-0.02944	0.479836
-0.39123	0.729154	0.423767	0							0.090544	0.002003	-0.029024	0.479083
-0.391146	0.729255	0.4246	0							0.090627	0.001753	-0.028607	0.47733
-0.391063	0.729328	0.425433	0							0.090711	0.00154	-0.028191	0.476161
-0.39098	0.729311	0.426266	0							0.090794	0.001472	-0.027774	0.476876
-0.390896	0.729234	0.427099	0							0.090877	0.001403	-0.027358	0.477064
-0.390813	0.729216	0.427932	0							0.09096	0.001333	-0.026941	0.477404
-0.39073	0.72932	0.428765	0							0.091044	0.001312	-0.026525	0.477678
-0.390647	0.729434	0.429598	0							0.091127	0.00133	-0.026108	0.478439
-0.390563	0.729683	0.430431	0							0.09121	0.001345	-0.025692	0.477113
-0.39048	0.730034	0.431264	0							0.091294	0.001344	-0.025275	0.474765
-0.390397	0.73039	0.432097	0							0.091377	0.001343	-0.024858	0.474677
-0.390313	0.730723	0.43293	0							0.09146	0.001343	-0.024442	0.475009
-0.39023	0.731007	0.433764	0							0.091544	0.00136	-0.024025	0.474971
-0.390147	0.731223	0.434597	0							0.091627	0.001478	-0.023609	0.474583
-0.390064	0.731222	0.43543	0							0.09171	0.001836	-0.023192	0.475578
-0.38998	0.731188	0.436263	0							0.091793	0.002195	-0.022776	0.477584
-0.389897	0.731169	0.437096	0							0.091877	0.002554	-0.022359	0.479826
-0.389814	0.731171	0.437929	0							0.09196	0.002956	-0.021943	0.4811
-0.38973	0.731193	0.438762	0							0.092043	0.003327	-0.021526	0.483221
-0.389647	0.731233	0.439595	0							0.092127	0.003439	-0.02111	0.486255
-0.389564	0.731283	0.440428	0							0.09221	0.003461	-0.020693	0.486313
-0.38948	0.731329	0.441261	0							0.092293	0.003484	-0.020277	0.485768
-0.389397	0.731355	0.442094	0							0.092377	0.003506	-0.01986	0.485487
-0.389314	0.731356	0.442927	0							0.09246	0.003528	-0.019444	0.487743
-0.389231	0.731261	0.44376	0							0.092543	0.003551	-0.019027	0.488867
-0.389147	0.731121	0.444593	0							0.092626	0.003573	-0.018611	0.489136
-0.389064	0.73092	0.445426	0							0.09271	0.003596	-0.018194	0.488998
-0.388981	0.73058	0.446259	0							0.092793	0.003618	-0.017778	0.488742
-0.388897	0.73029	0.447093	0							0.092876	0.003641	-0.017361	0.488233
-0.388814	0.730268	0.447926	0							0.09296	0.003663	-0.016945	0.487744
-0.388731	0.730275	0.448759	0							0.093043	0.003686	-0.016528	0.489677
-0.388647	0.730287	0.449592	0							0.093126	0.003708	-0.016112	0.492083
-0.388564	0.730298	0.450425	0							0.09321	0.003509	-0.015695	0.494273
-0.388481	0.730228	0.451258	0							0.093293	0.003588	-0.015279	0.494811
-0.388398	0.73004	0.452091	0							0.093376	0.003776	-0.014862	0.494051
-0.388314	0.72984	0.452924	0							0.093459	0.003798	-0.014446	0.493916
-0.388231	0.729619	0.453757	0							0.093543	0.00382	-0.014029	0.493163
-0.388148	0.729322	0.45459	0							0.093626	0.003843	-0.013613	0.491675
-0.388064	0.72907	0.455423	0							0.093709	0.003865	-0.013196	0.490701
-0.387981	0.728873	0.456256	0							0.093793	0.003888	-0.01278	0.491108
-0.387898	0.728671	0.457089	0							0.093876	0.00391	-0.012363	0.490396
-0.387815	0.728491	0.457922	0							0.093959	0.003933	-0.011947	0.488816
-0.387731	0.728326	0.458755	0							0.094042	0.003955	-0.01153	0.487536
-0.387648	0.728108	0.459588	0							0.094126	0.003978	-0.011114	0.486566
-0.387565	0.727866	0.460422	0							0.094209	0.004	-0.010697	0.486212
-0.387481	0.727633	0.461255	0							0.094292	0.004023	-0.010281	0.484433
-0.387398	0.727442	0.462088	0							0.094376	0.004045	-0.009864	0.482483
-0.387315	0.727329	0.462921	0							0.094459	0.004068	-0.009447	0.482092
-0.387231	0.727348	0.463754	0							0.094542	0.00409	-0.009031	0.481882
-0.387148	0.727399	0.464587	0							0.094626	0.004113	-0.008614	0.482537
-0.387065	0.727472	0.46542	0							0.094709	0.004135	-0.008198	0.482767
-0.386982	0.727615	0.466253	0							0.094792	0.004158	-0.007781	0.482608
-0.386898	0.727773	0.467086	0							0.094875	0.00418	-0.007365	0.481899
-0.386815	0.727883	0.467919	0							0.094959	0.004203	-0.006948	0.480913
-0.386732	0.727992	0.468752	0							0.095042	0.004225	-0.006532	0.480423
-0.386648	0.728118	0.469585	0							0.095125	0.004248	-0.006115	0.481708
-0.386565	0.728293	0.470418	0							0.095209	0.00427	-0.005699	0.482976
-0.386482	0.728402	0.471251	0							0.095292	0.004293	-0.005282	0.483683
-0.386398	0.7284	0.472084	0							0.095375	0.004315	-0.004866	0.484488
-0.386315	0.728395	0.472917	0							0.095459	0.004338	-0.004449	0.483448
-0.386232	0.728363	0.473751	0							0.095542	0.00436	-0.004033	0.482345
-0.386149	0.728282	0.474584	0							0.095625	0.004383	-0.003616	0.48074
-0.386065	0.728243	0.475417	0							0.095708	0.004406	-0.0032	0.478787
-0.385982	0.728261	0.47625	0							0.095792	0.004428	-0.002783	0.47821
-0.385899	0.728299	0.477083	0							0.095875	0.004451	-0.002367	0.478423
-0.385815	0.728401	0.477916	0							0.095958	0.004473	-0.00195	0.478063
-0.385732	0.728539	0.478749	0							0.096042	0.004496	-0.001534	0.477653
-0.385649	0.728654	0.479582	0							0.096125	0.004518	-0.001117	0.238739
-0.385565	0.728751	0.480415	0							0.096208	0.004287	-0.000701	-0.002237
-0.385482	0.728815	0.481248	0							0.096291	0.0042	-0.000284	-0.002345
-0.385399	0.728816	0.482081	0							0.096375	0.004149	0.000132	-0.00215
-0.385316	0.728812	0.482914	0							0.096458	0.004106	0.000549	-0.002229
-0.385232	0.728827	0.483747	0							0.096541	0.00422	0.000965	-0.001788
-0.385149	0.72885	0.48458	0							0.096625	0.00435	0.001382	-0.000662
-0.385066	0.728913	0.485413	0							0.096708	0.004546	0.001798	-0.000519
-0.384982	0.729047	0.486247	0							0.096791	0.004698	0.002215	0.000055
-0.384899	0.729269	0.48708	0							0.096875	0.004721	0.002631	0.001801
-0.384816	0.729583	0.487913	0							0.096958	0.004744	0.003048	0.004975
-0.384733	0.729907	0.488746	0							0.097041	0.004766	0.003464	0.00786
-0.384649	0.730241	0.489579	0							0.097124	0.004789	0.003881	0.008492
-0.384566	0.730586	0.490412	0							0.097208	0.004811	0.004297	0.00862
-0.384483	0.730922	0.491245	0							0.097291	0.004698	0.004714	0.010647
-0.384399	0.731251	0.492078	0							0.097374	0.004397	0.00513	0.012447
-0.384316	0.731574	0.492911	0							0.097458	0.004187	0.005547	0.011126
-0.384233	0.731906	0.493744	0							0.097541	0.004007	0.005964	0.010217
-0.384149	0.732248	0.494577	0							0.097624	0.003858	0.00638	0.010359
-0.384066	0.732635	0.49541	0							0.097708	0.004045	0.006797	0.010554
-0.383983	0.733074	0.496243	0							0.097791	0.004355	0.007213	0.009538
-0.3839	0.733455	0.497076	0							0.097874	0.00454	0.00763	0.008494
-0.383816	0.733743	0.497909	0							0.097957	0.004711	0.008046	0.008906
-0.383733	0.733966	0.498742	0							0.098041	0.004866	0.008463	0.008949
-0.38365	0.734169	0.499576	0							0.098124	0.004879	0.008879	0.007158
-0.383566	0.734354	0.500409	0							0.098207	0.004835	0.009296	0.005943
-0.383483	0.734622	0.501242	0							0.098291	0.004578	0.009712	0.006806
-0.3834	0.73503	0.502075	0							0.098374	0.004299	0.010129	0.007176
-0.383316	0.735448	0.502908	0							0.098457	0.004016	0.010545	0.00672
-0.383233	0.735829	0.503741	0							0.09854	0.003719	0.010962	0.007002
-0.38315	0.736185	0.504574	0							0.098624	0.003565	0.011378	0.007344
-0.383067	0.736518	0.505407	0							0.098707	0.003661	0.011795	0.006212
-0.382983	0.73685	0.50624	0							0.09879	0.003755	0.012211	0.004659
-0.3829	0.737145	0.507073	0							0.098874	0.00384	0.012628	0.005097
-0.382817	0.737362	0.507906	0							0.098957	0.003909	0.013044	0.00608
-0.382733	0.737553	0.508739	0							0.09904	0.003923	0.013461	0.007262
-0.38265	0.737737	0.509572	0							0.099124	0.003804	0.013877	0.006604
-0.382567	0.737902	0.510405	0							0.099207	0.003702	0.014294	0.006009
-0.382483	0.73803	0.511238	0							0.09929	0.003682	0.01471	0.005274
-0.3824	0.738101	0.512071	0							0.099373	0.00368	0.015127	0.003267
-0.382317	0.738194	0.512905	0							0.099457	0.003669	0.015543	0.002009
-0.382234	0.738426	0.513738	0							0.09954	0.003647	0.01596	0.002244
-0.38215	0.738737	0.514571	0							0.099623	0.00362	0.016376	0.003807
-0.382067	0.73908	0.515404	0							0.099707	0.003574	0.016793	0.004953
-0.381984	0.739474	0.516237	0							0.09979	0.003532	0.017209	0.005985
-0.3819	0.739785	0.51707	0							0.099873	0.003515	0.017626	0.00429
-0.381817	0.739944	0.517903	0							0.099957	0.00352	0.018042	0.003828
-0.381734	0.740015	0.518736	0							0.10004	0.003542	0.018459	0.004041
-0.381651	0.740021	0.519569	0							0.100123	0.003584	0.018875	0.004374
-0.381567	0.739996	0.520402	0							0.100206	0.003654	0.019292	0.004165
-0.381484	0.739893	0.521235	0							0.10029	0.003871	0.019708	0.003019
-0.381401	0.739706	0.522068	0							0.100373	0.004104	0.020125	0.002046
-0.381317	0.739556	0.522901	0							0.100456	0.00421	0.020541	0.001148
-0.381234	0.739459	0.523734	0							0.10054	0.00429	0.020958	-0.000924
-0.381151	0.739365	0.524567	0							0.100623	0.004362	0.021375	-0.00276
-0.381067	0.739226	0.525401	0							0.100706	0.004397	0.021791	-0.002094
-0.380984	0.739037	0.526234	0							0.10079	0.004387	0.022207	-0.00218
-0.380901	0.738793	0.527067	0							0.100873	0.004324	0.022624	-0.00327
-0.380818	0.738506	0.5279	0							0.100956	0.00426	0.023041	-0.003762
-0.380734	0.73826	0.528733	0							0.101039	0.004223	0.023457	-0.004173
-0.380651	0.738083	0.529566	0							0.101123	0.004291	0.023874	-0.004063
-0.380568	0.737926	0.530399	0							0.101206	0.004454	0.02429	-0.003693
-0.380484	0.737764	0.531232	0							0.101289	0.004691	0.024707	-0.005594
-0.380401	0.737601	0.532065	0							0.101373	0.004917	0.025123	-0.007746
-0.380318	0.737526	0.532898	0							0.101456	0.005089	0.02554	-0.007913
-0.380234	0.737603	0.533731	0							0.101539	0.005161	0.025956	-0.009149
-0.380151	0.737742	0.534564	0							0.101623	0.005151	0.026373	-0.010588
-0.380068	0.737878	0.535397	0							0.101706	0.005123	0.026789	-0.011851
-0.379985	0.73801	0.53623	0							0.101789	0.00504	0.027206	-0.014077
-0.379901	0.738062	0.537063	0							0.101872	0.004758	0.027622	-0.016082
-0.379818	0.738043	0.537896	0							0.101956	0.004322	0.028039	-0.016977
-0.379735	0.738092	0.538729	0							0.102039	0.003983	0.028455	-0.019099
-0.379651	0.738245	0.539563	0							0.102122	0.003664	0.028872	-0.018895
-0.379568	0.738461	0.540396	0							0.102206	0.00343	0.029288	-0.016832
-0.379485	0.738867	0.541229	0							0.102289	0.003454	0.029705	-0.017331
-0.379402	0.739355	0.542062	0							0.102372	0.003689	0.030121	-0.01747
-0.379318	0.739743	0.542895	0							0.102455	0.004086	0.030538	-0.016936
-0.379235	0.740028	0.543728	0							0.102539	0.004489	0.030954	-0.016157
-0.379152	0.740284	0.544561	0							0.102622	0.004991	0.031371	-0.01535
-0.379068	0.740549	0.545394	0							0.102705	0.005642	0.031787	-0.014709
-0.378985	0.740824	0.546227	0							0.102789	0.006117	0.032204	-0.014613
-0.378902	0.741109	0.54706	0							0.102872	0.006347	0.03262	-0.012496
-0.378818	0.741398	0.547893	0							0.102955	0.006369	0.033037	-0.010743
-0.378735	0.741486	0.548726	0							0.103039	0.006392	0.033453	-0.010887
-0.378652	0.74141	0.549559	0							0.103122	0.006415	0.03387	-0.012102
-0.378569	0.741288	0.550392	0							0.103205	0.006437	0.034286	-0.013971
-0.378485	0.741191	0.551225	0							0.103288	0.00646	0.034703	-0.013242
-0.378402	0.741097	0.552059	0							0.103372	0.006482	0.035119	-0.012887
-0.378319	0.740834	0.552892	0							0.103455	0.006505	0.035536	-0.012506
-0.378235	0.740466	0.553725	0							0.103538	0.006528	0.035952	-0.012364
-0.378152	0.740023	0.554558	0							0.103622	0.00655	0.036369	-0.012034
-0.378069	0.739443	0.555391	0							0.103705	0.006573	0.036785	-0.013466
-0.377985	0.738818	0.556224	0							0.103788	0.006595	0.037202	-0.015643
-0.377902	0.738367	0.557057	0							0.103872	0.006618	0.037619	-0.017277
-0.377819	0.73803	0.55789	0							0.103955	0.00664	0.038035	-0.017777
-0.377736	0.737851	0.558723	0							0.104038	0.006663	0.038452	-0.01734
-0.377652	0.737809	0.559556	0							0.104121	0.006686	0.038868	-0.017302
-0.377569	0.737803	0.560389	0							0.104205	0.006708	0.039285	-0.018678
-0.377486	0.738087	0.561222	0							0.104288	0.006731	0.039701	-0.019472
-0.377402	0.73851	0.562055	0							0.104371	0.006753	0.040118	-0.0193
-0.377319	0.739057	0.562888	0							0.104455	0.006776	0.040534	-0.019577
-0.377236	0.739641	0.563721	0							0.104538	0.006799	0.040951	-0.02001
-0.377152	0.740217	0.564555	0							0.104621	0.006821	0.041367	-0.019619
-0.377069	0.740563	0.565388	0							0.104704	0.006844	0.041784	-0.020201
-0.376986	0.740814	0.566221	0							0.104788	0.006866	0.0422	-0.020287
-0.376903	0.741124	0.567054	0							0.104871	0.006889	0.042617	-0.019193
-0.376819	0.741451	0.567887	0							0.104954	0.006912	0.043033	-0.017783
-0.376736	0.741663	0.56872	0							0.105038	0.006934	0.04345	-0.016675
-0.376653	0.741663	0.569553	0							0.105121	0.006957	0.043866	-0.016777
-0.376569	0.741553	0.570386	0							0.105204	0.006979	0.044283	-0.017335
-0.376486	0.741371	0.571219	0							0.105288	0.007002	0.044699	-0.017301
-0.376403	0.741176	0.572052	0							0.105371	0.007025	0.045116	-0.018555
-0.376319	0.740995	0.572885	0							0.105454	0.007047	0.045532	-0.019368
-0.376236	0.740832	0.573718	0							0.105537	0.00707	0.045949	-0.018677
-0.376153	0.740547	0.574551	0							0.105621	0.007092	0.046365	-0.017455
-0.37607	0.740119	0.575384	0							0.105704	0.007115	0.046782	-0.018525
-0.375986	0.739634	0.576217	0							0.105787	0.007137	0.047198	-0.020887
-0.375903	0.739087	0.577051	0							0.105871	0.00716	0.047615	-0.022089
-0.37582	0.738527	0.577884	0							0.105954	0.007183	0.048031	-0.020648
-0.375736	0.738046	0.578717	0							0.106037	0.007205	0.048448	-0.019988
-0.375653	0.737611	0.57955	0							0.106121	0.007228	0.048864	-0.020463
-0.37557	0.737154	0.580383	0							0.106204	0.00725	0.049281	-0.020302
-0.375487	0.736732	0.581216	0							0.106287	0.007273	0.049697	-0.019623
-0.375403	0.736296	0.582049	0							0.10637	0.007296	0.050114	-0.018547
-0.37532	0.735618	0.582882	0							0.106454	0.007318	0.05053	-0.018059
-0.375237	0.734856	0.583715	0							0.106537	0.007341	0.050947	-0.016952
-0.375153	0.734228	0.584548	0							0.10662	0.007363	0.051363	-0.015195
-0.37507	0.733778	0.585381	0							0.106704	0.007386	0.05178	-0.014135
-0.374987	0.733344	0.586214	0							0.106787	0.007408	0.052197	-0.014837
-0.374903	0.73292	0.587047	0							0.10687	0.007431	0.052613	-0.015459
-0.37482	0.732501	0.58788	0							0.106954	0.007454	0.05303	-0.015937
-0.374737	0.732023	0.588713	0							0.107037	0.007476	0.053446	-0.01568
-0.374654	0.73151	0.589546	0							0.10712	0.007499	0.053863	-0.015637
-0.37457	0.731223	0.59038	0							0.107203	0.007521	0.054279	-0.017218
-0.374487	0.731078	0.591213	0							0.107287	0.007544	0.054696	-0.018439
-0.374404	0.730962	0.592046	0							0.10737	0.007566	0.055112	-0.01728
-0.37432	0.730896	0.592879	0							0.107453	0.007589	0.055529	-0.015962
-0.374237	0.730841	0.593712	0							0.107537	0.007612	0.055945	-0.015516
-0.374154	0.731015	0.594545	0							0.10762	0.007634	0.056362	-0.014623
-0.37407	0.731243	0.595378	0							0.107703	0.007657	0.056778	-0.013541
-0.373987	0.731444	0.596211	0							0.107786	0.007679	0.057195	-0.011156
-0.373904	0.731577	0.597044	0							0.10787	0.007702	0.057611	-0.009308
-0.373821	0.731689	0.597877	0							0.107953	0.007724	0.058028	-0.008988
-0.373737	0.731571	0.59871	0							0.108036	0.007747	0.058444	-0.008092
-0.373654	0.731345	0.599543	0							0.10812	0.00777	0.058861	-0.007501
-0.373571	0.731331	0.600376	0							0.108203	0.007792	0.059277	-0.00845
-0.373487	0.731473	0.601209	0							0.108286	0.007815	0.059694	-0.008491
-0.373404	0.731656	0.602042	0							0.10837	0.007837	0.06011	-0.008682
-0.373321	0.731462	0.602875	0							0.108453	0.00786	0.060527	-0.009918
-0.373237	0.731201	0.603709	0							0.108536	0.007882	0.060943	-0.011221
-0.373154	0.73068	0.604542	0							0.108619	0.007905	0.06136	-0.013028
-0.373071	0.730184	0.605375	0							0.108703	0.00779	0.061776	-0.013799
-0.372988	0.729697	0.606208	0							0.108786	0.007135	0.062193	-0.013523
-0.372904	0.729534	0.607041	0							0.108869	0.006478	0.062609	-0.013434
-0.372821	0.729384	0.607874	0							0.108953	0.005825	0.063026	-0.012584
-0.372738	0.72897	0.608707	0							0.109036	0.005201	0.063442	-0.01213
-0.372654	0.728483	0.60954	0							0.109119	0.004838	0.063859	-0.012833
-0.372571	0.728135	0.610373	0							0.109203	0.004612	0.064275	-0.012374
-0.372488	0.728022	0.611206	0							0.109286	0.00466	0.064692	-0.011492
-0.372405	0.727928	0.612039	0							0.109369	0.004856	0.065108	-0.010028
-0.372321	0.727968	0.612872	0							0.109452	0.005007	0.065525	-0.008472
-0.372238	0.728016	0.613705	0							0.109536	0.005069	0.065941	-0.008245
-0.372155	0.728039	0.614538	0							0.109619	0.005019	0.066358	-0.007615
-0.372071	0.728055	0.615371	0							0.109702	0.004632	0.066774	-0.006012
-0.371988	0.728095	0.616204	0							0.109786	0.004076	0.067191	-0.004039
-0.371905	0.728239	0.617038	0							0.109869	0.00346	0.067607	-0.001802
-0.371821	0.728416	0.617871	0							0.109952	0.002804	0.068024	-0.001352
-0.371738	0.728664	0.618704	0							0.110036	0.002364	0.06844	-0.003194
-0.371655	0.728947	0.619537	0							0.110119	0.002243	0.068857	-0.003897
-0.371572	0.729245	0.62037	0							0.110202	0.002233	0.069274	-0.003634
-0.371488	0.729572	0.621203	0							0.110285	0.002142	0.06969	-0.002787
-0.371405	0.729903	0.622036	0							0.110369	0.001982	0.070107	-0.001893
-0.371322	0.730266	0.622869	0							0.110452	0.00177	0.070523	-0.001653
-0.371238	0.730605	0.623702	0							0.110535	0.001545	0.07094	-0.001833
-0.371155	0.73064	0.624535	0							0.110619	0.001322	0.071356	-0.003349
-0.371072	0.730633	0.625368	0							0.110702	0.001169	0.071773	-0.004316
-0.370988	0.730464	0.626201	0							0.110785	0.001051	0.072189	-0.00377
-0.370905	0.730102	0.627034	0							0.110869	0.0009	0.072606	-0.001691
-0.370822	0.72982	0.627867	0							0.110952	0.000742	0.073022	-0.000532
-0.370739	0.729809	0.6287	0							0.111035	0.000635	0.073439	-0.001546
-0.370655	0.729809	0.629533	0							0.111118	0.000618	0.073855	-0.003243
-0.370572	0.729884	0.630367	0							0.111202	0.000629	0.074272	-0.004751
-0.370489	0.729982	0.6312	0							0.111285	0.000637	0.074688	-0.005254
-0.370405	0.729959	0.632033	0							0.111368	0.000643	0.075105	-0.006707
-0.370322	0.729817	0.632866	0							0.111452	0.000594	0.075521	-0.009012
-0.370239	0.729649	0.633699	0							0.111535	0.000496	0.075938	-0.012578
-0.370156	0.729462	0.634532	0							0.111618	0.000319	0.076354	-0.015714
-0.370072	0.729243	0.635365	0							0.111701	0.000101	0.076771	-0.017188
-0.369989	0.72929	0.636198	0							0.111785	-0.000111	0.077187	-0.017753
-0.369906	0.729369	0.637031	0							0.111868	-0.000357	0.077604	-0.017212
-0.369822	0.729479	0.637864	0							0.111951	-0.00062	0.07802	-0.017899
-0.369739	0.729684	0.638697	0							0.112035	-0.000859	0.078437	-0.018646
-0.369656	0.729744	0.63953	0							0.112118	-0.001104	0.078853	-0.019366
-0.369572	0.72945	0.640363	0							0.112201	-0.001338	0.07927	-0.018762
-0.369489	0.729145	0.641196	0							0.112285	-0.001496	0.079686	-0.017947
-0.369406	0.728575	0.642029	0							0.112368	-0.001711	0.080103	-0.01573
-0.369323	0.727904	0.642862	0							0.112451	-0.002116	0.080519	-0.013749
-0.369239	0.727284	0.643696	0							0.112534	-0.002543	0.080936	-0.013112
-0.369156	0.726828	0.644529	0							0.112618	-0.002819	0.081352	-0.012208
-0.369073	0.726348	0.645362	0							0.112701	-0.002872	0.081769	-0.012531
-0.368989	0.726102	0.646195	0							0.112784	-0.002742	0.082185	-0.011765
-0.368906	0.72585	0.647028	0							0.112868	-0.00246	0.082602	-0.010678
-0.368823	0.725535	0.647861	0							0.112951	-0.002135	0.083018	-0.008754
-0.368739	0.725142	0.648694	0							0.113034	-0.001807	0.083435	-0.008652
-0.368656	0.72478	0.649527	0							0.113118	-0.001482	0.083852	-0.00815
-0.368573	0.724714	0.65036	0							0.113201	-0.001211	0.084268	-0.007092
-0.36849	0.724693	0.651193	0							0.113284	-0.000976	0.084685	-0.005564
-0.368406	0.7248	0.652026	0							0.113367	-0.000759	0.085101	-0.005456
-0.368323	0.724949	0.652859	0							0.113451	-0.000865	0.085518	-0.007828
-0.36824	0.725081	0.653692	0							0.113534	-0.001061	0.085934	-0.009163
-0.368156	0.725088	0.654525	0							0.113617	-0.001238	0.086351	-0.008253
-0.368073	0.725116	0.655358	0							0.113701	-0.001409	0.086767	-0.007131
-0.36799	0.725216	0.656192	0							0.113784	-0.001481	0.087184	-0.008707
-0.367906	0.725316	0.657025	0							0.113867	-0.001136	0.0876	-0.009552
-0.367823	0.725369	0.657858	0							0.11395	-0.000715	0.088017	-0.009496
-0.36774	0.725334	0.658691	0							0.114034	-0.000272	0.088433	-0.011437
-0.367657	0.725416	0.659524	0							0.114117	0.000174	0.08885	-0.013483
-0.367573	0.725556	0.660357	0							0.1142	0.000333	0.089266	-0.01354
-0.36749	0.725686	0.66119	0							0.114284	0.000161	0.089683	-0.013282
-0.367407	0.725796	0.662023	0							0.114367	-0.000052	0.090099	-0.012527
-0.367323	0.72587	0.662856	0							0.11445	-0.000167	0.090516	-0.013086
-0.36724	0.725959	0.663689	0							0.114534	-0.000244	0.090932	-0.014346
-0.367157	0.726039	0.664522	0							0.114617	-0.000283	0.091349	-0.015598
-0.367074	0.726164	0.665355	0							0.1147	-0.000309	0.091765	-0.016781
-0.36699	0.726571	0.666188	0							0.114783	-0.000334	0.092182	-0.018164
-0.366907	0.727014	0.667021	0							0.114867	-0.000156	0.092598	-0.020571
-0.366824	0.727473	0.667854	0							0.11495	0.000078	0.093015	-0.022139
-0.36674	0.727873	0.668688	0							0.115033	0.000349	0.093431	-0.022964
-0.366657	0.728198	0.669521	0							0.115117	0.000625	0.093848	-0.024049
-0.366574	0.728275	0.670354	0							0.1152	0.000845	0.094264	-0.023421
-0.36649	0.728322	0.671187	0							0.115283	0.000932	0.094681	-0.022798
-0.366407	0.728257	0.67202	0							0.115367	0.001006	0.095097	-0.02088
-0.366324	0.72821	0.672853	0							0.11545	0.001084	0.095514	-0.019246
-0.366241	0.728301	0.673686	0							0.115533	0.001168	0.09593	-0.018229
-0.366157	0.728485	0.674519	0							0.115616	0.001302	0.096347	-0.017574
-0.366074	0.728661	0.675352	0							0.1157	0.001477	0.096763	-0.015248
-0.365991	0.72882	0.676185	0							0.115783	0.001747	0.09718	-0.012888
-0.365907	0.728926	0.677018	0							0.115866	0.002035	0.097596	-0.013186
-0.365824	0.728819	0.677851	0							0.11595	0.002323	0.098013	-0.013037
-0.365741	0.728698	0.678684	0							0.116033	0.002367	0.09843	-0.011374
-0.365657	0.728625	0.679517	0							0.116116	0.002357	0.098846	-0.009625
-0.365574	0.728611	0.68035	0							0.116199	0.002332	0.099262	-0.010668
-0.365491	0.728754	0.681184	0							0.116283	0.002307	0.099679	-0.012784
-0.365408	0.729251	0.682017	0							0.116366	0.002288	0.100096	-0.013505
-0.365324	0.72976	0.68285	0							0.116449	0.002328	0.100512	-0.012531
-0.365241	0.730399	0.683683	0							0.116533	0.002462	0.100929	-0.012484
-0.365158	0.730987	0.684516	0							0.116616	0.002795	0.101345	-0.012797
-0.365074	0.731472	0.685349	0							0.116699	0.00313	0.101762	-0.011681
-0.364991	0.731899	0.686182	0							0.116783	0.003472	0.102178	-0.012074
-0.364908	0.732334	0.687015	0							0.116866	0.003848	0.102595	-0.014146
-0.364825	0.73287	0.687848	0							0.116949	0.004038	0.103011	-0.016282
-0.364741	0.733452	0.688681	0							0.117032	0.004066	0.103428	-0.015736
-0.364658	0.734079	0.689514	0							0.117116	0.004094	0.103844	-0.012912
-0.364575	0.734723	0.690347	0							0.117199	0.003754	0.104261	-0.011532
-0.364491	0.735272	0.69118	0							0.117282	0.003278	0.104677	-0.011912
-0.364408	0.735693	0.692013	0							0.117366	0.002895	0.105094	-0.01196
-0.364325	0.73605	0.692846	0							0.117449	0.002539	0.10551	-0.01142
-0.364241	0.736319	0.693679	0							0.117532	0.002169	0.105927	-0.00977
-0.364158	0.736477	0.694512	0							0.117616	0.002119	0.106343	-0.006773
-0.364075	0.736427	0.695346	0							0.117699	0.002069	0.10676	-0.004373
-0.363992	0.736256	0.696179	0							0.117782	0.001997	0.107176	-0.003246
-0.363908	0.736041	0.697012	0							0.117865	0.001923	0.107593	-0.005021
-0.363825	0.73578	0.697845	0							0.117949	0.001989	0.108009	-0.007565
-0.363742	0.735597	0.698678	0							0.118032	0.002354	0.108426	-0.00907
-0.363658	0.735576	0.699511	0							0.118115	0.002746	0.108842	-0.010371
-0.363575	0.735534	0.700344	0							0.118199	0.003086	0.109259	-0.011585
-0.363492	0.735398	0.701177	0							0.118282	0.003421	0.109675	-0.012664
-0.363408	0.7352	0.70201	0							0.118365	0.003596	0.110092	-0.014215
-0.363325	0.734953	0.702843	0							0.118448	0.003609	0.110508	-0.016312
-0.363242	0.734678	0.703676	0							0.118532	0.003616	0.110925	-0.018927
-0.363159	0.734393	0.704509	0							0.118615	0.003519	0.111341	-0.021268
-0.363075	0.734096	0.705342	0							0.118698	0.003378	0.111758	-0.021368
-0.362992	0.733825	0.706175	0							0.118782	0.003148	0.112174	-0.02151
-0.362909	0.733597	0.707008	0							0.118865	0.002893	0.112591	-0.022838
-0.362825	0.733417	0.707841	0							0.118948	0.002599	0.113007	-0.023339
-0.362742	0.73324	0.708675	0							0.119032	0.00212	0.113424	-0.023126
-0.362659	0.733067	0.709508	0							0.119115	0.001616	0.11384	-0.024207
-0.362575	0.732887	0.710341	0							0.119198	0.001077	0.114257	-0.025992
-0.362492	0.732662	0.711174	0							0.119281	0.000581	0.114673	-0.026564
-0.362409	0.732432	0.712007	0							0.119365	0.000147	0.11509	-0.026704
-0.362326	0.732261	0.71284	0							0.119448	-0.000171	0.115507	-0.027247
-0.362242	0.732173	0.713673	0							0.119531	-0.00043	0.115923	-0.027698
-0.362159	0.732127	0.714506	0							0.119615	-0.000619	0.11634	-0.025855
-0.362076	0.732148	0.715339	0							0.119698	-0.000828	0.116756	-0.023106
-0.361992	0.732172	0.716172	0							0.119781	-0.001078	0.117173	-0.0219
-0.361909	0.732206	0.717005	0							0.119865	-0.001337	0.117589	-0.022935
-0.361826	0.732253	0.717838	0							0.119948	-0.001258	0.118006	-0.022756
-0.361742	0.732298	0.718671	0							0.120031	-0.001055	0.118422	-0.021566
-0.361659	0.732339	0.719504	0							0.120114	-0.000796	0.118839	-0.021002
-0.361576	0.73236	0.720337	0							0.120198	-0.000331	0.119255	-0.020634
-0.361493	0.732331	0.72117	0							0.120281	0.000096	0.119672	-0.019932
-0.361409	0.732167	0.722004	0							0.120364	0.000252	0.120088	-0.019538
-0.361326	0.731821	0.722837	0							0.120448	0.000397	0.120505	-0.02029
-0.361243	0.731394	0.72367	0							0.120531	0.000528	0.120921	-0.021531
-0.361159	0.730896	0.724503	0							0.120614	0.000599	0.121338	-0.022791
-0.361076	0.730304	0.725336	0							0.120698	0.000584	0.121754	-0.022442
-0.360993	0.729732	0.726169	0							0.120781	0.000476	0.122171	-0.021921
-0.36091	0.729156	0.727002	0							0.120864	0.00036	0.122587	-0.022542
-0.360826	0.728576	0.727835	0							0.120947	0.000243	0.123004	-0.022937
-0.360743	0.727941	0.728668	0							0.121031	0.000119	0.12342	-0.024511
-0.36066	0.727241	0.729501	0							0.121114	-0.000096	0.123837	-0.026029
-0.360576	0.726609	0.730334	0							0.121197	-0.000346	0.124253	-0.026422
-0.360493	0.725994	0.731167	0							0.121281	-0.000593	0.12467	-0.027884
-0.36041	0.725393	0.732	0							0.121364	-0.000462	0.125086	-0.028722
-0.360326	0.724972	0.732833	0							0.121447	-0.000236	0.125503	-0.027656
-0.360243	0.724619	0.733666	0							0.121531	0.00036	0.125919	-0.02714
-0.36016	0.724205	0.7345	0							0.121614	0.000989	0.126336	-0.02789
-0.360077	0.723756	0.735333	0							0.121697	0.001612	0.126752	-0.028504
-0.359993	0.723435	0.736166	0							0.12178	0.001962	0.127169	-0.029533
-0.35991	0.723318	0.736999	0							0.121864	0.002277	0.127585	-0.029594
-0.359827	0.723388	0.737832	0							0.121947	0.00243	0.128002	-0.028456
-0.359743	0.723644	0.738665	0							0.12203	0.002563	0.128418	-0.027047
-0.35966	0.723956	0.739498	0							0.122114	0.002546	0.128835	-0.025253
-0.359577	0.724155	0.740331	0							0.122197	0.002242	0.129251	-0.024977
-0.359493	0.724236	0.741164	0							0.12228	0.00196	0.129668	-0.025642
-0.35941	0.724236	0.741997	0							0.122364	0.002053	0.130085	-0.025266
-0.359327	0.72415	0.74283	0							0.122447	0.00217	0.130501	-0.023063
-0.359244	0.724051	0.743663	0							0.12253	0.002454	0.130917	-0.022376
-0.35916	0.723993	0.744496	0							0.122613	0.002892	0.131334	-0.02261
-0.359077	0.723969	0.745329	0							0.122697	0.003235	0.131751	-0.021559
-0.358994	0.723973	0.746162	0							0.12278	0.003167	0.132167	-0.020879
-0.35891	0.724004	0.746996	0							0.122863	0.003068	0.132584	-0.022329
-0.358827	0.724018	0.747829	0							0.122947	0.003069	0.133	-0.024539
-0.358744	0.723973	0.748662	0							0.12303	0.003102	0.133417	-0.026386
-0.358661	0.723896	0.749495	0							0.123113	0.003153	0.133833	-0.028109
-0.358577	0.723699	0.750328	0							0.123196	0.003215	0.13425	-0.029219
-0.358494	0.72342	0.751161	0							0.12328	0.003277	0.134666	-0.031114
-0.358411	0.72317	0.751994	0							0.123363	0.003344	0.135083	-0.032641
-0.358327	0.722948	0.752827	0							0.123446	0.003406	0.135499	-0.033281
-0.358244	0.722729	0.75366	0							0.12353	0.003566	0.135916	-0.033276
-0.358161	0.722555	0.754493	0							0.123613	0.003785	0.136332	-0.033893
-0.358077	0.722412	0.755326	0							0.123696	0.003957	0.136749	-0.033247
-0.357994	0.722194	0.756159	0							0.12378	0.004051	0.137165	-0.030929
-0.357911	0.721935	0.756992	0							0.123863	0.004144	0.137582	-0.029574
-0.357828	0.721689	0.757825	0							0.123946	0.004105	0.137998	-0.02828
-0.357744	0.721641	0.758658	0							0.124029	0.004045	0.138415	-0.026805
-0.357661	0.72169	0.759492	0							0.124113	0.00369	0.138831	-0.025157
-0.357578	0.721742	0.760325	0							0.124196	0.003161	0.139248	-0.023442
-0.357494	0.721798	0.761158	0							0.124279	0.002566	0.139664	-0.023184
-0.357411	0.721835	0.761991	0							0.124363	0.001964	0.140081	-0.024504
-0.357328	0.72179	0.762824	0							0.124446	0.001393	0.140497	-0.024824
-0.357244	0.721854	0.763657	0							0.124529	0.001099	0.140914	-0.025765
-0.357161	0.72211	0.76449	0							0.124613	0.000851	0.14133	-0.027601
-0.357078	0.722399	0.765323	0							0.124696	0.000603	0.141747	-0.027113
-0.356995	0.72271	0.766156	0							0.124779	0.000413	0.142163	-0.027126
-0.356911	0.723066	0.766989	0							0.124862	0.000313	0.14258	-0.028911
-0.356828	0.723417	0.767822	0							0.124946	0.000306	0.142996	-0.030447
-0.356745	0.723756	0.768655	0							0.125029	0.000312	0.143413	-0.031063
-0.356661	0.724112	0.769488	0							0.125112	0.000478	0.143829	-0.031332
-0.356578	0.72429	0.770321	0							0.125196	0.000765	0.144246	-0.031714
-0.356495	0.724266	0.771154	0							0.125279	0.001129	0.144662	-0.03265
-0.356411	0.724127	0.771987	0							0.125362	0.001547	0.145079	-0.034404
-0.356328	0.723975	0.772821	0							0.125445	0.001969	0.145495	-0.035251
-0.356245	0.723823	0.773654	0							0.125529	0.002218	0.145912	-0.035023
-0.356162	0.723949	0.774487	0							0.125612	0.002463	0.146329	-0.035843
-0.356078	0.72432	0.77532	0							0.125695	0.002376	0.146745	-0.03672
-0.355995	0.72477	0.776153	0							0.125779	0.002194	0.147162	-0.03613
-0.355912	0.725241	0.776986	0							0.125862	0.001958	0.147578	-0.035741
-0.355828	0.725712	0.777819	0							0.125945	0.001646	0.147995	-0.035354
-0.355745	0.726223	0.778652	0							0.126029	0.001328	0.148411	-0.035106
-0.355662	0.726639	0.779485	0							0.126112	0.001174	0.148828	-0.032674
-0.355579	0.72687	0.780318	0							0.126195	0.00105	0.149244	-0.031408
-0.355495	0.727055	0.781151	0							0.126278	0.000813	0.149661	-0.031419
-0.355412	0.727251	0.781984	0							0.126362	0.000537	0.150077	-0.034664
-0.355329	0.727251	0.782817	0							0.126445	0.00026	0.150494	-0.034936
-0.355245	0.727287	0.78365	0							0.126528	-0.000417	0.15091	-0.033067
-0.355162	0.727404	0.784483	0							0.126612	-0.001075	0.151327	-0.031811
-0.355079	0.727532	0.785316	0							0.126695	-0.001263	0.151743	-0.03137
-0.354995	0.727657	0.78615	0							0.126778	-0.001416	0.15216	-0.029557
-0.354912	0.727781	0.786983	0							0.126862	-0.001464	0.152576	-0.026782
-0.354829	0.727865	0.787816	0							0.126945	-0.001087	0.152993	-0.026781
-0.354746	0.727938	0.788649	0							0.127028	-0.001018	0.153409	-0.026744
-0.354662	0.728002	0.789482	0							0.127111	-0.001477	0.153826	-0.02704
-0.354579	0.72805	0.790315	0							0.127195	-0.001963	0.154242	-0.025382
-0.354496	0.728004	0.791148	0							0.127278	-0.002466	0.154659	-0.025044
-0.354412	0.728084	0.791981	0							0.127361	-0.002983	0.155075	-0.025528
-0.354329	0.728217	0.792814	0							0.127445	-0.003397	0.155492	-0.025071
-0.354246	0.72834	0.793647	0							0.127528	-0.00374	0.155908	-0.025046
-0.354162	0.728553	0.79448	0							0.127611	-0.004084	0.156325	-0.027674
-0.354079	0.728842	0.795313	0							0.127694	-0.004531	0.156741	-0.030811
-0.353996	0.72911	0.796146	0							0.127778	-0.005001	0.157158	-0.030968
-0.353913	0.729383	0.796979	0							0.127861	-0.004921	0.157574	-0.031595
-0.353829	0.729616	0.797812	0							0.127944	-0.00484	0.157991	-0.030054
-0.353746	0.72997	0.798645	0							0.128028	-0.004765	0.158407	-0.029178
-0.353663	0.730312	0.799478	0							0.128111	-0.004539	0.158824	-0.028717
-0.353579	0.730442	0.800312	0							0.128194	-0.004322	0.15924	-0.030064
-0.353496	0.730516	0.801145	0							0.128278	-0.004263	0.159657	-0.03252
-0.353413	0.730598	0.801978	0							0.128361	-0.004204	0.160073	-0.033184
-0.353329	0.73033	0.802811	0							0.128444	-0.004143	0.16049	-0.031247
-0.353246	0.730014	0.803644	0							0.128527	-0.004039	0.160906	-0.029192
-0.353163	0.729799	0.804477	0							0.128611	-0.004044	0.161323	-0.028422
-0.35308	0.729612	0.80531	0							0.128694	-0.004259	0.16174	-0.026514
-0.352996	0.72952	0.806143	0							0.128777	-0.004462	0.162156	-0.026499
-0.352913	0.729703	0.806976	0							0.128861	-0.004703	0.162573	-0.026249
-0.35283	0.729908	0.807809	0							0.128944	-0.004965	0.162989	-0.027274
-0.352746	0.730085	0.808642	0							0.129027	-0.004996	0.163406	-0.026587
-0.352663	0.730225	0.809475	0							0.129111	-0.004875	0.163822	-0.025259
-0.35258	0.730378	0.810308	0							0.129194	-0.004771	0.164239	-0.025998
-0.352497	0.730173	0.811141	0							0.129277	-0.004834	0.164655	-0.02706
-0.352413	0.730088	0.811974	0							0.12936	-0.005011	0.165072	-0.027644
-0.35233	0.730193	0.812808	0							0.129444	-0.005159	0.165488	-0.029428
-0.352247	0.730324	0.813641	0							0.129527	-0.005283	0.165905	-0.031399
-0.352163	0.730454	0.814474	0							0.12961	-0.005392	0.166321	-0.032581
-0.35208	0.730756	0.815307	0							0.129694	-0.005326	0.166738	-0.032717
-0.351997	0.730717	0.81614	0							0.129777	-0.005259	0.167154	-0.03087
-0.351913	0.730544	0.816973	0							0.12986	-0.005217	0.167571	-0.030837
-0.35183	0.730352	0.817806	0							0.129944	-0.00518	0.167987	-0.032309
-0.351747	0.730182	0.818639	0							0.130027	-0.005093	0.168404	-0.032625
-0.351664	0.730032	0.819472	0							0.13011	-0.004928	0.16882	-0.03255
-0.35158	0.729841	0.820305	0							0.130193	-0.004759	0.169237	-0.033372
-0.351497	0.729619	0.821138	0							0.130277	-0.004449	0.169653	-0.032996
-0.351414	0.729407	0.821971	0							0.13036	-0.003991	0.17007	-0.031921
-0.35133	0.729224	0.822804	0							0.130443	-0.003392	0.170486	-0.030292
-0.351247	0.72911	0.823637	0							0.130527	-0.002795	0.170903	-0.030156
-0.351164	0.729233	0.82447	0							0.13061	-0.002264	0.171319	-0.032013
-0.35108	0.729377	0.825303	0							0.130693	-0.002215	0.171736	-0.032879
-0.350997	0.729511	0.826137	0							0.130777	-0.002469	0.172152	-0.032803
-0.350914	0.729571	0.82697	0							0.13086	-0.003175	0.172569	-0.033736
-0.350831	0.729611	0.827803	0							0.130943	-0.003825	0.172985	-0.034823
-0.350747	0.729647	0.828636	0							0.131026	-0.004281	0.173402	-0.035131
-0.350664	0.729684	0.829469	0							0.13111	-0.004056	0.173818	-0.034869
-0.350581	0.729723	0.830302	0							0.131193	-0.003398	0.174235	-0.034002
-0.350497	0.729697	0.831135	0							0.131276	-0.002358	0.174651	-0.033577
-0.350414	0.729667	0.831968	0							0.13136	-0.001318	0.175068	-0.033057
-0.350331	0.729737	0.832801	0							0.131443	-0.000377	0.175484	-0.032387
-0.350248	0.729819	0.833634	0							0.131526	0.000089	0.175901	-0.031956
-0.350164	0.729897	0.834467	0							0.131609	0.000471	0.176317	-0.031293
-0.350081	0.730054	0.8353	0							0.131693	0.000778	0.176734	-0.029441
-0.349998	0.730164	0.836133	0							0.131776	0.001087	0.17715	-0.027561
-0.349914	0.730166	0.836966	0							0.131859	0.001347	0.177567	-0.025838
-0.349831	0.730167	0.837799	0							0.131943	0.001317	0.177984	-0.025385
-0.349748	0.73017	0.838633	0							0.132026	0.000854	0.1784	-0.027021
-0.349664	0.7302	0.839466	0							0.132109	0.000389	0.178817	-0.029481
-0.349581	0.730142	0.840299	0							0.132193	-0.000054	0.179233	-0.030552
-0.349498	0.730054	0.841132	0							0.132276	-0.000335	0.17965	-0.0294
-0.349415	0.729959	0.841965	0							0.132359	-0.00029	0.180066	-0.028071
-0.349331	0.729847	0.842798	0							0.132442	-0.000126	0.180483	-0.026947
-0.349248	0.729706	0.843631	0							0.132526	0.000032	0.180899	-0.025847
-0.349165	0.729961	0.844464	0							0.132609	0.000195	0.181316	-0.025932
-0.349081	0.730233	0.845297	0							0.132692	0.000359	0.181732	-0.027734
-0.348998	0.730523	0.84613	0							0.132776	0.000644	0.182149	-0.028081
-0.348915	0.730771	0.846963	0							0.132859	0.001098	0.182565	-0.026433
-0.348831	0.730877	0.847796	0							0.132942	0.001544	0.182982	-0.024568
-0.348748	0.73068	0.848629	0							0.133026	0.002018	0.183398	-0.023878
-0.348665	0.730506	0.849462	0							0.133109	0.002589	0.183815	-0.024872
-0.348582	0.730315	0.850295	0							0.133192	0.002961	0.184231	-0.02537
-0.348498	0.730025	0.851129	0							0.133275	0.003211	0.184648	-0.025858
-0.348415	0.729733	0.851962	0							0.133359	0.003468	0.185064	-0.026647
-0.348332	0.729869	0.852795	0							0.133442	0.00364	0.185481	-0.026251
-0.348248	0.730005	0.853628	0							0.133525	0.003658	0.185897	-0.024706
-0.348165	0.730142	0.854461	0							0.133609	0.003651	0.186314	-0.025748
-0.348082	0.730294	0.855294	0							0.133692	0.003632	0.18673	-0.028514
-0.347998	0.730446	0.856127	0							0.133775	0.003621	0.187147	-0.030113
-0.347915	0.730407	0.85696	0							0.133859	0.00365	0.187563	-0.031232
-0.347832	0.730342	0.857793	0							0.133942	0.003734	0.18798	-0.032269
-0.347749	0.730302	0.858626	0							0.134025	0.003835	0.188396	-0.032935
-0.347665	0.730515	0.859459	0							0.134108	0.003949	0.188813	-0.032609
-0.347582	0.730694	0.860292	0							0.134192	0.003955	0.189229	-0.031252
-0.347499	0.730876	0.861125	0							0.134275	0.003697	0.189646	-0.030653
-0.347415	0.731039	0.861958	0							0.134358	0.003299	0.190062	-0.030669
-0.347332	0.731223	0.862791	0							0.134442	0.002748	0.190479	-0.029461
-0.347249	0.731408	0.863624	0							0.134525	0.002107	0.190895	-0.027575
-0.347166	0.731548	0.864458	0							0.134608	0.001654	0.191312	-0.026798
-0.347082	0.731631	0.865291	0							0.134691	0.001553	0.191728	-0.025575
-0.346999	0.731693	0.866124	0							0.134775	0.001623	0.192145	-0.02442
-0.346916	0.731549	0.866957	0							0.134858	0.002103	0.192562	-0.025482
-0.346832	0.731289	0.86779	0							0.134941	0.002718	0.192978	-0.027028
-0.346749	0.731078	0.868623	0							0.135025	0.003288	0.193395	-0.028836
-0.346666	0.730898	0.869456	0							0.135108	0.003781	0.193811	-0.031173
-0.346582	0.730736	0.870289	0							0.135191	0.003948	0.194228	-0.033947
-0.346499	0.730725	0.871122	0							0.135275	0.003619	0.194644	-0.03661
-0.346416	0.730985	0.871955	0							0.135358	0.003319	0.195061	-0.038752
-0.346333	0.731306	0.872788	0							0.135441	0.003098	0.195477	-0.039578
-0.346249	0.731657	0.873621	0							0.135524	0.002928	0.195894	-0.040749
-0.346166	0.731973	0.874454	0							0.135608	0.002974	0.19631	-0.041868
-0.346083	0.732082	0.875287	0							0.135691	0.003381	0.196727	-0.04263
-0.345999	0.732013	0.87612	0							0.135774	0.003719	0.197143	-0.044078
-0.345916	0.731856	0.876953	0							0.135858	0.003937	0.19756	-0.045295
-0.345833	0.731682	0.877787	0							0.135941	0.004123	0.197976	-0.044999
-0.345749	0.731517	0.87862	0							0.136024	0.004394	0.198393	-0.042964
-0.345666	0.73146	0.879453	0							0.136108	0.004782	0.198809	-0.040317
-0.345583	0.731434	0.880286	0							0.136191	0.005168	0.199226	-0.03924
-0.3455	0.731379	0.881119	0							0.136274	0.005533	0.199642	-0.038548
-0.345416	0.731324	0.881952	0							0.136357	0.005871	0.200059	-0.039274
-0.345333	0.7313	0.882785	0							0.136441	0.006	0.200475	-0.039103
-0.34525	0.731425	0.883618	0							0.136524	0.005912	0.200892	-0.036792
-0.345166	0.731587	0.884451	0							0.136607	0.005747	0.201308	-0.035176
-0.345083	0.731758	0.885284	0							0.136691	0.005508	0.201725	-0.034332
-0.345	0.731919	0.886117	0							0.136774	0.005286	0.202141	-0.03508
-0.344916	0.732069	0.88695	0							0.136857	0.005083	0.202558	-0.036401
-0.344833	0.732135	0.887783	0							0.13694	0.004836	0.202974	-0.037349
-0.34475	0.732219	0.888616	0							0.137024	0.004495	0.203391	-0.03767
-0.344667	0.732313	0.889449	0							0.137107	0.004113	0.203807	-0.036117
-0.344583	0.732417	0.890282	0							0.13719	0.00365	0.204224	-0.035107
-0.3445	0.732554	0.891116	0							0.137274	0.003095	0.20464	-0.035082
-0.344417	0.732772	0.891949	0							0.137357	0.002679	0.205057	-0.036928
-0.344333	0.733108	0.892782	0							0.13744	0.002604	0.205473	-0.036117
-0.34425	0.733448	0.893615	0							0.137524	0.002723	0.20589	-0.034079
-0.344167	0.733726	0.894448	0							0.137607	0.002951	0.206306	-0.03159
-0.344084	0.733887	0.895281	0							0.13769	0.0033	0.206723	-0.028884
-0.344	0.733924	0.896114	0							0.137773	0.003561	0.207139	-0.026998
-0.343917	0.733939	0.896947	0							0.137857	0.003724	0.207556	-0.024075
-0.343834	0.733952	0.89778	0							0.13794	0.003854	0.207972	-0.023445
-0.34375	0.733952	0.898613	0							0.138023	0.003933	0.208389	-0.022777
-0.343667	0.733915	0.899446	0							0.138107	0.003983	0.208806	-0.022268
-0.343584	0.733798	0.900279	0							0.13819	0.003963	0.209222	-0.022442
-0.3435	0.733474	0.901112	0							0.138273	0.003876	0.209639	-0.022397
-0.343417	0.733158	0.901945	0							0.138357	0.003956	0.210055	-0.023077
-0.343334	0.732914	0.902778	0							0.13844	0.004266	0.210472	-0.024976
-0.343251	0.732868	0.903611	0							0.138523	0.004645	0.210888	-0.026313
-0.343167	0.732812	0.904445	0							0.138606	0.005025	0.211305	-0.025494
-0.343084	0.732737	0.905278	0							0.13869	0.005407	0.211721	-0.025436
-0.343001	0.73266	0.906111	0							0.138773	0.005485	0.212138	-0.023836
-0.342917	0.732546	0.906944	0							0.138856	0.005318	0.212554	-0.022679
-0.342834	0.732439	0.907777	0							0.13894	0.00513	0.212971	-0.022418
-0.342751	0.732514	0.90861	0							0.139023	0.004918	0.213387	-0.021932
-0.342667	0.732716	0.909443	0							0.139106	0.004708	0.213804	-0.021648
-0.342584	0.732858	0.910276	0							0.13919	0.004555	0.21422	-0.02138
-0.342501	0.732835	0.911109	0							0.139273	0.004432	0.214637	-0.020809
-0.342418	0.732629	0.911942	0							0.139356	0.004381	0.215053	-0.021664
-0.342334	0.73223	0.912775	0							0.139439	0.004429	0.21547	-0.022255
-0.342251	0.731623	0.913608	0							0.139523	0.004465	0.215886	-0.021369
-0.342168	0.731135	0.914441	0							0.139606	0.004424	0.216303	-0.023043
-0.342084	0.730974	0.915274	0							0.139689	0.004351	0.216719	-0.024477
-0.342001	0.730982	0.916107	0							0.139773	0.004373	0.217136	-0.026284
-0.341918	0.731187	0.916941	0							0.139856	0.004526	0.217552	-0.026655
-0.341834	0.731531	0.917774	0							0.139939	0.004808	0.217969	-0.027304
-0.341751	0.731777	0.918607	0							0.140022	0.005194	0.218385	-0.027762
-0.341668	0.731825	0.91944	0							0.140106	0.005616	0.218802	-0.02668
-0.341585	0.731807	0.920273	0							0.140189	0.005604	0.219218	-0.026268
-0.341501	0.731709	0.921106	0							0.140272	0.005303	0.219635	-0.026767
-0.341418	0.731583	0.921939	0							0.140356	0.004981	0.220051	-0.026781
-0.341335	0.731461	0.922772	0							0.140439	0.004653	0.220468	-0.024963
-0.341251	0.73134	0.923605	0							0.140522	0.004354	0.220884	-0.024909
-0.341168	0.731148	0.924438	0							0.140606	0.004172	0.221301	-0.023555
-0.341085	0.730852	0.925271	0							0.140689	0.004067	0.221717	-0.02206
-0.341002	0.730564	0.926104	0							0.140772	0.00405	0.222134	-0.019649
-0.340918	0.730333	0.926937	0							0.140855	0.004081	0.22255	-0.018326
-0.340835	0.730128	0.92777	0							0.140939	0.004118	0.222967	-0.017602
-0.340752	0.729965	0.928603	0							0.141022	0.004172	0.223383	-0.015352
-0.340668	0.729867	0.929437	0							0.141105	0.004304	0.2238	-0.01459
-0.340585	0.729773	0.93027	0							0.141189	0.00452	0.224217	-0.017919
-0.340502	0.729684	0.931103	0							0.141272	0.004761	0.224633	-0.021096
-0.340418	0.729581	0.931936	0							0.141355	0.005116	0.22505	-0.020556
-0.340335	0.729418	0.932769	0							0.141439	0.005606	0.225466	-0.018249
-0.340252	0.729216	0.933602	0							0.141522	0.005899	0.225883	-0.017697
-0.340169	0.728957	0.934435	0							0.141605	0.005837	0.226299	-0.017999
-0.340085	0.728626	0.935268	0							0.141688	0.005664	0.226716	-0.017414
-0.340002	0.728344	0.936101	0							0.141772	0.005311	0.227132	-0.018052
-0.339919	0.728218	0.936934	0							0.141855	0.00486	0.227549	-0.019186
-0.339835	0.72818	0.937767	0							0.141938	0.004506	0.227965	-0.019366
-0.339752	0.728254	0.9386	0							0.142022	0.004225	0.228382	-0.017791
-0.339669	0.728433	0.939433	0							0.142105	0.003952	0.228798	-0.015982
-0.339585	0.728637	0.940266	0							0.142188	0.003666	0.229215	-0.014959
-0.339502	0.728871	0.941099	0							0.142272	0.003384	0.229631	-0.015244
-0.339419	0.729035	0.941932	0							0.142355	0.003196	0.230048	-0.014158
-0.339336	0.729034	0.942766	0							0.142438	0.003048	0.230464	-0.013138
-0.339252	0.728916	0.943599	0							0.142521	0.003025	0.230881	-0.012062
-0.339169	0.728671	0.944432	0							0.142605	0.003124	0.231297	-0.0109
-0.339086	0.728273	0.945265	0							0.142688	0.00325	0.231714	-0.011131
-0.339002	0.72793	0.946098	0							0.142771	0.003377	0.23213	-0.010613
-0.338919	0.727691	0.946931	0							0.142855	0.003502	0.232547	-0.009989
-0.338836	0.727481	0.947764	0							0.142938	0.003641	0.232963	-0.010965
-0.338753	0.727332	0.948597	0							0.143021	0.003796	0.23338	-0.010973
-0.338669	0.727224	0.94943	0							0.143104	0.003969	0.233796	-0.010932
-0.338586	0.727244	0.950263	0							0.143188	0.004172	0.234213	-0.011624
-0.338503	0.727388	0.951096	0							0.143271	0.004381	0.234629	-0.012502
-0.338419	0.727618	0.951929	0							0.143354	0.004397	0.235046	-0.014682
-0.338336	0.728033	0.952762	0							0.143438	0.004236	0.235462	-0.016377
-0.338253	0.728548	0.953595	0							0.143521	0.004013	0.235879	-0.015816
-0.338169	0.728844	0.954428	0							0.143604	0.003696	0.236295	-0.01595
-0.338086	0.728895	0.955262	0							0.143688	0.003369	0.236712	-0.015964
-0.338003	0.728802	0.956095	0							0.143771	0.003217	0.237128	-0.015158
-0.33792	0.72845	0.956928	0							0.143854	0.003421	0.237545	-0.015559
-0.337836	0.728005	0.957761	0							0.143937	0.003631	0.237961	-0.016601
-0.337753	0.727545	0.958594	0							0.144021	0.003716	0.238378	-0.01751
-0.33767	0.727084	0.959427	0							0.144104	0.003716	0.238795	-0.018041
-0.337586	0.726633	0.96026	0							0.144187	0.003608	0.239211	-0.017892
-0.337503	0.726449	0.961093	0							0.144271	0.003351	0.239628	-0.017082
-0.33742	0.726288	0.961926	0							0.144354	0.002948	0.240044	-0.016264
-0.337336	0.726173	0.962759	0							0.144437	0.002597	0.240461	-0.014779
-0.337253	0.726113	0.963592	0							0.144521	0.002785	0.240877	-0.014024
-0.33717	0.726085	0.964425	0							0.144604	0.003032	0.241294	-0.013957
-0.337087	0.726054	0.965258	0							0.144687	0.00314	0.24171	-0.012999
-0.337003	0.726018	0.966091	0							0.14477	0.003158	0.242127	-0.010744
-0.33692	0.725984	0.966924	0							0.144854	0.003132	0.242543	-0.008988
-0.336837	0.726081	0.967757	0							0.144937	0.003024	0.24296	-0.007349
-0.336753	0.726209	0.96859	0							0.14502	0.002844	0.243376	-0.005028
-0.33667	0.726311	0.969424	0							0.145104	0.002785	0.243793	-0.002219
-0.336587	0.726379	0.970257	0							0.145187	0.002984	0.244209	-0.000863
-0.336503	0.726426	0.97109	0							0.14527	0.00318	0.244626	-0.001079
-0.33642	0.726425	0.971923	0							0.145353	0.003366	0.245042	0.000119
-0.336337	0.726348	0.972756	0							0.145437	0.003538	0.245459	0.002454
-0.336254	0.726271	0.973589	0							0.14552	0.003673	0.245875	0.002864
-0.33617	0.726182	0.974422	0							0.145603	0.003746	0.246292	0.001581
-0.336087	0.726086	0.975255	0							0.145687	0.003803	0.246708	0.000977
-0.336004	0.725932	0.976088	0							0.14577	0.003697	0.247125	0.001687
-0.33592	0.725694	0.976921	0							0.145853	0.003461	0.247541	0.002912
-0.335837	0.725449	0.977754	0							0.145937	0.003037	0.247958	0.003481
-0.335754	0.725311	0.978587	0							0.14602	0.00241	0.248374	0.003033
-0.335671	0.725196	0.97942	0							0.146103	0.001826	0.248791	0.002677
-0.335587	0.725111	0.980253	0							0.146186	0.00147	0.249207	0.004139
-0.335504	0.725107	0.981086	0							0.14627	0.001185	0.249624	0.005422
-0.335421	0.72509	0.981919	0							0.146353	0.001183	0.25004	0.007109
-0.335337	0.724884	0.982753	0							0.146436	0.001213	0.250457	0.009797
-0.335254	0.724659	0.983586	0							0.14652	0.001248	0.250873	0.012508
-0.335171	0.724561	0.984419	0							0.146603	0.001295	0.25129	0.014144
-0.335087	0.724569	0.985252	0							0.146686	0.001367	0.251706	0.014656
-0.335004	0.724712	0.986085	0							0.14677	0.001625	0.252123	0.015519
-0.334921	0.725066	0.986918	0							0.146853	0.001888	0.252539	0.016984
-0.334838	0.72544	0.987751	0							0.146936	0.002002	0.252956	0.019443
-0.334754	0.725625	0.988584	0							0.147019	0.002025	0.253372	0.021046
-0.334671	0.725749	0.989417	0							0.147103	0.002027	0.253789	0.020243
-0.334588	0.725765	0.99025	0							0.147186	0.001926	0.254205	0.019688
-0.334504	0.725708	0.991083	0							0.147269	0.001815	0.254622	0.020505
-0.334421	0.725682	0.991916	0							0.147353	0.001687	0.255038	0.02078
-0.334338	0.725796	0.992749	0							0.147436	0.001526	0.255455	0.022653
-0.334254	0.725914	0.993582	0							0.147519	0.001215	0.255872	0.024146
-0.334171	0.725796	0.994415	0							0.147602	0.000662	0.256288	0.023731
-0.334088	0.725647	0.995248	0							0.147686	0.000189	0.256705	0.023607
-0.334005	0.725455	0.996082	0							0.147769	0.000019	0.257121	0.024484
-0.333921	0.725138	0.996915	0							0.147852	-0.00003	0.257538	0.027269
-0.333838	0.724829	0.997748	0							0.147936	0.000296	0.257954	0.027762
-0.333755	0.724985	0.998581	0							0.148019	0.00078	0.258371	0.02878
-0.333671	0.725148	0.999414	0							0.148102	0.001017	0.258787	0.028132
-0.333588	0.725484	1.000247	0							0.148186	0.000912	0.259204	0.028801
-0.333505	0.725956	1.00108	0							0.148269	0.000759	0.25962	0.027896
-0.333421	0.726451	1.001913	0							0.148352	0.000437	0.260037	0.02751
-0.333338	0.726936	1.002746	0							0.148435	0.000109	0.260453	0.028924
-0.333255	0.727431	1.003579	0							0.148519	-0.000026	0.26087	0.02904
-0.333172	0.72776	1.004412	0							0.148602	0.000033	0.261286	0.028711
-0.333088	0.727983	1.005245	0							0.148685	0.000088	0.261703	0.02679
-0.333005	0.72815	1.006078	0							0.148769	0.000127	0.262119	0.028415
-0.332922	0.728227	1.006912	0							0.148852	0.000219	0.262536	0.030468
-0.332838	0.728298	1.007745	0							0.148935	0.000493	0.262952	0.033668
-0.332755	0.728143	1.008578	0							0.149019	0.000828	0.263369	0.034319
-0.332672	0.727974	1.009411	0							0.149102	0.001155	0.263785	0.035994
-0.332588	0.727635	1.010244	0							0.149185	0.001487	0.264202	0.038077
-0.332505	0.727285	1.011077	0							0.149268	0.001719	0.264618	0.039858
-0.332422	0.727039	1.01191	0							0.149352	0.001647	0.265035	0.041391
-0.332339	0.727036	1.012743	0							0.149435	0.001611	0.265451	0.042948
-0.332255	0.727056	1.013576	0							0.149518	0.001713	0.265868	0.044568
-0.332172	0.727193	1.014409	0							0.149602	0.001956	0.266284	0.045761
-0.332089	0.727341	1.015242	0							0.149685	0.002247	0.266701	0.047718
-0.332005	0.727514	1.016075	0							0.149768	0.002582	0.267117	0.049708
-0.331922	0.72772	1.016908	0							0.149852	0.002879	0.267534	0.053057
-0.331839	0.727998	1.017741	0							0.149935	0.003008	0.26795	0.053842
-0.331756	0.728363	1.018574	0							0.150018	0.003142	0.268367	0.053385
-0.331672	0.728707	1.019407	0							0.150101	0.003488	0.268783	0.05221
-0.331589	0.72883	1.020241	0							0.150185	0.003962	0.2692	0.051692
-0.331506	0.728929	1.021074	0							0.150268	0.004495	0.269616	0.052291
-0.331422	0.728989	1.021907	0							0.150351	0.005153	0.270033	0.052738
-0.331339	0.728974	1.02274	0							0.150435	0.005686	0.27045	0.053179
-0.331256	0.728935	1.023573	0							0.150518	0.005996	0.270866	0.053919
-0.331172	0.728741	1.024406	0							0.150601	0.006217	0.271283	0.052421
-0.331089	0.728533	1.025239	0							0.150685	0.006145	0.271699	0.0499
-0.331006	0.728179	1.026072	0							0.150768	0.005842	0.272116	0.047078
-0.330923	0.727741	1.026905	0							0.150851	0.005459	0.272532	0.046084
-0.330839	0.727482	1.027738	0							0.150934	0.00494	0.272949	0.048263
-0.330756	0.727879	1.028571	0							0.151018	0.004592	0.273365	0.050492
-0.330673	0.728321	1.029404	0							0.151101	0.004704	0.273782	0.051691
-0.330589	0.728919	1.030237	0							0.151184	0.004978	0.274198	0.053941
-0.330506	0.72953	1.03107	0							0.151268	0.005285	0.274615	0.054799
-0.330423	0.729938	1.031903	0							0.151351	0.005682	0.275031	0.053957
-0.330339	0.7301	1.032736	0							0.151434	0.006163	0.275448	0.054712
-0.330256	0.730211	1.03357	0							0.151518	0.006803	0.275864	0.056114
-0.330173	0.730199	1.034403	0							0.151601	0.007486	0.276281	0.058387
-0.33009	0.730198	1.035236	0							0.151684	0.00835	0.276697	0.06019
-0.330006	0.730252	1.036069	0							0.151767	0.009385	0.277114	0.059281
-0.329923	0.730336	1.036902	0							0.151851	0.010278	0.27753	0.058482
-0.32984	0.73048	1.037735	0							0.151934	0.01095	0.277947	0.058792
-0.329756	0.730714	1.038568	0							0.152017	0.01144	0.278363	0.056884
-0.329673	0.730913	1.039401	0							0.152101	0.011588	0.27878	0.056221
-0.32959	0.731011	1.040234	0							0.152184	0.011535	0.279196	0.056859
-0.329507	0.731079	1.041067	0							0.152267	0.011203	0.279613	0.057409
-0.329423	0.730984	1.0419	0							0.15235	0.010606	0.280029	0.059725
-0.32934	0.730761	1.042733	0							0.152434	0.010099	0.280446	0.060337
-0.329257	0.730558	1.043566	0							0.152517	0.009728	0.280862	0.060603
-0.329173	0.730385	1.044399	0							0.1526	0.009407	0.281279	0.062126
-0.32909	0.730247	1.045232	0							0.152684	0.009219	0.281695	0.064145
-0.329007	0.730255	1.046065	0							0.152767	0.009137	0.282112	0.064962
-0.328923	0.730319	1.046899	0							0.15285	0.009064	0.282528	0.066405
-0.32884	0.730267	1.047732	0							0.152934	0.009	0.282945	0.06725
-0.328757	0.730174	1.048565	0							0.153017	0.008937	0.283361	0.067844
-0.328674	0.730133	1.049398	0							0.1531	0.008881	0.283778	0.067614
-0.32859	0.730273	1.050231	0							0.153183	0.008826	0.284194	0.066756
-0.328507	0.730477	1.051064	0							0.153267	0.008772	0.284611	0.068681
-0.328424	0.730837	1.051897	0							0.15335	0.008717	0.285027	0.071391
-0.32834	0.731227	1.05273	0							0.153433	0.008697	0.285444	0.07292
-0.328257	0.73148	1.053563	0							0.153517	0.008759	0.28586	0.072685
-0.328174	0.731543	1.054396	0							0.1536	0.00881	0.286277	0.072826
-0.32809	0.731575	1.055229	0							0.153683	0.008707	0.286694	0.07387
-0.328007	0.73152	1.056062	0							0.153767	0.008506	0.28711	0.07488
-0.327924	0.731435	1.056895	0							0.15385	0.00825	0.287527	0.076472
-0.327841	0.731316	1.057728	0							0.153933	0.007908	0.287943	0.079655
-0.327757	0.731163	1.058561	0							0.154016	0.007652	0.28836	0.081828
-0.327674	0.730929	1.059394	0							0.1541	0.007531	0.288776	0.082455
-0.327591	0.730517	1.060228	0							0.154183	0.00745	0.289193	0.082072
-0.327507	0.730164	1.061061	0							0.154266	0.007471	0.289609	0.081924
-0.327424	0.729994	1.061894	0							0.15435	0.007596	0.290026	0.082604
-0.327341	0.729869	1.062727	0							0.154433	0.007633	0.290442	0.082925
-0.327257	0.729895	1.06356	0							0.154516	0.007589	0.290859	0.082175
-0.327174	0.730097	1.064393	0							0.154599	0.00754	0.291275	0.081813
-0.327091	0.730353	1.065226	0							0.154683	0.00747	0.291692	0.082905
-0.327008	0.730733	1.066059	0							0.154766	0.00751	0.292108	0.083836
-0.326924	0.73111	1.066892	0							0.154849	0.007861	0.292525	0.084142
-0.326841	0.731488	1.067725	0							0.154933	0.008367	0.292941	0.084111
-0.326758	0.731845	1.068558	0							0.155016	0.008844	0.293358	0.084001
-0.326674	0.731906	1.069391	0							0.155099	0.009267	0.293774	0.083453
-0.326591	0.731436	1.070224	0							0.155183	0.009343	0.294191	0.082935
-0.326508	0.730974	1.071057	0							0.155266	0.009016	0.294607	0.084976
-0.326425	0.730519	1.07189	0							0.155349	0.008601	0.295024	0.088324
-0.326341	0.730109	1.072723	0							0.155432	0.008224	0.29544	0.090353
-0.326258	0.729925	1.073556	0							0.155516	0.007861	0.295857	0.090473
-0.326175	0.729934	1.07439	0							0.155599	0.007369	0.296273	0.089919
-0.326091	0.729852	1.075223	0							0.155682	0.006794	0.29669	0.089611
-0.326008	0.729572	1.076056	0							0.155766	0.006211	0.297106	0.089836
-0.325925	0.729245	1.076889	0							0.155849	0.005591	0.297523	0.090504
-0.325841	0.728883	1.077722	0							0.155932	0.004965	0.297939	0.091703
-0.325758	0.72852	1.078555	0							0.156016	0.00455	0.298356	0.093359
-0.325675	0.728405	1.079388	0							0.156099	0.004308	0.298772	0.093348
-0.325592	0.728662	1.080221	0							0.156182	0.00418	0.299189	0.093179
-0.325508	0.728984	1.081054	0							0.156265	0.004175	0.299605	0.093023
-0.325425	0.729376	1.081887	0							0.156349	0.004275	0.300022	0.092821
-0.325342	0.729718	1.08272	0							0.156432	0.004712	0.300438	0.092509
-0.325258	0.729927	1.083553	0							0.156515	0.005346	0.300855	0.092196
-0.325175	0.730017	1.084386	0							0.156599	0.00581	0.301271	0.093075
-0.325092	0.730081	1.085219	0							0.156682	0.006178	0.301688	0.095309
-0.325008	0.730123	1.086052	0							0.156765	0.006501	0.302105	0.098135
-0.324925	0.73018	1.086885	0							0.156848	0.006701	0.302521	0.099589
-0.324842	0.730265	1.087719	0							0.156932	0.006874	0.302938	0.099673
-0.324759	0.730414	1.088552	0							0.157015	0.007204	0.303354	0.099121
-0.324675	0.730667	1.089385	0							0.157098	0.007581	0.303771	0.099178
-0.324592	0.730943	1.090218	0							0.157182	0.007981	0.304187	0.099746
-0.324509	0.73117	1.091051	0							0.157265	0.008371	0.304604	0.100982
-0.324425	0.731316	1.091884	0							0.157348	0.008635	0.30502	0.103761
-0.324342	0.731374	1.092717	0							0.157432	0.008643	0.305437	0.107958
-0.324259	0.731292	1.09355	0							0.157515	0.008548	0.305853	0.110801
-0.324175	0.731122	1.094383	0							0.157598	0.008406	0.30627	0.110587
-0.324092	0.730776	1.095216	0							0.157681	0.008183	0.306686	0.108856
-0.324009	0.730302	1.096049	0							0.157765	0.007964	0.307103	0.109943
-0.323926	0.729881	1.096882	0							0.157848	0.007833	0.307519	0.113812
-0.323842	0.729523	1.097715	0							0.157931	0.007734	0.307936	0.117075
-0.323759	0.729223	1.098548	0							0.158015	0.007714	0.308352	0.120479
-0.323676	0.72902	1.099381	0							0.158098	0.007757	0.308769	0.122481
-0.323592	0.728881	1.100214	0							0.158181	0.007839	0.309185	0.122317
-0.323509	0.728871	1.101048	0							0.158265	0.007944	0.309602	0.122545
-0.323426	0.728994	1.101881	0							0.158348	0.008054	0.310018	0.121554
-0.323343	0.729058	1.102714	0							0.158431	0.008032	0.310435	0.122698
-0.323259	0.729038	1.103547	0							0.158514	0.007943	0.310851	0.124543
-0.323176	0.728947	1.10438	0							0.158598	0.007724	0.311268	0.125611
-0.323093	0.728686	1.105213	0							0.158681	0.007437	0.311684	0.125599
-0.323009	0.728302	1.106046	0							0.158764	0.007146	0.312101	0.126089
-0.322926	0.728012	1.106879	0							0.158848	0.006872	0.312517	0.126395
-0.322843	0.727942	1.107712	0							0.158931	0.006712	0.312934	0.127072
-0.322759	0.727985	1.108545	0							0.159014	0.006804	0.31335	0.127683
-0.322676	0.72803	1.109378	0							0.159098	0.00698	0.313767	0.126785
-0.322593	0.728076	1.110211	0							0.159181	0.007218	0.314183	0.126188
-0.32251	0.728043	1.111044	0							0.159264	0.007528	0.3146	0.127079
-0.322426	0.727916	1.111877	0							0.159347	0.007718	0.315016	0.129166
-0.322343	0.727768	1.11271	0							0.159431	0.007718	0.315433	0.130176
-0.32226	0.72763	1.113544	0							0.159514	0.007654	0.315849	0.130972
-0.322176	0.727493	1.114377	0							0.159597	0.007535	0.316266	0.132016
-0.322093	0.727123	1.11521	0							0.159681	0.007399	0.316683	0.132269
-0.32201	0.726551	1.116043	0							0.159764	0.007561	0.317099	0.13352
-0.321926	0.726147	1.116876	0							0.159847	0.007921	0.317515	0.13473
-0.321843	0.725881	1.117709	0							0.159931	0.008341	0.317932	0.137146
-0.32176	0.725676	1.118542	0							0.160014	0.008742	0.318349	0.140525
-0.321677	0.725604	1.119375	0							0.160097	0.00918	0.318765	0.141606
-0.321593	0.725573	1.120208	0							0.16018	0.009376	0.319182	0.141407
-0.32151	0.725203	1.121041	0							0.160264	0.009518	0.319598	0.141411
-0.321427	0.724567	1.121874	0							0.160347	0.009527	0.320015	0.140255
-0.321343	0.723959	1.122707	0							0.16043	0.009415	0.320431	0.13971
-0.32126	0.723366	1.12354	0							0.160514	0.009221	0.320848	0.139345
-0.321177	0.722859	1.124373	0							0.160597	0.008843	0.321264	0.138827
-0.321093	0.722522	1.125206	0							0.16068	0.00838	0.321681	0.140088
-0.32101	0.722258	1.12604	0							0.160763	0.00812	0.322097	0.140313
-0.320927	0.722161	1.126873	0							0.160847	0.007915	0.322514	0.139765
-0.320844	0.722238	1.127706	0							0.16093	0.007798	0.32293	0.140764
-0.32076	0.722324	1.128539	0							0.161013	0.007843	0.323347	0.141233
-0.320677	0.722383	1.129372	0							0.161097	0.007855	0.323763	0.141455
-0.320594	0.722438	1.130205	0							0.16118	0.007696	0.32418	0.142661
-0.32051	0.72252	1.131038	0							0.161263	0.007487	0.324596	0.144308
-0.320427	0.722628	1.131871	0							0.161347	0.007203	0.325013	0.145335
-0.320344	0.722814	1.132704	0							0.16143	0.006849	0.325429	0.146649
-0.320261	0.723063	1.133537	0							0.161513	0.00664	0.325846	0.147059
-0.320177	0.723212	1.13437	0							0.161596	0.006711	0.326262	0.147596
-0.320094	0.723056	1.135203	0							0.16168	0.006835	0.326679	0.148948
-0.320011	0.722817	1.136036	0							0.161763	0.007185	0.327095	0.149663
-0.319927	0.722765	1.136869	0							0.161846	0.007654	0.327512	0.151251
-0.319844	0.722809	1.137702	0							0.16193	0.0081	0.327928	0.153423
-0.319761	0.722921	1.138535	0							0.162013	0.008469	0.328345	0.154904
-0.319677	0.723145	1.139369	0							0.162096	0.008821	0.328761	0.154763
-0.319594	0.723356	1.140202	0							0.16218	0.00873	0.329178	0.155703
-0.319511	0.723469	1.141035	0							0.162263	0.0085	0.329594	0.157363
-0.319428	0.723546	1.141868	0							0.162346	0.008243	0.330011	0.160063
-0.319344	0.723491	1.142701	0							0.162429	0.007935	0.330427	0.162583
-0.319261	0.723301	1.143534	0							0.162513	0.007724	0.330844	0.163465
-0.319178	0.723163	1.144367	0							0.162596	0.007808	0.33126	0.164065
-0.319094	0.723092	1.1452	0							0.162679	0.007949	0.331677	0.165444
-0.319011	0.723028	1.146033	0							0.162763	0.008253	0.332093	0.167109
-0.318928	0.722942	1.146866	0							0.162846	0.008595	0.33251	0.169172
-0.318844	0.722846	1.147699	0							0.162929	0.00894	0.332927	0.171026
-0.318761	0.722597	1.148532	0							0.163013	0.009392	0.333343	0.172228
-0.318678	0.72213	1.149365	0							0.163096	0.009769	0.33376	0.1722
-0.318595	0.721749	1.150198	0							0.163179	0.009866	0.334176	0.171901
-0.318511	0.721573	1.151031	0							0.163262	0.009926	0.334593	0.171924
-0.318428	0.721454	1.151865	0							0.163346	0.009989	0.335009	0.172065
-0.318345	0.721446	1.152698	0							0.163429	0.010155	0.335426	0.172494
-0.318261	0.721508	1.153531	0							0.163512	0.01047	0.335842	0.173554
-0.318178	0.721713	1.154364	0							0.163596	0.010989	0.336259	0.174856
-0.318095	0.722026	1.155197	0							0.163679	0.011564	0.336675	0.176048
-0.318012	0.722361	1.15603	0							0.163762	0.011996	0.337092	0.178219
-0.317928	0.723027	1.156863	0							0.163845	0.01199	0.337508	0.180276
-0.317845	0.723795	1.157696	0							0.163929	0.011584	0.337925	0.181116
-0.317762	0.72409	1.158529	0							0.164012	0.011013	0.338341	0.180525
-0.317678	0.724112	1.159362	0							0.164095	0.010428	0.338758	0.181316
-0.317595	0.724013	1.160195	0							0.164179	0.009895	0.339174	0.182954
-0.317512	0.723772	1.161028	0							0.164262	0.009387	0.339591	0.182325
-0.317428	0.723497	1.161861	0							0.164345	0.009136	0.340007	0.181285
-0.317345	0.723635	1.162694	0							0.164429	0.008885	0.340424	0.181567
-0.317262	0.723906	1.163527	0							0.164512	0.008633	0.34084	0.181102
-0.317179	0.724135	1.164361	0							0.164595	0.008219	0.341257	0.181238
-0.317095	0.724347	1.165194	0							0.164678	0.007722	0.341673	0.182889
-0.317012	0.72446	1.166027	0							0.164762	0.007429	0.34209	0.185291
-0.316929	0.724351	1.16686	0							0.164845	0.007109	0.342506	0.186505
-0.316845	0.724172	1.167693	0							0.164928	0.00683	0.342923	0.185445
-0.316762	0.723774	1.168526	0							0.165012	0.00703	0.343339	0.184572
-0.316679	0.723229	1.169359	0							0.165095	0.007241	0.343756	0.186607
-0.316595	0.722724	1.170192	0							0.165178	0.007282	0.344172	0.187441
-0.316512	0.722233	1.171025	0							0.165262	0.007329	0.344589	0.186076
-0.316429	0.72177	1.171858	0							0.165345	0.007377	0.345005	0.186641
-0.316346	0.721248	1.172691	0							0.165428	0.007487	0.345422	0.188355
-0.316262	0.720733	1.173524	0							0.165511	0.007714	0.345838	0.187625
-0.316179	0.720368	1.174357	0							0.165595	0.007994	0.346255	0.18523
-0.316096	0.720091	1.17519	0							0.165678	0.008254	0.346671	0.18449
-0.316012	0.719976	1.176023	0							0.165761	0.008495	0.347088	0.184967
-0.315929	0.720205	1.176857	0							0.165845	0.008636	0.347504	0.185195
-0.315846	0.720517	1.17769	0							0.165928	0.008502	0.347921	0.184456
-0.315762	0.720838	1.178523	0							0.166011	0.008258	0.348338	0.183896
-0.315679	0.721195	1.179356	0							0.166094	0.008045	0.348754	0.183341
-0.315596	0.721464	1.180189	0							0.166178	0.007874	0.349171	0.18171
-0.315513	0.721606	1.181022	0							0.166261	0.007756	0.349587	0.180127
[truncated: 43,122 more rows]
