# Supplementary material for: The N-terminal region of DNMT3A engages the nucleosome surface to aid chromatin recruitment
Source: EMBO Rep. 2024 Nov 11;25(12):5743–79. doi: 10.1038/s44319-024-00306-3 (PMC11624362; doi:10.1038/s44319-024-00306-3)
Supplement: Supplementary file 10 — Expanded View Figure Source Data [file 44319_2024_306_MOESM10_ESM.zip › EMBOR-2024-60481V2_SourceDataFor_Expandedview/EMBOR-2024-60481V2_SourceDataForFigEV1/EV1D/HW_221125_DNMT3A13L 2 mgmL.csv]

Chrom.1		Chrom.1		Chrom.1		Chrom.1		Chrom.1		Chrom.1
UV 1_280		UV 2_254		Injection		Run Log		Fraction		UV 1_280_CUT_TEMP@100,BASEM
ml	mAU	ml	mAU	ml	Injection	ml	Logbook	ml	Fraction	ml	mAU
-0.481768	0.005919	-0.481768	0	-0.000041		-0.481768	Method Settings	0.498915	1.F.7	0	-0.007745
-0.481685	0.119445	-0.481352	0.071817			-0.481643	Delay vol settings 0.13 mm ID	0.548962	1.F.6	0.000083	-0.00765
-0.481602	0.119504	-0.480935	0.03461			-0.481311	Equilibration	0.598971	1.F.5	0.000167	-0.007555
-0.481518	0.119562	-0.480519	-0.007331			-0.001491	Sample Application	0.648934	1.F.4	0.00025	-0.007459
-0.481435	0.119621	-0.480102	-0.048441			0.018913	Elution	0.698944	1.F.3	0.000333	-0.007364
-0.481352	0.119786	-0.479686	-0.086425					0.748973	1.F.2	0.000417	-0.007269
-0.481268	0.120168	-0.479269	-0.118975					0.798982	1.F.1	0.0005	-0.007174
-0.481185	0.120658	-0.478853	-0.14848					0.848985	1.G.1	0.000583	-0.007078
-0.481102	0.121163	-0.478436	-0.185853					0.898996	1.G.2	0.000666	-0.006983
-0.481019	0.121666	-0.478019	-0.259004					0.948996	1.G.3	0.00075	-0.006888
-0.480935	0.12209	-0.477603	-0.340725					0.999055	1.G.4	0.000833	-0.007184
-0.480852	0.122421	-0.477186	-0.359303					1.049057	1.G.5	0.000916	-0.007745
-0.480769	0.122734	-0.47677	-0.350105					1.099073	1.G.6	0.001	-0.008022
-0.480685	0.123046	-0.476353	-0.3315					1.149095	1.G.7	0.001083	-0.008109
-0.480602	0.123357	-0.475937	-0.307769					1.199118	1.G.8	0.001166	-0.008003
-0.480519	0.123726	-0.47552	-0.279805					1.249148	1.G.9	0.00125	-0.007758
-0.480435	0.124159	-0.475104	-0.251372					1.299179	1.G.10	0.001333	-0.007471
-0.480352	0.124603	-0.474687	-0.221375					1.34919	1.G.11	0.001416	-0.007112
-0.480269	0.125045	-0.474271	-0.183263					1.399151	1.G.12	0.001499	-0.006738
-0.480186	0.125551	-0.473854	-0.146215					1.449166	1.H.12	0.001583	-0.006609
-0.480102	0.126549	-0.473438	-0.112427					1.499188	1.H.11	0.001666	-0.006625
-0.480019	0.127932	-0.473021	-0.086464					1.549205	1.H.10	0.001749	-0.006579
-0.479936	0.1293	-0.472605	-0.066542					1.599203	1.H.9	0.001833	-0.006461
-0.479852	0.130628	-0.472188	-0.054956					1.649218	1.H.8	0.001916	-0.006339
-0.479769	0.132077	-0.471772	-0.049445					1.699234	1.H.7	0.001999	-0.00622
-0.479686	0.133757	-0.471355	-0.055372					1.749277	1.H.6	0.002083	-0.006099
-0.479602	0.135591	-0.470938	-0.07034					1.799278	1.H.5	0.002166	-0.006217
-0.479519	0.137475	-0.470522	-0.088823					1.849294	1.H.4	0.002249	-0.006495
-0.479436	0.139284	-0.470105	-0.110204					1.899319	1.H.3	0.002332	-0.006789
-0.479353	0.141022	-0.469689	-0.130693					1.949338	1.H.2	0.002416	-0.007082
-0.479269	0.142654	-0.469272	-0.156257					1.999302	1.H.1	0.002499	-0.007385
-0.479186	0.144218	-0.468856	-0.180738					2.049318	2.A.1	0.002582	-0.007506
-0.479103	0.14398	-0.468439	-0.203912					2.099411	2.A.2	0.002666	-0.007524
-0.479019	0.144274	-0.468023	-0.225572					2.14937	2.A.3	0.002749	-0.007409
-0.478936	0.145009	-0.467606	-0.248402					2.199387	2.A.4	0.002832	-0.007082
-0.478853	0.144941	-0.46719	-0.267414					2.249412	2.A.5	0.002916	-0.006759
-0.478769	0.144729	-0.466773	-0.284214					2.299424	2.A.6	0.002999	-0.006647
-0.478686	0.144517	-0.466357	-0.303369					2.349441	2.A.7	0.003082	-0.006638
-0.478603	0.144336	-0.46594	-0.32068					2.399453	2.A.8	0.003165	-0.006644
-0.478519	0.144438	-0.465524	-0.337393					2.44948	2.A.9	0.003249	-0.006665
-0.478436	0.144711	-0.465107	-0.347808					2.499467	2.A.10	0.003332	-0.006573
-0.478353	0.138483	-0.464691	-0.356455					2.549484	2.A.11	0.003415	-0.006179
-0.47827	0.126812	-0.464274	-0.363418					2.599495	2.A.12	0.003499	-0.005619
-0.478186	0.115305	-0.463858	-0.369713					2.64954	2.B.12	0.003582	-0.005153
-0.478103	0.104905	-0.463441	-0.377188					2.699467	2.B.11	0.003665	-0.004719
-0.47802	0.094847	-0.463024	-0.382259					2.749525	2.B.10	0.003749	-0.004305
-0.477936	0.084365	-0.462608	-0.388422					2.799535	2.B.9	0.003832	-0.003955
-0.477853	0.074116	-0.462191	-0.39364					2.849547	2.B.8	0.003915	-0.003626
-0.47777	0.064524	-0.461775	-0.397931					2.899591	2.B.7	0.003998	-0.003299
-0.477686	0.054841	-0.461358	-0.403092					2.949607	2.B.6	0.004082	-0.002975
-0.477603	0.047025	-0.460942	-0.407839					2.999551	2.B.5	0.004165	-0.00279
-0.47752	0.046386	-0.460525	-0.411314					3.049648	2.B.4	0.004248	-0.002697
-0.477437	0.048902	-0.460109	-0.414394					3.099644	2.B.3	0.004332	-0.002603
-0.477353	0.052166	-0.459692	-0.417626					3.149659	2.B.2	0.004415	-0.00251
-0.47727	0.05573	-0.459276	-0.418588					3.199615	2.B.1	0.004498	-0.002417
-0.477187	0.059263	-0.458859	-0.421185					3.249613	2.C.1	0.004582	-0.002324
-0.477103	0.062484	-0.458443	-0.423589					3.299635	2.C.2	0.004665	-0.002231
-0.47702	0.065713	-0.458026	-0.425197					3.349648	2.C.3	0.004748	-0.002138
-0.476937	0.06966	-0.45761	-0.428072					3.399677	2.C.4	0.004831	-0.002044
-0.476853	0.073677	-0.457193	-0.429509					3.449693	2.C.5	0.004915	-0.001951
-0.47677	0.077905	-0.456777	-0.430405					3.499662	2.C.6	0.004998	-0.001858
-0.476687	0.082288	-0.45636	-0.431771					3.549672	2.C.7	0.005081	-0.00176
-0.476604	0.086935	-0.455943	-0.433409					3.599759	2.C.8	0.005165	-0.001662
-0.47652	0.09261	-0.455527	-0.433981					3.638446	Waste	0.005248	-0.001564
-0.476437	0.098715	-0.45511	-0.435835					3.638529	Waste	0.005331	-0.001465
-0.476354	0.104729	-0.454694	-0.437424							0.005415	-0.001367
-0.47627	0.110681	-0.454277	-0.437915							0.005498	-0.001269
-0.476187	0.117095	-0.453861	-0.437422							0.005581	-0.001171
-0.476104	0.123782	-0.453444	-0.43689							0.005664	-0.001073
-0.47602	0.130768	-0.453028	-0.437464							0.005748	-0.000975
-0.475937	0.137271	-0.452611	-0.437872							0.005831	-0.000876
-0.475854	0.143521	-0.452195	-0.438365							0.005914	-0.000774
-0.475771	0.150428	-0.451778	-0.440123							0.005998	-0.000672
-0.475687	0.157747	-0.451362	-0.440855							0.006081	-0.000569
-0.475604	0.165016	-0.450945	-0.42939							0.006164	-0.000467
-0.475521	0.172383	-0.450529	-0.406145							0.006248	-0.000365
-0.475437	0.179413	-0.450112	-0.394405							0.006331	-0.000262
-0.475354	0.186511	-0.449696	-0.3967							0.006414	-0.00016
-0.475271	0.193642	-0.449279	-0.397482							0.006497	-0.000058
-0.475187	0.200878	-0.448862	-0.397504							0.006581	0.000044
-0.475104	0.208248	-0.448446	-0.398884							0.006664	0.000147
-0.475021	0.215667	-0.448029	-0.399603							0.006747	0.000237
-0.474938	0.223539	-0.447613	-0.399553							0.006831	0.000327
-0.474854	0.231071	-0.447196	-0.401792							0.006914	0.000417
-0.474771	0.239606	-0.44678	-0.416144							0.006997	0.000507
-0.474688	0.248664	-0.446363	-0.441935							0.007081	0.000597
-0.474604	0.25832	-0.445947	-0.45545							0.007164	0.000687
-0.474521	0.267533	-0.44553	-0.457933							0.007247	0.000777
-0.474438	0.276578	-0.445114	-0.459521							0.00733	0.000867
-0.474354	0.285789	-0.444697	-0.460329							0.007414	0.000957
-0.474271	0.29425	-0.444281	-0.460552							0.007497	0.001047
-0.474188	0.302046	-0.443864	-0.460678							0.00758	0.001154
-0.474105	0.310194	-0.443448	-0.460199							0.007664	0.001262
-0.474021	0.317443	-0.443031	-0.459451							0.007747	0.00137
-0.473938	0.324155	-0.442615	-0.458364							0.00783	0.001478
-0.473855	0.330119	-0.442198	-0.456799							0.007914	0.001586
-0.473771	0.336087	-0.441782	-0.455926							0.007997	0.001693
-0.473688	0.341695	-0.441365	-0.454301							0.00808	0.001801
-0.473605	0.347054	-0.440948	-0.454599							0.008163	0.001909
-0.473521	0.351902	-0.440532	-0.455757							0.008247	0.002017
-0.473438	0.35678	-0.440115	-0.456721							0.00833	0.002125
-0.473355	0.361336	-0.439699	-0.458622							0.008413	0.002218
-0.473272	0.36614	-0.439282	-0.460264							0.008497	0.002312
-0.473188	0.369833	-0.438866	-0.462166							0.00858	0.002405
-0.473105	0.37351	-0.438449	-0.463794							0.008663	0.002499
-0.473022	0.376359	-0.438033	-0.465214							0.008747	0.002592
-0.472938	0.378822	-0.437616	-0.467394							0.00883	0.002686
-0.472855	0.38142	-0.4372	-0.468702							0.008913	0.002779
-0.472772	0.38309	-0.436783	-0.469038							0.008996	0.002873
-0.472688	0.384681	-0.436367	-0.469967							0.00908	0.002967
-0.472605	0.385965	-0.43595	-0.469789							0.009163	0.00306
-0.472522	0.387206	-0.435534	-0.468886							0.009246	0.003155
-0.472439	0.387756	-0.435117	-0.468828							0.00933	0.003249
-0.472355	0.387367	-0.434701	-0.468512							0.009413	0.003344
-0.472272	0.386687	-0.434284	-0.468233							0.009496	0.003438
-0.472189	0.385574	-0.433867	-0.46895							0.00958	0.003533
-0.472105	0.38451	-0.433451	-0.468035							0.009663	0.003627
-0.472022	0.382796	-0.433034	-0.467894							0.009746	0.003722
-0.471939	0.380417	-0.432618	-0.467528							0.009829	0.003816
-0.471855	0.377559	-0.432201	-0.467135							0.009913	0.003911
-0.471772	0.374238	-0.431785	-0.46757							0.009996	0.004005
-0.471689	0.371132	-0.431368	-0.470073							0.010079	0.004116
-0.471606	0.366965	-0.430952	-0.471574							0.010163	0.004228
-0.471522	0.362484	-0.430535	-0.471824							0.010246	0.004339
-0.471439	0.357739	-0.430119	-0.472652							0.010329	0.004451
-0.471356	0.35292	-0.429702	-0.471855							0.010413	0.004562
-0.471272	0.348049	-0.429286	-0.471376							0.010496	0.004673
-0.471189	0.342963	-0.428869	-0.472352							0.010579	0.004785
-0.471106	0.337864	-0.428453	-0.474385							0.010662	0.004896
-0.471022	0.332648	-0.428036	-0.475824							0.010746	0.005007
-0.470939	0.327805	-0.42762	-0.476667							0.010829	0.005119
-0.470856	0.322581	-0.427203	-0.476716							0.010912	0.005214
-0.470773	0.317312	-0.426786	-0.476751							0.010996	0.005309
-0.470689	0.312119	-0.42637	-0.476961							0.011079	0.005405
-0.470606	0.307104	-0.425953	-0.476705							0.011162	0.0055
-0.470523	0.3021	-0.425537	-0.478475							0.011246	0.005595
-0.470439	0.297105	-0.42512	-0.478901							0.011329	0.00569
-0.470356	0.292114	-0.424704	-0.47852							0.011412	0.005786
-0.470273	0.28697	-0.424287	-0.47741							0.011495	0.005881
-0.470189	0.281591	-0.423871	-0.476451							0.011579	0.005976
-0.470106	0.276478	-0.423454	-0.474617							0.011662	0.006071
-0.470023	0.271999	-0.423038	-0.473234							0.011745	0.006166
-0.46994	0.267141	-0.422621	-0.471283							0.011829	0.006261
-0.469856	0.261794	-0.422205	-0.470777							0.011912	0.006356
-0.469773	0.256115	-0.421788	-0.47053							0.011995	0.006451
-0.46969	0.25074	-0.421372	-0.468388							0.012079	0.006546
-0.469606	0.245652	-0.420955	-0.467754							0.012162	0.006642
-0.469523	0.240552	-0.420539	-0.468578							0.012245	0.006737
-0.46944	0.23511	-0.420122	-0.4687							0.012328	0.006832
-0.469356	0.22968	-0.419706	-0.468708							0.012412	0.006927
-0.469273	0.224488	-0.419289	-0.470005							0.012495	0.007022
-0.46919	0.219317	-0.418872	-0.469495							0.012578	0.007116
-0.469107	0.213744	-0.418456	-0.470717							0.012662	0.007211
-0.469023	0.208507	-0.418039	-0.471564							0.012745	0.007305
-0.46894	0.203341	-0.417623	-0.471629							0.012828	0.0074
-0.468857	0.199039	-0.417206	-0.473922							0.012912	0.007494
-0.468773	0.194829	-0.41679	-0.47575							0.012995	0.007589
-0.46869	0.190491	-0.416373	-0.47519							0.013078	0.007684
-0.468607	0.185693	-0.415957	-0.47755							0.013161	0.007778
-0.468523	0.181337	-0.41554	-0.479338							0.013245	0.007873
-0.46844	0.177287	-0.415124	-0.480356							0.013328	0.007967
-0.468357	0.173212	-0.414707	-0.484095							0.013411	0.008061
-0.468274	0.168793	-0.414291	-0.486014							0.013495	0.008155
-0.46819	0.163962	-0.413874	-0.486564							0.013578	0.008249
-0.468107	0.159672	-0.413458	-0.485214							0.013661	0.008342
-0.468024	0.155763	-0.413041	-0.485114							0.013745	0.008436
-0.46794	0.151807	-0.412625	-0.486214							0.013828	0.00853
-0.467857	0.147508	-0.412208	-0.487288							0.013911	0.008624
-0.467774	0.143556	-0.411791	-0.487884							0.013995	0.008718
-0.46769	0.14004	-0.411375	-0.48861							0.014078	0.008811
-0.467607	0.136881	-0.410958	-0.489306							0.014161	0.008905
-0.467524	0.133449	-0.410542	-0.488232							0.014244	0.008998
-0.467441	0.130065	-0.410125	-0.48736							0.014328	0.009091
-0.467357	0.126717	-0.409709	-0.487265							0.014411	0.009184
-0.467274	0.123571	-0.409292	-0.48949							0.014494	0.009276
-0.467191	0.120316	-0.408876	-0.48852							0.014578	0.009369
-0.467107	0.11735	-0.408459	-0.487067							0.014661	0.009462
-0.467024	0.11442	-0.408043	-0.486602							0.014744	0.009555
-0.466941	0.111367	-0.407626	-0.486639							0.014828	0.009648
-0.466857	0.108604	-0.40721	-0.487639							0.014911	0.009741
-0.466774	0.105807	-0.406793	-0.490082							0.014994	0.009833
-0.466691	0.102784	-0.406377	-0.490018							0.015077	0.009956
-0.466608	0.099532	-0.40596	-0.489509							0.015161	0.010079
-0.466524	0.096393	-0.405544	-0.489989							0.015244	0.010202
-0.466441	0.093071	-0.405127	-0.491231							0.015327	0.010325
-0.466358	0.089441	-0.404711	-0.492026							0.015411	0.010448
-0.466274	0.085523	-0.404294	-0.493595							0.015494	0.01057
-0.466191	0.081578	-0.403877	-0.49385							0.015577	0.010693
-0.466108	0.07763	-0.403461	-0.493941							0.015661	0.010816
-0.466024	0.074102	-0.403044	-0.491624							0.015744	0.010939
-0.465941	0.070484	-0.402628	-0.489451							0.015827	0.011062
-0.465858	0.066582	-0.402211	-0.488991							0.01591	0.011151
-0.465775	0.063099	-0.401795	-0.489258							0.015994	0.011241
-0.465691	0.06031	-0.401378	-0.488063							0.016077	0.011331
-0.465608	0.057734	-0.400962	-0.486							0.01616	0.011421
-0.465525	0.05544	-0.400545	-0.484953							0.016244	0.01151
-0.465441	0.05321	-0.400129	-0.483516							0.016327	0.0116
-0.465358	0.050976	-0.399712	-0.48354							0.01641	0.01169
-0.465275	0.049138	-0.399296	-0.482883							0.016494	0.011779
-0.465191	0.047253	-0.398879	-0.483665							0.016577	0.011869
-0.465108	0.045235	-0.398463	-0.484605							0.01666	0.011959
-0.465025	0.043326	-0.398046	-0.486458							0.016743	0.012047
-0.464942	0.041409	-0.397629	-0.489252							0.016827	0.012135
-0.464858	0.03945	-0.397213	-0.49044							0.01691	0.012223
-0.464775	0.03746	-0.396796	-0.491264							0.016993	0.012311
-0.464692	0.035224	-0.39638	-0.491732							0.017077	0.012399
-0.464608	0.033141	-0.395963	-0.491889							0.01716	0.012488
-0.464525	0.03114	-0.395547	-0.49213							0.017243	0.012576
-0.464442	0.029189	-0.39513	-0.493319							0.017327	0.012664
-0.464358	0.027326	-0.394714	-0.494151							0.01741	0.012752
-0.464275	0.025302	-0.394297	-0.492749							0.017493	0.01284
-0.464192	0.023291	-0.393881	-0.490344							0.017576	0.012956
-0.464108	0.021815	-0.393464	-0.489174							0.01766	0.013072
-0.464025	0.02034	-0.393048	-0.490511							0.017743	0.013187
-0.463942	0.018803	-0.392631	-0.491214							0.017826	0.013303
-0.463859	0.017313	-0.392215	-0.49158							0.01791	0.013419
-0.463775	0.015822	-0.391798	-0.490666							0.017993	0.013534
-0.463692	0.014377	-0.391382	-0.488891							0.018076	0.01365
-0.463609	0.012957	-0.390965	-0.487362							0.01816	0.013766
-0.463525	0.011555	-0.390549	-0.486328							0.018243	0.013882
-0.463442	0.010235	-0.390132	-0.487796							0.018326	0.013997
-0.463359	0.008996	-0.389715	-0.48911							0.018409	0.014081
-0.463275	0.007866	-0.389299	-0.489525							0.018493	0.014165
-0.463192	0.006565	-0.388882	-0.49023							0.018576	0.014249
-0.463109	0.004938	-0.388466	-0.489844							0.018659	0.014333
-0.463026	0.003215	-0.388049	-0.490116							0.018743	0.014298
-0.462942	0.001478	-0.387633	-0.491604							0.018826	0.014351
-0.462859	-0.00037	-0.387216	-0.493653							0.018909	0.014461
-0.462776	-0.002199	-0.3868	-0.493006							0.018993	0.014669
-0.462692	-0.00395	-0.386383	-0.492474							0.019076	0.014753
-0.462609	-0.005822	-0.385967	-0.490826							0.019159	0.014837
-0.462526	-0.007446	-0.38555	-0.489528							0.019242	0.014946
-0.462442	-0.008924	-0.385134	-0.489235							0.019326	0.015056
-0.462359	-0.010486	-0.384717	-0.488191							0.019409	0.015082
-0.462276	-0.012	-0.384301	-0.488824							0.019492	0.014973
-0.462193	-0.013027	-0.383884	-0.490574							0.019576	0.014968
-0.462109	-0.013914	-0.383468	-0.492194							0.019659	0.015027
-0.462026	-0.014792	-0.383051	-0.492929							0.019742	0.015262
-0.461943	-0.01569	-0.382634	-0.494971							0.019826	0.015706
-0.461859	-0.016589	-0.382218	-0.496621							0.019909	0.015824
-0.461776	-0.017437	-0.381801	-0.497545							0.019992	0.015934
-0.461693	-0.018217	-0.381385	-0.497577							0.020075	0.01604
-0.461609	-0.01903	-0.380968	-0.49592							0.020159	0.016146
-0.461526	-0.019945	-0.380552	-0.493989							0.020242	0.016252
-0.461443	-0.02094	-0.380135	-0.492934							0.020325	0.016358
-0.46136	-0.022049	-0.379719	-0.491122							0.020409	0.016464
-0.461276	-0.02326	-0.379302	-0.489997							0.020492	0.01657
-0.461193	-0.024578	-0.378886	-0.488667							0.020575	0.016676
-0.46111	-0.025984	-0.378469	-0.487329							0.020659	0.016782
-0.461026	-0.027363	-0.378053	-0.488003							0.020742	0.016888
-0.460943	-0.028799	-0.377636	-0.487784							0.020825	0.016777
-0.46086	-0.030172	-0.37722	-0.488096							0.020908	0.016127
-0.460776	-0.031146	-0.376803	-0.49016							0.020992	0.015355
-0.460693	-0.031931	-0.376387	-0.490834							0.021075	0.014621
-0.46061	-0.032554	-0.37597	-0.490868							0.021158	0.0141
-0.460527	-0.033095	-0.375554	-0.492026							0.021242	0.013783
-0.460443	-0.033654	-0.375137	-0.49214							0.021325	0.013674
-0.46036	-0.03432	-0.37472	-0.492197							0.021408	0.013646
-0.460277	-0.035	-0.374304	-0.49271							0.021492	0.013705
-0.460193	-0.035704	-0.373887	-0.492271							0.021575	0.013925
-0.46011	-0.036371	-0.373471	-0.49418							0.021658	0.014276
-0.460027	-0.037295	-0.373054	-0.493807							0.021741	0.014708
-0.459943	-0.038453	-0.372638	-0.493011							0.021825	0.015187
-0.45986	-0.039607	-0.372221	-0.493165							0.021908	0.015593
-0.459777	-0.040792	-0.371805	-0.493175							0.021991	0.015898
-0.459694	-0.04191	-0.371388	-0.492379							0.022075	0.015962
-0.45961	-0.042785	-0.370972	-0.491727							0.022158	0.015777
-0.459527	-0.043593	-0.370555	-0.492738							0.022241	0.015547
-0.459444	-0.044426	-0.370139	-0.493104							0.022325	0.015307
-0.45936	-0.045269	-0.369722	-0.492987							0.022408	0.015065
-0.459277	-0.046233	-0.369306	-0.49124							0.022491	0.015057
-0.459194	-0.04741	-0.368889	-0.492889							0.022574	0.015192
-0.45911	-0.048611	-0.368473	-0.493203							0.022658	0.015399
-0.459027	-0.049437	-0.368056	-0.493663							0.022741	0.015691
-0.458944	-0.050114	-0.367639	-0.493077							0.022824	0.016002
-0.458861	-0.050737	-0.367223	-0.494227							0.022908	0.016123
-0.458777	-0.051295	-0.366806	-0.49749							0.022991	0.016128
-0.458694	-0.051843	-0.36639	-0.497554							0.023074	0.016007
-0.458611	-0.052415	-0.365973	-0.498068							0.023158	0.015794
-0.458527	-0.05299	-0.365557	-0.497366							0.023241	0.015605
-0.458444	-0.053808	-0.36514	-0.497705							0.023324	0.015573
-0.458361	-0.054771	-0.364724	-0.496291							0.023407	0.015645
-0.458277	-0.055752	-0.364307	-0.496311							0.023491	0.015884
-0.458194	-0.056732	-0.363891	-0.496106							0.023574	0.01618
-0.458111	-0.057713	-0.363474	-0.49609							0.023657	0.016443
-0.458028	-0.058581	-0.363058	-0.493311							0.023741	0.016591
-0.457944	-0.059402	-0.362641	-0.490552							0.023824	0.016703
-0.457861	-0.060195	-0.362225	-0.490556							0.023907	0.016819
-0.457778	-0.060947	-0.361808	-0.489							0.023991	0.016941
-0.457694	-0.061672	-0.361392	-0.489684							0.024074	0.01706
-0.457611	-0.06218	-0.360975	-0.489727							0.024157	0.017175
-0.457528	-0.062664	-0.360559	-0.490743							0.02424	0.01709
-0.457444	-0.063084	-0.360142	-0.49145							0.024324	0.016876
-0.457361	-0.063456	-0.359725	-0.491975							0.024407	0.01667
-0.457278	-0.063948	-0.359309	-0.493598							0.02449	0.016483
-0.457195	-0.064639	-0.358892	-0.497119							0.024574	0.016329
-0.457111	-0.065342	-0.358476	-0.498143							0.024657	0.016363
-0.457028	-0.065849	-0.358059	-0.49872							0.02474	0.016485
-0.456945	-0.066265	-0.357643	-0.49761							0.024824	0.016599
-0.456861	-0.066432	-0.357226	-0.498359							0.024907	0.017044
-0.456778	-0.066464	-0.35681	-0.500075							0.02499	0.017627
-0.456695	-0.066487	-0.356393	-0.501674							0.025073	0.018421
-0.456611	-0.066992	-0.355977	-0.500447							0.025157	0.019307
-0.456528	-0.067567	-0.35556	-0.500509							0.02524	0.020069
-0.456445	-0.068075	-0.355144	-0.499734							0.025323	0.020678
-0.456362	-0.068615	-0.354727	-0.497927							0.025407	0.021229
-0.456278	-0.069124	-0.354311	-0.496498							0.02549	0.021835
-0.456195	-0.0695	-0.353894	-0.49378							0.025573	0.022452
-0.456112	-0.069849	-0.353478	-0.494538							0.025657	0.022716
-0.456028	-0.070519	-0.353061	-0.495213							0.02574	0.022841
-0.455945	-0.071192	-0.352644	-0.495581							0.025823	0.022966
-0.455862	-0.071523	-0.352228	-0.496763							0.025906	0.023043
-0.455778	-0.071633	-0.351811	-0.500127							0.02599	0.02312
-0.455695	-0.07174	-0.351395	-0.500639							0.026073	0.023197
-0.455612	-0.071805	-0.350978	-0.501944							0.026156	0.023274
-0.455529	-0.071881	-0.350562	-0.502534							0.02624	0.023352
-0.455445	-0.072236	-0.350145	-0.505241							0.026323	0.023429
-0.455362	-0.072595	-0.349729	-0.506826							0.026406	0.023506
-0.455279	-0.072934	-0.349312	-0.506305							0.02649	0.023583
-0.455195	-0.073209	-0.348896	-0.505078							0.026573	0.02366
-0.455112	-0.073417	-0.348479	-0.502968							0.026656	0.023737
-0.455029	-0.073343	-0.348063	-0.501061							0.02674	0.023848
-0.454945	-0.073282	-0.347646	-0.499219							0.026823	0.023958
-0.454862	-0.07336	-0.34723	-0.499942							0.026906	0.024069
-0.454779	-0.073467	-0.346813	-0.499841							0.026989	0.024179
-0.454696	-0.073619	-0.346397	-0.499415							0.027073	0.02429
-0.454612	-0.073853	-0.34598	-0.496601							0.027156	0.024401
-0.454529	-0.074093	-0.345563	-0.496192							0.027239	0.024511
-0.454446	-0.074484	-0.345147	-0.495998							0.027323	0.024622
-0.454362	-0.074831	-0.34473	-0.495255							0.027406	0.024732
-0.454279	-0.074913	-0.344314	-0.495185							0.027489	0.024843
-0.454196	-0.074871	-0.343897	-0.495353							0.027572	0.024945
-0.454112	-0.074684	-0.343481	-0.495035							0.027656	0.025048
-0.454029	-0.074281	-0.343064	-0.493166							0.027739	0.02515
-0.453946	-0.073918	-0.342648	-0.492936							0.027822	0.025253
-0.453863	-0.073672	-0.342231	-0.494313							0.027906	0.025355
-0.453779	-0.073466	-0.341815	-0.494317							0.027989	0.025458
-0.453696	-0.073398	-0.341398	-0.49441							0.028072	0.02556
-0.453613	-0.073455	-0.340982	-0.495137							0.028156	0.025662
-0.453529	-0.073563	-0.340565	-0.494927							0.028239	0.025765
-0.453446	-0.073878	-0.340149	-0.494328							0.028322	0.025867
-0.453363	-0.074193	-0.339732	-0.493501							0.028406	0.025962
-0.453279	-0.074501	-0.339316	-0.494651							0.028489	0.026057
-0.453196	-0.074763	-0.338899	-0.496284							0.028572	0.026151
-0.453113	-0.074885	-0.338482	-0.497211							0.028655	0.026246
-0.45303	-0.074841	-0.338066	-0.498661							0.028739	0.026341
-0.452946	-0.07487	-0.337649	-0.501225							0.028822	0.026435
-0.452863	-0.075287	-0.337233	-0.503492							0.028905	0.02653
-0.45278	-0.075742	-0.336816	-0.504991							0.028989	0.026625
-0.452696	-0.076419	-0.3364	-0.507041							0.029072	0.026719
-0.452613	-0.077184	-0.335983	-0.507918							0.029155	0.026814
-0.45253	-0.077689	-0.335567	-0.508096							0.029238	0.026901
-0.452446	-0.077906	-0.33515	-0.507991							0.029322	0.026989
-0.452363	-0.078126	-0.334734	-0.507249							0.029405	0.027076
-0.45228	-0.07836	-0.334317	-0.504822							0.029488	0.027163
-0.452197	-0.078629	-0.333901	-0.503139							0.029572	0.027251
-0.452113	-0.078984	-0.333484	-0.501577							0.029655	0.027338
-0.45203	-0.079389	-0.333068	-0.502292							0.029738	0.027425
-0.451947	-0.079726	-0.332651	-0.503263							0.029822	0.027513
-0.451863	-0.079824	-0.332235	-0.504001							0.029905	0.0276
-0.45178	-0.079608	-0.331818	-0.506546							0.029988	0.027687
-0.451697	-0.077974	-0.331402	-0.509618							0.030072	0.027795
-0.451613	-0.075889	-0.330985	-0.512146							0.030155	0.027902
-0.45153	-0.073696	-0.330568	-0.513551							0.030238	0.02801
-0.451447	-0.071563	-0.330152	-0.516294							0.030321	0.028117
-0.451364	-0.068276	-0.329735	-0.517902							0.030405	0.028224
-0.45128	-0.060159	-0.329319	-0.519127							0.030488	0.028332
-0.451197	-0.051857	-0.328902	-0.518109							0.030571	0.028439
-0.451114	-0.043268	-0.328486	-0.517358							0.030655	0.028547
-0.45103	-0.035404	-0.328069	-0.516917							0.030738	0.028654
-0.450947	-0.03038	-0.327653	-0.515483							0.030821	0.028762
-0.450864	-0.030631	-0.327236	-0.514704							0.030905	0.028857
-0.45078	-0.030852	-0.32682	-0.513649							0.030988	0.028953
-0.450697	-0.030959	-0.326403	-0.513921							0.031071	0.029049
-0.450614	-0.031051	-0.325987	-0.513162							0.031154	0.029145
-0.45053	-0.031231	-0.32557	-0.51179							0.031238	0.029241
-0.450447	-0.031532	-0.325154	-0.510289							0.031321	0.029336
-0.450364	-0.031769	-0.324737	-0.509914							0.031404	0.029432
-0.450281	-0.03191	-0.324321	-0.509876							0.031488	0.029528
-0.450197	-0.031979	-0.323904	-0.509228							0.031571	0.029624
-0.450114	-0.031823	-0.323487	-0.508956							0.031654	0.029719
-0.450031	-0.03162	-0.323071	-0.508778							0.031738	0.029805
-0.449947	-0.031578	-0.322654	-0.506816							0.031821	0.02989
-0.449864	-0.031694	-0.322238	-0.504738							0.031904	0.029975
-0.449781	-0.031792	-0.321821	-0.505394							0.031987	0.03006
-0.449697	-0.03184	-0.321405	-0.507113							0.032071	0.030145
-0.449614	-0.031848	-0.320988	-0.510542							0.032154	0.03023
-0.449531	-0.031715	-0.320572	-0.511977							0.032237	0.030316
-0.449448	-0.03151	-0.320155	-0.512385							0.032321	0.030401
-0.449364	-0.0314	-0.319739	-0.514065							0.032404	0.030486
-0.449281	-0.031371	-0.319322	-0.514469							0.032487	0.030571
-0.449198	-0.03135	-0.318906	-0.513785							0.032571	0.030685
-0.449114	-0.031348	-0.318489	-0.513907							0.032654	0.030799
-0.449031	-0.031383	-0.318073	-0.513178							0.032737	0.030912
-0.448948	-0.031496	-0.317656	-0.512199							0.03282	0.031026
-0.448864	-0.031652	-0.31724	-0.510674							0.032904	0.03114
-0.448781	-0.031645	-0.316823	-0.509075							0.032987	0.031254
-0.448698	-0.031335	-0.316406	-0.509074							0.03307	0.031367
-0.448615	-0.031073	-0.31599	-0.508965							0.033154	0.031481
-0.448531	-0.030895	-0.315573	-0.50725							0.033237	0.031595
-0.448448	-0.03083	-0.315157	-0.506547							0.03332	0.031709
-0.448365	-0.031034	-0.31474	-0.505102							0.033404	0.031803
-0.448281	-0.03147	-0.314324	-0.505974							0.033487	0.031897
-0.448198	-0.031898	-0.313907	-0.507558							0.03357	0.031991
-0.448115	-0.032286	-0.313491	-0.508969							0.033653	0.032085
-0.448031	-0.03264	-0.313074	-0.511089							0.033737	0.032179
-0.447948	-0.032919	-0.312658	-0.51303							0.03382	0.032273
-0.447865	-0.033123	-0.312241	-0.513034							0.033903	0.032367
-0.447782	-0.033208	-0.311825	-0.512908							0.033987	0.032461
-0.447698	-0.033204	-0.311408	-0.512989							0.03407	0.032555
-0.447615	-0.033878	-0.310992	-0.512488							0.034153	0.032649
-0.447532	-0.035715	-0.310575	-0.513281							0.034237	0.032753
-0.447448	-0.037969	-0.310159	-0.511639							0.03432	0.032856
-0.447365	-0.040417	-0.309742	-0.510164							0.034403	0.03296
-0.447282	-0.042854	-0.309326	-0.508063							0.034486	0.033063
-0.447198	-0.047691	-0.308909	-0.5066							0.03457	0.033167
-0.447115	-0.056168	-0.308492	-0.50419							0.034653	0.03327
-0.447032	-0.064979	-0.308076	-0.503635							0.034736	0.033374
-0.446949	-0.073915	-0.307659	-0.504989							0.03482	0.033477
-0.446865	-0.081853	-0.307243	-0.504789							0.034903	0.033581
-0.446782	-0.086016	-0.306826	-0.505499							0.034986	0.033685
-0.446699	-0.086225	-0.30641	-0.506207							0.03507	0.033803
-0.446615	-0.086365	-0.305993	-0.508259							0.035153	0.033922
-0.446532	-0.086439	-0.305577	-0.509427							0.035236	0.03404
-0.446449	-0.086483	-0.30516	-0.510876							0.035319	0.034159
-0.446365	-0.086423	-0.304744	-0.512106							0.035403	0.034278
-0.446282	-0.086374	-0.304327	-0.512811							0.035486	0.034396
-0.446199	-0.08658	-0.303911	-0.514548							0.035569	0.034515
-0.446116	-0.086951	-0.303494	-0.514688							0.035653	0.034633
-0.446032	-0.087442	-0.303078	-0.515433							0.035736	0.034752
-0.445949	-0.088126	-0.302661	-0.51575							0.035819	0.034871
-0.445866	-0.088735	-0.302245	-0.515692							0.035903	0.034921
-0.445782	-0.089012	-0.301828	-0.516633							0.035986	0.034971
-0.445699	-0.089134	-0.301411	-0.518323							0.036069	0.035021
-0.445616	-0.089293	-0.300995	-0.518534							0.036152	0.035071
-0.445532	-0.089488	-0.300578	-0.51813							0.036236	0.035121
-0.445449	-0.089804	-0.300162	-0.520103							0.036319	0.035171
-0.445366	-0.090272	-0.299745	-0.518343							0.036402	0.035221
-0.445283	-0.090733	-0.299329	-0.517906							0.036486	0.035271
-0.445199	-0.091096	-0.298912	-0.518161							0.036569	0.035321
-0.445116	-0.091386	-0.298496	-0.516769							0.036652	0.035371
-0.445033	-0.091594	-0.298079	-0.51748							0.036736	0.035485
-0.444949	-0.091743	-0.297663	-0.517479							0.036819	0.0356
-0.444866	-0.091838	-0.297246	-0.517824							0.036902	0.035714
-0.444783	-0.091859	-0.29683	-0.519428							0.036985	0.035828
-0.444699	-0.092025	-0.296413	-0.520391							0.037069	0.035942
-0.444616	-0.092434	-0.295997	-0.518604							0.037152	0.036056
-0.444533	-0.092952	-0.29558	-0.519344							0.037235	0.03617
-0.44445	-0.093401	-0.295164	-0.51876							0.037319	0.036284
-0.444366	-0.093772	-0.294747	-0.5189							0.037402	0.036398
-0.444283	-0.094031	-0.294331	-0.519768							0.037485	0.036512
-0.4442	-0.094191	-0.293914	-0.520792							0.037569	0.036603
-0.444116	-0.094329	-0.293497	-0.521635							0.037652	0.036694
-0.444033	-0.094492	-0.293081	-0.521419							0.037735	0.036785
-0.44395	-0.094681	-0.292664	-0.5207							0.037818	0.036876
-0.443866	-0.094881	-0.292248	-0.519817							0.037902	0.036967
-0.443783	-0.095085	-0.291831	-0.520527							0.037985	0.037058
-0.4437	-0.095349	-0.291415	-0.518532							0.038068	0.037149
-0.443617	-0.095754	-0.290998	-0.517593							0.038152	0.03724
-0.443533	-0.096163	-0.290582	-0.517694							0.038235	0.037331
-0.44345	-0.096513	-0.290165	-0.517127							0.038318	0.037422
-0.443367	-0.096853	-0.289749	-0.516044							0.038402	0.037528
-0.443283	-0.097121	-0.289332	-0.514258							0.038485	0.037634
-0.4432	-0.097289	-0.288916	-0.513682							0.038568	0.03774
-0.443117	-0.097213	-0.288499	-0.513021							0.038651	0.037846
-0.443033	-0.096908	-0.288083	-0.512131							0.038735	0.037951
-0.44295	-0.096548	-0.287666	-0.510006							0.038818	0.038057
-0.442867	-0.096179	-0.28725	-0.510127							0.038901	0.038163
-0.442784	-0.095801	-0.286833	-0.509911							0.038985	0.038269
-0.4427	-0.095545	-0.286416	-0.510306							0.039068	0.038375
-0.442617	-0.095363	-0.286	-0.510755							0.039151	0.038481
-0.442534	-0.095187	-0.285583	-0.509234							0.039235	0.038587
-0.44245	-0.095101	-0.285167	-0.509612							0.039318	0.038694
-0.442367	-0.095036	-0.28475	-0.509439							0.039401	0.0388
-0.442284	-0.094933	-0.284334	-0.50955							0.039484	0.038907
-0.4422	-0.09482	-0.283917	-0.510363							0.039568	0.039014
-0.442117	-0.094566	-0.283501	-0.512974							0.039651	0.03912
-0.442034	-0.094046	-0.283084	-0.516825							0.039734	0.039227
-0.441951	-0.093553	-0.282668	-0.519502							0.039818	0.039333
-0.441867	-0.093172	-0.282251	-0.521984							0.039901	0.03944
-0.441784	-0.092817	-0.281835	-0.525648							0.039984	0.039546
-0.441701	-0.092645	-0.281418	-0.528796							0.040068	0.039654
-0.441617	-0.092752	-0.281002	-0.530023							0.040151	0.039761
-0.441534	-0.093043	-0.280585	-0.530822							0.040234	0.039868
-0.441451	-0.093396	-0.280169	-0.531493							0.040318	0.039976
-0.441367	-0.093761	-0.279752	-0.532091							0.040401	0.040083
-0.441284	-0.094066	-0.279335	-0.531908							0.040484	0.04019
-0.441201	-0.094192	-0.278919	-0.530404							0.040567	0.040297
-0.441118	-0.094273	-0.278502	-0.529673							0.040651	0.040405
-0.441034	-0.094364	-0.278086	-0.529489							0.040734	0.040512
-0.440951	-0.094453	-0.277669	-0.52801							0.040817	0.040619
-0.440868	-0.094562	-0.277253	-0.526786							0.040901	0.040727
-0.440784	-0.094745	-0.276836	-0.526052							0.040984	0.040835
-0.440701	-0.094977	-0.27642	-0.526525							0.041067	0.040943
-0.440618	-0.095228	-0.276003	-0.527422							0.04115	0.041051
-0.440534	-0.095495	-0.275587	-0.52705							0.041234	0.041159
-0.440451	-0.095758	-0.27517	-0.527268							0.041317	0.041267
-0.440368	-0.095758	-0.274754	-0.526627							0.0414	0.041375
-0.440285	-0.0956	-0.274337	-0.52494							0.041484	0.041483
-0.440201	-0.095419	-0.273921	-0.522797							0.041567	0.04159
-0.440118	-0.095235	-0.273504	-0.520305							0.04165	0.041698
-0.440035	-0.095051	-0.273088	-0.51775							0.041734	0.041807
-0.439951	-0.094938	-0.272671	-0.516596							0.041817	0.041915
-0.439868	-0.094928	-0.272255	-0.516264							0.0419	0.042024
-0.439785	-0.095017	-0.271838	-0.516015							0.041984	0.042132
-0.439701	-0.095301	-0.271421	-0.516435							0.042067	0.042241
-0.439618	-0.095615	-0.271005	-0.515177							0.04215	0.042349
-0.439535	-0.095922	-0.270588	-0.515727							0.042233	0.042458
-0.439452	-0.096204	-0.270172	-0.515809							0.042317	0.042567
-0.439368	-0.096364	-0.269755	-0.51498							0.0424	0.042675
-0.439285	-0.096253	-0.269339	-0.514667							0.042483	0.042784
-0.439202	-0.096147	-0.268922	-0.514425							0.042567	0.042838
-0.439118	-0.09611	-0.268506	-0.513785							0.04265	0.042892
-0.439035	-0.096112	-0.268089	-0.512142							0.042733	0.042947
-0.438952	-0.095963	-0.267673	-0.509884							0.042816	0.043001
-0.438868	-0.095706	-0.267256	-0.51134							0.0429	0.043055
-0.438785	-0.095476	-0.26684	-0.513859							0.042983	0.04311
-0.438702	-0.095576	-0.266423	-0.515137							0.043066	0.043164
-0.438619	-0.095844	-0.266007	-0.517288							0.04315	0.043218
-0.438535	-0.096401	-0.26559	-0.520226							0.043233	0.043273
-0.438452	-0.097035	-0.265174	-0.522637							0.043316	0.043327
-0.438369	-0.09764	-0.264757	-0.526459							0.0434	0.043437
-0.438285	-0.098062	-0.26434	-0.529869							0.043483	0.043546
-0.438202	-0.098472	-0.263924	-0.532061							0.043566	0.043655
-0.438119	-0.098759	-0.263507	-0.534808							0.04365	0.043764
-0.438035	-0.099066	-0.263091	-0.534783							0.043733	0.043874
-0.437952	-0.099402	-0.262674	-0.533597							0.043816	0.043983
-0.437869	-0.099768	-0.262258	-0.532755							0.043899	0.044092
-0.437786	-0.100245	-0.261841	-0.533061							0.043983	0.044202
-0.437702	-0.101063	-0.261425	-0.533825							0.044066	0.044311
-0.437619	-0.101863	-0.261008	-0.5357							0.044149	0.04442
-0.437536	-0.102495	-0.260592	-0.535584							0.044233	0.04453
-0.437452	-0.103047	-0.260175	-0.534598							0.044316	0.04464
-0.437369	-0.103402	-0.259759	-0.534804							0.044399	0.04475
-0.437286	-0.103422	-0.259342	-0.534529							0.044482	0.04486
-0.437202	-0.103427	-0.258926	-0.533552							0.044566	0.04497
-0.437119	-0.103339	-0.258509	-0.535579							0.044649	0.045079
-0.437036	-0.103273	-0.258093	-0.535669							0.044732	0.045189
-0.436953	-0.103528	-0.257676	-0.533161							0.044816	0.045299
-0.436869	-0.103901	-0.257259	-0.530824							0.044899	0.045409
-0.436786	-0.104252	-0.256843	-0.530267							0.044982	0.045519
-0.436703	-0.104615	-0.256426	-0.529479							0.045066	0.045629
-0.436619	-0.104927	-0.25601	-0.529512							0.045149	0.045739
-0.436536	-0.104985	-0.255593	-0.528453							0.045232	0.045849
-0.436453	-0.105038	-0.255177	-0.527619							0.045316	0.04596
-0.436369	-0.10507	-0.25476	-0.527869							0.045399	0.04607
-0.436286	-0.105076	-0.254344	-0.527512							0.045482	0.04618
-0.436203	-0.105078	-0.253927	-0.527527							0.045565	0.04629
-0.436119	-0.105069	-0.253511	-0.528888							0.045649	0.046401
-0.436036	-0.105059	-0.253094	-0.529811							0.045732	0.046511
-0.435953	-0.105046	-0.252678	-0.529882							0.045815	0.046413
-0.43587	-0.105029	-0.252261	-0.530871							0.045899	0.046386
-0.435786	-0.105	-0.251845	-0.531716							0.045982	0.04643
-0.435703	-0.10496	-0.251428	-0.531922							0.046065	0.046635
-0.43562	-0.10486	-0.251012	-0.531423							0.046149	0.046846
-0.435536	-0.104533	-0.250595	-0.531282							0.046232	0.047045
-0.435453	-0.104182	-0.250179	-0.530116							0.046315	0.047257
-0.43537	-0.103819	-0.249762	-0.531386							0.046398	0.047396
-0.435286	-0.103473	-0.249345	-0.53394							0.046482	0.047506
-0.435203	-0.10329	-0.248929	-0.535004							0.046565	0.047617
-0.43512	-0.103333	-0.248512	-0.534718							0.046648	0.047728
-0.435037	-0.103334	-0.248096	-0.533443							0.046732	0.047783
-0.434953	-0.103216	-0.247679	-0.534414							0.046815	0.047838
-0.43487	-0.103126	-0.247263	-0.536224							0.046898	0.047894
-0.434787	-0.103183	-0.246846	-0.537689							0.046982	0.047949
-0.434703	-0.103341	-0.24643	-0.539154							0.047065	0.048005
-0.43462	-0.103616	-0.246013	-0.5412							0.047148	0.04806
-0.434537	-0.104111	-0.245597	-0.542354							0.047231	0.048115
-0.434453	-0.104511	-0.24518	-0.542374							0.047315	0.048171
-0.43437	-0.104662	-0.244764	-0.542797							0.047398	0.048226
-0.434287	-0.104755	-0.244347	-0.542349							0.047481	0.048281
-0.434204	-0.104828	-0.243931	-0.54283							0.047565	0.048393
-0.43412	-0.104878	-0.243514	-0.540233							0.047648	0.048504
-0.434037	-0.104964	-0.243098	-0.538899							0.047731	0.048615
-0.433954	-0.10514	-0.242681	-0.540212							0.047815	0.048726
-0.43387	-0.105233	-0.242264	-0.540401							0.047898	0.048837
-0.433787	-0.104984	-0.241848	-0.540485							0.047981	0.048948
-0.433704	-0.10443	-0.241431	-0.540798							0.048064	0.04906
-0.43362	-0.103731	-0.241015	-0.540868							0.048148	0.049171
-0.433537	-0.102742	-0.240598	-0.540869							0.048231	0.049282
-0.433454	-0.101918	-0.240182	-0.542432							0.048314	0.049393
-0.433371	-0.101622	-0.239765	-0.543589							0.048398	0.049505
-0.433287	-0.101478	-0.239349	-0.544719							0.048481	0.049616
-0.433204	-0.10157	-0.238932	-0.545315							0.048564	0.049728
-0.433121	-0.101924	-0.238516	-0.544894							0.048648	0.049839
-0.433037	-0.102214	-0.238099	-0.545532							0.048731	0.049951
-0.432954	-0.102413	-0.237683	-0.544573							0.048814	0.050062
-0.432871	-0.102509	-0.237266	-0.541493							0.048897	0.050174
-0.432787	-0.102321	-0.23685	-0.539221							0.048981	0.050285
-0.432704	-0.102023	-0.236433	-0.53788							0.049064	0.050397
-0.432621	-0.101679	-0.236017	-0.535573							0.049147	0.050508
-0.432538	-0.101299	-0.2356	-0.535597							0.049231	0.05062
-0.432454	-0.101043	-0.235183	-0.536099							0.049314	0.050732
-0.432371	-0.100969	-0.234767	-0.536361							0.049397	0.050843
-0.432288	-0.100849	-0.23435	-0.53576							0.049481	0.050955
-0.432204	-0.100646	-0.233934	-0.533796							0.049564	0.051067
-0.432121	-0.100431	-0.233517	-0.534324							0.049647	0.051179
-0.432038	-0.100223	-0.233101	-0.536344							0.04973	0.05129
-0.431954	-0.100016	-0.232684	-0.53804							0.049814	0.051402
-0.431871	-0.099929	-0.232268	-0.538675							0.049897	0.051514
-0.431788	-0.10004	-0.231851	-0.538207							0.04998	0.051626
-0.431705	-0.100173	-0.231435	-0.535762							0.050064	0.051682
-0.431621	-0.100323	-0.231018	-0.534032							0.050147	0.051583
-0.431538	-0.100477	-0.230602	-0.532888							0.05023	0.051276
-0.431455	-0.100512	-0.230185	-0.534495							0.050314	0.05098
-0.431371	-0.10031	-0.229769	-0.534127							0.050397	0.05068
-0.431288	-0.100069	-0.229352	-0.533875							0.05048	0.05041
-0.431205	-0.099837	-0.228936	-0.536708							0.050563	0.050191
-0.431121	-0.099612	-0.228519	-0.53738							0.050647	0.049969
-0.431038	-0.09942	-0.228103	-0.538118							0.05073	0.049684
-0.430955	-0.099279	-0.227686	-0.540307							0.050813	0.049269
-0.430872	-0.099205	-0.227269	-0.541743							0.050897	0.048946
-0.430788	-0.099229	-0.226853	-0.543103							0.05098	0.048714
-0.430705	-0.099308	-0.226436	-0.543984							0.051063	0.048561
-0.430622	-0.099617	-0.22602	-0.542864							0.051147	0.048756
-0.430538	-0.100087	-0.225603	-0.542412							0.05123	0.049299
-0.430455	-0.10039	-0.225187	-0.54177							0.051313	0.049868
-0.430372	-0.100537	-0.22477	-0.537891							0.051396	0.050491
-0.430288	-0.100627	-0.224354	-0.534022							0.05148	0.051022
-0.430205	-0.100598	-0.223937	-0.532449							0.051563	0.051237
-0.430122	-0.100507	-0.223521	-0.532873							0.051646	0.051285
-0.430039	-0.100434	-0.223104	-0.533851							0.05173	0.051342
-0.429955	-0.100381	-0.222688	-0.534386							0.051813	0.051401
-0.429872	-0.100299	-0.222271	-0.534915							0.051896	0.051445
-0.429789	-0.100135	-0.221855	-0.536305							0.05198	0.051456
-0.429705	-0.100056	-0.221438	-0.536497							0.052063	0.051395
-0.429622	-0.100348	-0.221022	-0.537037							0.052146	0.051171
-0.429539	-0.10084	-0.220605	-0.539393							0.052229	0.050963
-0.429455	-0.101219	-0.220188	-0.540985							0.052313	0.050919
-0.429372	-0.101419	-0.219772	-0.541723							0.052396	0.051104
-0.429289	-0.10124	-0.219355	-0.540948							0.052479	0.051342
-0.429206	-0.100631	-0.218939	-0.53963							0.052563	0.051622
-0.429122	-0.099961	-0.218522	-0.539223							0.052646	0.051946
-0.429039	-0.099251	-0.218106	-0.539936							0.052729	0.052396
-0.428956	-0.098459	-0.217689	-0.539576							0.052813	0.052909
-0.428872	-0.097748	-0.217273	-0.538712							0.052896	0.053423
-0.428789	-0.097111	-0.216856	-0.53748							0.052979	0.053946
-0.428706	-0.096437	-0.21644	-0.536213							0.053062	0.054261
-0.428622	-0.096041	-0.216023	-0.535038							0.053146	0.054169
-0.428539	-0.095937	-0.215607	-0.533933							0.053229	0.054158
-0.428456	-0.095903	-0.21519	-0.533436							0.053312	0.054314
-0.428373	-0.095894	-0.214774	-0.534551							0.053396	0.054498
-0.428289	-0.095884	-0.214357	-0.535368							0.053479	0.054819
-0.428206	-0.096083	-0.213941	-0.535741							0.053562	0.055266
-0.428123	-0.096517	-0.213524	-0.535051							0.053646	0.055717
-0.428039	-0.097047	-0.213107	-0.535992							0.053729	0.055833
-0.427956	-0.097589	-0.212691	-0.537611							0.053812	0.055889
-0.427873	-0.098028	-0.212274	-0.538675							0.053896	0.055945
-0.427789	-0.09829	-0.211858	-0.539928							0.053979	0.056001
-0.427706	-0.098289	-0.211441	-0.54196							0.054062	0.056058
-0.427623	-0.098151	-0.211025	-0.54369							0.054145	0.056114
-0.42754	-0.097989	-0.210608	-0.543968							0.054229	0.056226
-0.427456	-0.097788	-0.210192	-0.543507							0.054312	0.056339
-0.427373	-0.097524	-0.209775	-0.542049							0.054395	0.056451
-0.42729	-0.097436	-0.209359	-0.542599							0.054479	0.056564
-0.427206	-0.097523	-0.208942	-0.542649							0.054562	0.056677
-0.427123	-0.09765	-0.208526	-0.542647							0.054645	0.056789
-0.42704	-0.097803	-0.208109	-0.542642							0.054728	0.056902
-0.426956	-0.097977	-0.207693	-0.542803							0.054812	0.057014
-0.426873	-0.098115	-0.207276	-0.541721							0.054895	0.057127
-0.42679	-0.098212	-0.20686	-0.540417							0.054978	0.05724
-0.426707	-0.098315	-0.206443	-0.539534							0.055062	0.057352
-0.426623	-0.098475	-0.206027	-0.539899							0.055145	0.057465
-0.42654	-0.098568	-0.20561	-0.540637							0.055228	0.057578
-0.426457	-0.098407	-0.205193	-0.540804							0.055312	0.05769
-0.426373	-0.098115	-0.204777	-0.541014							0.055395	0.057803
-0.42629	-0.097816	-0.20436	-0.5421							0.055478	0.057916
-0.426207	-0.097487	-0.203944	-0.543077							0.055562	0.058028
-0.426123	-0.09723	-0.203527	-0.544212							0.055645	0.058141
-0.42604	-0.097091	-0.203111	-0.545018							0.055728	0.058254
-0.425957	-0.096998	-0.202694	-0.546134							0.055811	0.058366
-0.425874	-0.097023	-0.202278	-0.545181							0.055895	0.058479
-0.42579	-0.097175	-0.201861	-0.543983							0.055978	0.058592
-0.425707	-0.097391	-0.201445	-0.544622							0.056061	0.058704
-0.425624	-0.097695	-0.201028	-0.545846							0.056145	0.058817
-0.42554	-0.098016	-0.200612	-0.548045							0.056228	0.05893
-0.425457	-0.098074	-0.200195	-0.548751							0.056311	0.059042
-0.425374	-0.097987	-0.199779	-0.550164							0.056394	0.059155
-0.42529	-0.098063	-0.199362	-0.550294							0.056478	0.059268
-0.425207	-0.098299	-0.198946	-0.549913							0.056561	0.05938
-0.425124	-0.098595	-0.198529	-0.549592							0.056644	0.059493
-0.425041	-0.098959	-0.198112	-0.552049							0.056728	0.059549
-0.424957	-0.09935	-0.197696	-0.553829							0.056811	0.059606
-0.424874	-0.09982	-0.197279	-0.553179							0.056894	0.059662
-0.424791	-0.100332	-0.196863	-0.552647							0.056978	0.059718
-0.424707	-0.100758	-0.196446	-0.551989							0.057061	0.059774
-0.424624	-0.101065	-0.19603	-0.553004							0.057144	0.059831
-0.424541	-0.101351	-0.195613	-0.55308							0.057228	0.059887
-0.424457	-0.10127	-0.195197	-0.554013							0.057311	0.059943
-0.424374	-0.100995	-0.19478	-0.554426							0.057394	0.059999
-0.424291	-0.100769	-0.194364	-0.555067							0.057477	0.060056
-0.424208	-0.100585	-0.193947	-0.555063							0.057561	0.060168
-0.424124	-0.100411	-0.193531	-0.556379							0.057644	0.060281
-0.424041	-0.099974	-0.193114	-0.557227							0.057727	0.060394
-0.423958	-0.099386	-0.192698	-0.558463							0.057811	0.060507
-0.423874	-0.098949	-0.192281	-0.560127							0.057894	0.060619
-0.423791	-0.098529	-0.191865	-0.559447							0.057977	0.060732
-0.423708	-0.098218	-0.191448	-0.559906							0.05806	0.060845
-0.423624	-0.098089	-0.191031	-0.560526							0.058144	0.060957
-0.423541	-0.098019	-0.190615	-0.561419							0.058227	0.06107
-0.423458	-0.09777	-0.190198	-0.560866							0.05831	0.061183
-0.423375	-0.097451	-0.189782	-0.560695							0.058394	0.061295
-0.423291	-0.097194	-0.189365	-0.557014							0.058477	0.061408
-0.423208	-0.096984	-0.188949	-0.553716							0.05856	0.061521
-0.423125	-0.096785	-0.188532	-0.551999							0.058644	0.061634
-0.423041	-0.096889	-0.188116	-0.551371							0.058727	0.061746
-0.422958	-0.097093	-0.187699	-0.551178							0.05881	0.061859
-0.422875	-0.097254	-0.187283	-0.548863							0.058894	0.061972
-0.422791	-0.097399	-0.186866	-0.547849							0.058977	0.062084
-0.422708	-0.097559	-0.18645	-0.548902							0.05906	0.062197
-0.422625	-0.097789	-0.186033	-0.54973							0.059143	0.06231
-0.422541	-0.098047	-0.185617	-0.550134							0.059227	0.062366
-0.422458	-0.098228	-0.1852	-0.550682							0.05931	0.062422
-0.422375	-0.098394	-0.184784	-0.551933							0.059393	0.062478
-0.422292	-0.098425	-0.184367	-0.551108							0.059477	0.062535
-0.422208	-0.098383	-0.183951	-0.54957							0.05956	0.062591
-0.422125	-0.09834	-0.183534	-0.54968							0.059643	0.062647
-0.422042	-0.09833	-0.183117	-0.551557							0.059727	0.062703
-0.421958	-0.098324	-0.182701	-0.550409							0.05981	0.062759
-0.421875	-0.098376	-0.182284	-0.54836							0.059893	0.062816
-0.421792	-0.098478	-0.181868	-0.547736							0.059976	0.062872
-0.421708	-0.098421	-0.181451	-0.547192							0.06006	0.062984
-0.421625	-0.098268	-0.181035	-0.548891							0.060143	0.063097
-0.421542	-0.098104	-0.180618	-0.551526							0.060226	0.06321
-0.421459	-0.097857	-0.180202	-0.554511							0.06031	0.063322
-0.421375	-0.097575	-0.179785	-0.554893							0.060393	0.063435
-0.421292	-0.097624	-0.179369	-0.554537							0.060476	0.063547
-0.421209	-0.097718	-0.178952	-0.554358							0.06056	0.06366
-0.421125	-0.097811	-0.178536	-0.554802							0.060643	0.063773
-0.421042	-0.097838	-0.178119	-0.554389							0.060726	0.063885
-0.420959	-0.097826	-0.177703	-0.552349							0.060809	0.063998
-0.420875	-0.097739	-0.177286	-0.551929							0.060893	0.06411
-0.420792	-0.097635	-0.17687	-0.552113							0.060976	0.064223
-0.420709	-0.097537	-0.176453	-0.551579							0.061059	0.064335
-0.420626	-0.097465	-0.176036	-0.548549							0.061143	0.064448
-0.420542	-0.097489	-0.17562	-0.548029							0.061226	0.06456
-0.420459	-0.097649	-0.175203	-0.547465							0.061309	0.064673
-0.420376	-0.097808	-0.174787	-0.544741							0.061393	0.064785
-0.420292	-0.098063	-0.17437	-0.542489							0.061476	0.064898
-0.420209	-0.098388	-0.173954	-0.541369							0.061559	0.06501
-0.420126	-0.098669	-0.173537	-0.54253							0.061642	0.065123
-0.420042	-0.098877	-0.173121	-0.54343							0.061726	0.065235
-0.419959	-0.099111	-0.172704	-0.543864							0.061809	0.065348
-0.419876	-0.099466	-0.172288	-0.543982							0.061892	0.06546
-0.419793	-0.099825	-0.171871	-0.544069							0.061976	0.065573
-0.419709	-0.100111	-0.171455	-0.543406							0.062059	0.065685
-0.419626	-0.100336	-0.171038	-0.542357							0.062142	0.065797
-0.419543	-0.100569	-0.170622	-0.542925							0.062226	0.06591
-0.419459	-0.100777	-0.170205	-0.544382							0.062309	0.066022
-0.419376	-0.100998	-0.169789	-0.546484							0.062392	0.066135
-0.419293	-0.10147	-0.169372	-0.549152							0.062475	0.066247
-0.419209	-0.101914	-0.168956	-0.551284							0.062559	0.066303
-0.419126	-0.102433	-0.168539	-0.551239							0.062642	0.066359
-0.419043	-0.103043	-0.168122	-0.549421							0.062725	0.066415
-0.41896	-0.103661	-0.167706	-0.549068							0.062809	0.066471
-0.418876	-0.103903	-0.167289	-0.551291							0.062892	0.066527
-0.418793	-0.1041	-0.166873	-0.553162							0.062975	0.066583
-0.41871	-0.10445	-0.166456	-0.553089							0.063059	0.066639
-0.418626	-0.10479	-0.16604	-0.55302							0.063142	0.066695
-0.418543	-0.105123	-0.165623	-0.552549							0.063225	0.066751
-0.41846	-0.105379	-0.165207	-0.551415							0.063308	0.066807
-0.418376	-0.105589	-0.16479	-0.549927							0.063392	0.06692
-0.418293	-0.1057	-0.164374	-0.54972							0.063475	0.067032
-0.41821	-0.105807	-0.163957	-0.550228							0.063558	0.067144
-0.418127	-0.106069	-0.163541	-0.550626							0.063642	0.067256
-0.418043	-0.106396	-0.163124	-0.550346							0.063725	0.067368
-0.41796	-0.106555	-0.162708	-0.551224							0.063808	0.067481
-0.417877	-0.106483	-0.162291	-0.553794							0.063892	0.067593
-0.417793	-0.106406	-0.161875	-0.555212							0.063975	0.067705
-0.41771	-0.106261	-0.161458	-0.555811							0.064058	0.067817
-0.417627	-0.10607	-0.161041	-0.555188							0.064141	0.067929
-0.417543	-0.106269	-0.160625	-0.553437							0.064225	0.068041
-0.41746	-0.106523	-0.160208	-0.553311							0.064308	0.068153
-0.417377	-0.106821	-0.159792	-0.554556							0.064391	0.068265
-0.417294	-0.107154	-0.159375	-0.555075							0.064475	0.068377
-0.41721	-0.107571	-0.158959	-0.555922							0.064558	0.068489
-0.417127	-0.107511	-0.158542	-0.55594							0.064641	0.068602
-0.417044	-0.10745	-0.158126	-0.553883							0.064725	0.068714
-0.41696	-0.107396	-0.157709	-0.552989							0.064808	0.068826
-0.416877	-0.107428	-0.157293	-0.553227							0.064891	0.068938
-0.416794	-0.107554	-0.156876	-0.554288							0.064974	0.06905
-0.41671	-0.108006	-0.15646	-0.556536							0.065058	0.069161
-0.416627	-0.108458	-0.156043	-0.559012							0.065141	0.069273
-0.416544	-0.108932	-0.155627	-0.561101							0.065224	0.069385
-0.416461	-0.109345	-0.15521	-0.561821							0.065308	0.069497
-0.416377	-0.109654	-0.154794	-0.560959							0.065391	0.069609
-0.416294	-0.109806	-0.154377	-0.560373							0.065474	0.069721
-0.416211	-0.109934	-0.15396	-0.561578							0.065558	0.069832
-0.416127	-0.109964	-0.153544	-0.56285							0.065641	0.069944
-0.416044	-0.109957	-0.153127	-0.565198							0.065724	0.070056
-0.415961	-0.110064	-0.152711	-0.56531							0.065807	0.070168
-0.415877	-0.110436	-0.152294	-0.564383							0.065891	0.070224
-0.415794	-0.110752	-0.151878	-0.562091							0.065974	0.070279
-0.415711	-0.11094	-0.151461	-0.55949							0.066057	0.070335
-0.415628	-0.111117	-0.151045	-0.55958							0.066141	0.070391
-0.415544	-0.111178	-0.150628	-0.560075							0.066224	0.070447
-0.415461	-0.111132	-0.150212	-0.560647							0.066307	0.070502
-0.415378	-0.111096	-0.149795	-0.560926							0.066391	0.070558
-0.415294	-0.11107	-0.149379	-0.561029							0.066474	0.070614
-0.415211	-0.111056	-0.148962	-0.559984							0.066557	0.07067
-0.415128	-0.111132	-0.148546	-0.560152							0.06664	0.070725
-0.415044	-0.111221	-0.148129	-0.560623							0.066724	0.070837
-0.414961	-0.11123	-0.147713	-0.561407							0.066807	0.070948
-0.414878	-0.111192	-0.147296	-0.56242							0.06689	0.07106
-0.414795	-0.111191	-0.146879	-0.562958							0.066974	0.071171
-0.414711	-0.111305	-0.146463	-0.563518							0.067057	0.071283
-0.414628	-0.111394	-0.146046	-0.563687							0.06714	0.071394
-0.414545	-0.11136	-0.14563	-0.563215							0.067224	0.071506
-0.414461	-0.111316	-0.145213	-0.564842							0.067307	0.071617
-0.414378	-0.111248	-0.144797	-0.563455							0.06739	0.071729
-0.414295	-0.11105	-0.14438	-0.563317							0.067474	0.071841
-0.414211	-0.110892	-0.143964	-0.564638							0.067557	0.071952
-0.414128	-0.110836	-0.143547	-0.565361							0.06764	0.072063
-0.414045	-0.110774	-0.143131	-0.565778							0.067723	0.072174
-0.413962	-0.110688	-0.142714	-0.564517							0.067807	0.072286
-0.413878	-0.110563	-0.142298	-0.563844							0.06789	0.072397
-0.413795	-0.110613	-0.141881	-0.563224							0.067973	0.072508
-0.413712	-0.110865	-0.141465	-0.563595							0.068057	0.07262
-0.413628	-0.111115	-0.141048	-0.561725							0.06814	0.072731
-0.413545	-0.111429	-0.140632	-0.563363							0.068223	0.072842
-0.413462	-0.111738	-0.140215	-0.564562							0.068306	0.072953
-0.413378	-0.111741	-0.139799	-0.563334							0.06839	0.073009
-0.413295	-0.111665	-0.139382	-0.564204							0.068473	0.073064
-0.413212	-0.111501	-0.138965	-0.564308							0.068556	0.07312
-0.413129	-0.111082	-0.138549	-0.56521							0.06864	0.073175
-0.413045	-0.110552	-0.138132	-0.566028							0.068723	0.073231
-0.412962	-0.110413	-0.137716	-0.567248							0.068806	0.073286
-0.412879	-0.11028	-0.137299	-0.568609							0.06889	0.073341
-0.412795	-0.110213	-0.136883	-0.56967							0.068973	0.073397
-0.412712	-0.110328	-0.136466	-0.569794							0.069056	0.073452
-0.412629	-0.110322	-0.13605	-0.570363							0.06914	0.073508
-0.412545	-0.110052	-0.135633	-0.570173							0.069223	0.073619
-0.412462	-0.109819	-0.135217	-0.569387							0.069306	0.07373
-0.412379	-0.109718	-0.1348	-0.568848							0.069389	0.07384
-0.412296	-0.10988	-0.134384	-0.568851							0.069473	0.073951
-0.412212	-0.110157	-0.133967	-0.569043							0.069556	0.074062
-0.412129	-0.110587	-0.133551	-0.569475							0.069639	0.074173
-0.412046	-0.11092	-0.133134	-0.568862							0.069723	0.074284
-0.411962	-0.111037	-0.132718	-0.568488							0.069806	0.074395
-0.411879	-0.111009	-0.132301	-0.568589							0.069889	0.074506
-0.411796	-0.110819	-0.131884	-0.56693							0.069972	0.074617
-0.411712	-0.110466	-0.131468	-0.568963							0.070056	0.074727
-0.411629	-0.110169	-0.131051	-0.570413							0.070139	0.074838
-0.411546	-0.110027	-0.130635	-0.571719							0.070222	0.074949
-0.411463	-0.109926	-0.130218	-0.572127							0.070306	0.075059
-0.411379	-0.109937	-0.129802	-0.571091							0.070389	0.07517
-0.411296	-0.110029	-0.129385	-0.569121							0.070472	0.07528
-0.411213	-0.110078	-0.128969	-0.570483							0.070556	0.075391
-0.411129	-0.110043	-0.128552	-0.573295							0.070639	0.075502
-0.411046	-0.109974	-0.128136	-0.575592							0.070722	0.075612
-0.410963	-0.109834	-0.127719	-0.577249							0.070806	0.075723
-0.410879	-0.109688	-0.127303	-0.578437							0.070889	0.075833
-0.410796	-0.109613	-0.126886	-0.579239							0.070972	0.075944
-0.410713	-0.109585	-0.12647	-0.580697							0.071055	0.076054
-0.41063	-0.109497	-0.126053	-0.5809							0.071139	0.076164
-0.410546	-0.109337	-0.125637	-0.581051							0.071222	0.076275
-0.410463	-0.109024	-0.12522	-0.5813							0.071305	0.076385
-0.41038	-0.108379	-0.124804	-0.579584							0.071389	0.076495
-0.410296	-0.107698	-0.124387	-0.577026							0.071472	0.076606
-0.410213	-0.107055	-0.12397	-0.575956							0.071555	0.076716
-0.41013	-0.106485	-0.123554	-0.576351							0.071638	0.076826
-0.410046	-0.1061	-0.123137	-0.574896							0.071722	0.076881
-0.409963	-0.105939	-0.122721	-0.573753							0.071805	0.076936
-0.40988	-0.105765	-0.122304	-0.572343							0.071888	0.076991
-0.409797	-0.105646	-0.121888	-0.570588							0.071972	0.077046
-0.409713	-0.10558	-0.121471	-0.570776							0.072055	0.077101
-0.40963	-0.105473	-0.121055	-0.571044							0.072138	0.077156
-0.409547	-0.105309	-0.120638	-0.571411							0.072222	0.077211
-0.409463	-0.105109	-0.120222	-0.570175							0.072305	0.077266
-0.40938	-0.10484	-0.119805	-0.569118							0.072388	0.077321
-0.409297	-0.104623	-0.119389	-0.568671							0.072472	0.077376
-0.409213	-0.104601	-0.118972	-0.568568							0.072555	0.077485
-0.40913	-0.104745	-0.118556	-0.568386							0.072638	0.077595
-0.409047	-0.105042	-0.118139	-0.568281							0.072721	0.077705
-0.408964	-0.105603	-0.117723	-0.569502							0.072805	0.077815
-0.40888	-0.106358	-0.117306	-0.570563							0.072888	0.077925
-0.408797	-0.10726	-0.116889	-0.571593							0.072971	0.078035
-0.408714	-0.108261	-0.116473	-0.572612							0.073055	0.078144
-0.40863	-0.109157	-0.116056	-0.574366							0.073138	0.078254
-0.408547	-0.109855	-0.11564	-0.57542							0.073221	0.078364
-0.408464	-0.110364	-0.115223	-0.574668							0.073305	0.078474
-0.40838	-0.110596	-0.114807	-0.573608							0.073388	0.078584
-0.408297	-0.11076	-0.11439	-0.573152							0.073471	0.078693
-0.408214	-0.110726	-0.113974	-0.572939							0.073554	0.078803
-0.40813	-0.110536	-0.113557	-0.572275							0.073638	0.078912
-0.408047	-0.110301	-0.113141	-0.573817							0.073721	0.079022
-0.407964	-0.110002	-0.112724	-0.575205							0.073804	0.079131
-0.407881	-0.109821	-0.112308	-0.575558							0.073888	0.079241
-0.407797	-0.109852	-0.111891	-0.576799							0.073971	0.07935
-0.407714	-0.109977	-0.111475	-0.578936							0.074054	0.07946
-0.407631	-0.110148	-0.111058	-0.581652							0.074138	0.079569
-0.407547	-0.11035	-0.110642	-0.583729							0.074221	0.079678
-0.407464	-0.110432	-0.110225	-0.585043							0.074304	0.079788
-0.407381	-0.110406	-0.109808	-0.586429							0.074387	0.079897
-0.407297	-0.110411	-0.109392	-0.587598							0.074471	0.080006
-0.407214	-0.110461	-0.108975	-0.586966							0.074554	0.080115
-0.407131	-0.110535	-0.108559	-0.587719							0.074637	0.080224
-0.407048	-0.110681	-0.108142	-0.589594							0.074721	0.080333
-0.406964	-0.110884	-0.107726	-0.589326							0.074804	0.080443
-0.406881	-0.111072	-0.107309	-0.589424							0.074887	0.080552
-0.406798	-0.111251	-0.106893	-0.588531							0.074971	0.080661
-0.406714	-0.111404	-0.106476	-0.587862							0.075054	0.080715
-0.406631	-0.111477	-0.10606	-0.58703							0.075137	0.08077
-0.406548	-0.111509	-0.105643	-0.587105							0.07522	0.080824
-0.406464	-0.111497	-0.105227	-0.58838							0.075304	0.080878
-0.406381	-0.111457	-0.10481	-0.589215							0.075387	0.080933
-0.406298	-0.111651	-0.104394	-0.588262							0.07547	0.080987
-0.406215	-0.112112	-0.103977	-0.585796							0.075554	0.081041
-0.406131	-0.112651	-0.103561	-0.584498							0.075637	0.081096
-0.406048	-0.113249	-0.103144	-0.581768							0.07572	0.08115
-0.405965	-0.113936	-0.102728	-0.579611							0.075804	0.081204
-0.405881	-0.114423	-0.102311	-0.579321							0.075887	0.081313
-0.405798	-0.114737	-0.101894	-0.581421							0.07597	0.081421
-0.405715	-0.115036	-0.101478	-0.582765							0.076053	0.08153
-0.405631	-0.115314	-0.101061	-0.583421							0.076137	0.081639
-0.405548	-0.115591	-0.100645	-0.583163							0.07622	0.081747
-0.405465	-0.11594	-0.100228	-0.581755							0.076303	0.081856
-0.405382	-0.116322	-0.099812	-0.580806							0.076387	0.081965
-0.405298	-0.116655	-0.099395	-0.578812							0.07647	0.082073
-0.405215	-0.116964	-0.098979	-0.5773							0.076553	0.082182
-0.405132	-0.117157	-0.098562	-0.576579							0.076637	0.08229
-0.405048	-0.117116	-0.098146	-0.574758							0.07672	0.082399
-0.404965	-0.116916	-0.097729	-0.571067							0.076803	0.082507
-0.404882	-0.116485	-0.097313	-0.566896							0.076886	0.082615
-0.404798	-0.115997	-0.096896	-0.566216							0.07697	0.082723
-0.404715	-0.115383	-0.09648	-0.565558							0.077053	0.082832
-0.404632	-0.114571	-0.096063	-0.564652							0.077136	0.08294
-0.404549	-0.113923	-0.095647	-0.56539							0.07722	0.083048
-0.404465	-0.113664	-0.09523	-0.566328							0.077303	0.083156
-0.404382	-0.11357	-0.094813	-0.567454							0.077386	0.083265
-0.404299	-0.113789	-0.094397	-0.568577							0.07747	0.083373
-0.404215	-0.114169	-0.09398	-0.570332							0.077553	0.083481
-0.404132	-0.114399	-0.093564	-0.572691							0.077636	0.083588
-0.404049	-0.114442	-0.093147	-0.576238							0.077719	0.083696
-0.403965	-0.11443	-0.092731	-0.576635							0.077803	0.083804
-0.403882	-0.114486	-0.092314	-0.577216							0.077886	0.083912
-0.403799	-0.114579	-0.091898	-0.579703							0.077969	0.08402
-0.403716	-0.114776	-0.091481	-0.580698							0.078053	0.084128
-0.403632	-0.115026	-0.091065	-0.58201							0.078136	0.084236
-0.403549	-0.11525	-0.090648	-0.584298							0.078219	0.084343
-0.403466	-0.115445	-0.090232	-0.585382							0.078303	0.084451
-0.403382	-0.115529	-0.089815	-0.585414							0.078386	0.084505
-0.403299	-0.115398	-0.089399	-0.584189							0.078469	0.084559
-0.403216	-0.115201	-0.088982	-0.582671							0.078552	0.084612
-0.403132	-0.114945	-0.088566	-0.581831							0.078636	0.084666
-0.403049	-0.114662	-0.088149	-0.580604							0.078719	0.08472
-0.402966	-0.114274	-0.087732	-0.57763							0.078802	0.084773
-0.402883	-0.113828	-0.087316	-0.575834							0.078886	0.084827
-0.402799	-0.113352	-0.086899	-0.576427							0.078969	0.084881
-0.402716	-0.112847	-0.086483	-0.57628							0.079052	0.084934
-0.402633	-0.112396	-0.086066	-0.576378							0.079136	0.084988
-0.402549	-0.112191	-0.08565	-0.577565							0.079219	0.085095
-0.402466	-0.112056	-0.085233	-0.578443							0.079302	0.085202
-0.402383	-0.111925	-0.084817	-0.577655							0.079385	0.08531
-0.402299	-0.111849	-0.0844	-0.576841							0.079469	0.085417
-0.402216	-0.111824	-0.083984	-0.576638							0.079552	0.085524
-0.402133	-0.111875	-0.083567	-0.578577							0.079635	0.085631
-0.40205	-0.111947	-0.083151	-0.580564							0.079719	0.085738
-0.401966	-0.111978	-0.082734	-0.581979							0.079802	0.085846
-0.401883	-0.111886	-0.082318	-0.582534							0.079885	0.085953
-0.4018	-0.111957	-0.081901	-0.583046							0.079969	0.08606
-0.401716	-0.112214	-0.081485	-0.581927							0.080052	0.086167
-0.401633	-0.112499	-0.081068	-0.582381							0.080135	0.086274
-0.40155	-0.112817	-0.080652	-0.583495							0.080218	0.086381
-0.401466	-0.113141	-0.080235	-0.582345							0.080302	0.086487
-0.401383	-0.113224	-0.079818	-0.583284							0.080385	0.086594
-0.4013	-0.112959	-0.079402	-0.58335							0.080468	0.086701
-0.401217	-0.112646	-0.078985	-0.583086							0.080552	0.086808
-0.401133	-0.112383	-0.078569	-0.581654							0.080635	0.086915
-0.40105	-0.11212	-0.078152	-0.58041							0.080718	0.087021
-0.400967	-0.112161	-0.077736	-0.578815							0.080802	0.087128
-0.400883	-0.112283	-0.077319	-0.57875							0.080885	0.087235
-0.4008	-0.112484	-0.076903	-0.578058							0.080968	0.087341
-0.400717	-0.112968	-0.076486	-0.576927							0.081051	0.087447
-0.400633	-0.113413	-0.07607	-0.578743							0.081135	0.087554
-0.40055	-0.113638	-0.075653	-0.579484							0.081218	0.08766
-0.400467	-0.113797	-0.075237	-0.579543							0.081301	0.087766
-0.400384	-0.113776	-0.07482	-0.578725							0.081385	0.087873
-0.4003	-0.113285	-0.074404	-0.57789							0.081468	0.087979
-0.400217	-0.112859	-0.073987	-0.577272							0.081551	0.088086
-0.400134	-0.112572	-0.073571	-0.577578							0.081635	0.088192
-0.40005	-0.112305	-0.073154	-0.577231							0.081718	0.088245
-0.399967	-0.112242	-0.072737	-0.577173							0.081801	0.088298
-0.399884	-0.112369	-0.072321	-0.577517							0.081884	0.088351
-0.3998	-0.112411	-0.071904	-0.577202							0.081968	0.088404
-0.399717	-0.112372	-0.071488	-0.576066							0.082051	0.088457
-0.399634	-0.112324	-0.071071	-0.575915							0.082134	0.088509
-0.399551	-0.112153	-0.070655	-0.577107							0.082218	0.088562
-0.399467	-0.11195	-0.070238	-0.576391							0.082301	0.088615
-0.399384	-0.111705	-0.069822	-0.577659							0.082384	0.088668
-0.399301	-0.11145	-0.069405	-0.578304							0.082468	0.088721
-0.399217	-0.111283	-0.068989	-0.57867							0.082551	0.088827
-0.399134	-0.111391	-0.068572	-0.579728							0.082634	0.088933
-0.399051	-0.11151	-0.068156	-0.581554							0.082718	0.089038
-0.398967	-0.111758	-0.067739	-0.581648							0.082801	0.089144
-0.398884	-0.112045	-0.067323	-0.581154							0.082884	0.08925
-0.398801	-0.112415	-0.066906	-0.581011							0.082967	0.089355
-0.398718	-0.112834	-0.06649	-0.579225							0.083051	0.089461
-0.398634	-0.113323	-0.066073	-0.579683							0.083134	0.089567
-0.398551	-0.113918	-0.065656	-0.580037							0.083217	0.089673
-0.398468	-0.114445	-0.06524	-0.579687							0.083301	0.089778
-0.398384	-0.114694	-0.064823	-0.578605							0.083384	0.089883
-0.398301	-0.114912	-0.064407	-0.577173							0.083467	0.089989
-0.398218	-0.115093	-0.06399	-0.574831							0.08355	0.090094
-0.398134	-0.115231	-0.063574	-0.57294							0.083634	0.090199
-0.398051	-0.115334	-0.063157	-0.573684							0.083717	0.090304
-0.397968	-0.115354	-0.062741	-0.5746							0.0838	0.09041
-0.397885	-0.115336	-0.062324	-0.575238							0.083884	0.090515
-0.397801	-0.115011	-0.061908	-0.575869							0.083967	0.09062
-0.397718	-0.114661	-0.061491	-0.574994							0.08405	0.090725
-0.397635	-0.114095	-0.061075	-0.574363							0.084134	0.090831
-0.397551	-0.113325	-0.060658	-0.575388							0.084217	0.090935
-0.397468	-0.112739	-0.060242	-0.57589							0.0843	0.09104
-0.397385	-0.112294	-0.059825	-0.577091							0.084384	0.091145
-0.397301	-0.111849	-0.059409	-0.579368							0.084467	0.09125
-0.397218	-0.111699	-0.058992	-0.579297							0.08455	0.091355
-0.397135	-0.111894	-0.058576	-0.57929							0.084633	0.091459
-0.397052	-0.111945	-0.058159	-0.579376							0.084717	0.091564
-0.396968	-0.111954	-0.057742	-0.578592							0.0848	0.091669
-0.396885	-0.111957	-0.057326	-0.578687							0.084883	0.091774
-0.396802	-0.111593	-0.056909	-0.579364							0.084967	0.091879
-0.396718	-0.11125	-0.056493	-0.579801							0.08505	0.091931
-0.396635	-0.111092	-0.056076	-0.580492							0.085133	0.091983
-0.396552	-0.110936	-0.05566	-0.581094							0.085216	0.092035
-0.396468	-0.110833	-0.055243	-0.580334							0.0853	0.092087
-0.396385	-0.111024	-0.054827	-0.580135							0.085383	0.092139
-0.396302	-0.111203	-0.05441	-0.580204							0.085466	0.092191
-0.396219	-0.11136	-0.053994	-0.580612							0.08555	0.092243
-0.396135	-0.111522	-0.053577	-0.58142							0.085633	0.092295
-0.396052	-0.111538	-0.053161	-0.582325							0.085716	0.092348
-0.395969	-0.111426	-0.052744	-0.582896							0.0858	0.0924
-0.395885	-0.111523	-0.052328	-0.583201							0.085883	0.092504
-0.395802	-0.11167	-0.051911	-0.584939							0.085966	0.092608
-0.395719	-0.111816	-0.051495	-0.585367							0.08605	0.092712
-0.395635	-0.112109	-0.051078	-0.585935							0.086133	0.092816
-0.395552	-0.112432	-0.050661	-0.587428							0.086216	0.09292
-0.395469	-0.112728	-0.050245	-0.58806							0.086299	0.093024
-0.395386	-0.112999	-0.049828	-0.587727							0.086383	0.093128
-0.395302	-0.113277	-0.049412	-0.588193							0.086466	0.093232
-0.395219	-0.113615	-0.048995	-0.588811							0.086549	0.093336
-0.395136	-0.113965	-0.048579	-0.589751							0.086633	0.09344
-0.395052	-0.114388	-0.048162	-0.59091							0.086716	0.093544
-0.394969	-0.114835	-0.047746	-0.590113							0.086799	0.093647
-0.394886	-0.115242	-0.047329	-0.590264							0.086883	0.093751
-0.394802	-0.115489	-0.046913	-0.589704							0.086966	0.093855
-0.394719	-0.115407	-0.046496	-0.588202							0.087049	0.093958
-0.394636	-0.115064	-0.04608	-0.588531							0.087132	0.094062
-0.394552	-0.11471	-0.045663	-0.589415							0.087216	0.094165
-0.394469	-0.114293	-0.045247	-0.589773							0.087299	0.094269
-0.394386	-0.113942	-0.04483	-0.590977							0.087382	0.094373
-0.394303	-0.114043	-0.044414	-0.592943							0.087466	0.094476
-0.394219	-0.114263	-0.043997	-0.592479							0.087549	0.094579
-0.394136	-0.114475	-0.043581	-0.592331							0.087632	0.094682
-0.394053	-0.114739	-0.043164	-0.593591							0.087716	0.094785
-0.393969	-0.114953	-0.042747	-0.594438							0.087799	0.094888
-0.393886	-0.114988	-0.042331	-0.596024							0.087882	0.094992
-0.393803	-0.115031	-0.041914	-0.596422							0.087965	0.095095
-0.393719	-0.115155	-0.041498	-0.596771							0.088049	0.095198
-0.393636	-0.115545	-0.041081	-0.596395							0.088132	0.095301
-0.393553	-0.115904	-0.040665	-0.595675							0.088215	0.095404
-0.39347	-0.116255	-0.040248	-0.593405							0.088299	0.095507
-0.393386	-0.116562	-0.039832	-0.592934							0.088382	0.09561
-0.393303	-0.116729	-0.039415	-0.592462							0.088465	0.095712
-0.39322	-0.116799	-0.038999	-0.590236							0.088549	0.095815
-0.393136	-0.116993	-0.038582	-0.58942							0.088632	0.095917
-0.393053	-0.117223	-0.038166	-0.588526							0.088715	0.09602
-0.39297	-0.117471	-0.037749	-0.586864							0.088798	0.096122
-0.392886	-0.117862	-0.037333	-0.586107							0.088882	0.096225
-0.392803	-0.118278	-0.036916	-0.586394							0.088965	0.096328
-0.39272	-0.118634	-0.0365	-0.585689							0.089048	0.09643
-0.392637	-0.118995	-0.036083	-0.587462							0.089132	0.096533
-0.392553	-0.119263	-0.035666	-0.589582							0.089215	0.096584
-0.39247	-0.119392	-0.03525	-0.589656							0.089298	0.096635
-0.392387	-0.119477	-0.034833	-0.590264							0.089382	0.096686
-0.392303	-0.119433	-0.034417	-0.589731							0.089465	0.096737
-0.39222	-0.119393	-0.034	-0.589971							0.089548	0.096788
-0.392137	-0.119365	-0.033584	-0.590788							0.089631	0.096839
-0.392053	-0.11935	-0.033167	-0.590282							0.089715	0.09689
-0.39197	-0.119339	-0.032751	-0.588733							0.089798	0.096941
-0.391887	-0.119337	-0.032334	-0.587184							0.089881	0.096992
-0.391804	-0.119266	-0.031918	-0.584775							0.089965	0.097043
-0.39172	-0.119043	-0.031501	-0.582662							0.090048	0.097145
-0.391637	-0.118765	-0.031085	-0.583743							0.090131	0.097246
-0.391554	-0.118469	-0.030668	-0.583695							0.090215	0.097348
-0.39147	-0.118162	-0.030252	-0.585132							0.090298	0.09745
-0.391387	-0.117856	-0.029835	-0.584812							0.090381	0.097552
-0.391304	-0.11759	-0.029419	-0.583061							0.090464	0.097654
-0.39122	-0.117378	-0.029002	-0.582543							0.090548	0.097756
-0.391137	-0.117266	-0.028585	-0.583182							0.090631	0.097857
-0.391054	-0.117183	-0.028169	-0.584615							0.090714	0.097959
-0.390971	-0.117065	-0.027752	-0.585307							0.090798	0.098061
-0.390887	-0.11688	-0.027336	-0.5864							0.090881	0.098162
-0.390804	-0.116546	-0.026919	-0.584704							0.090964	0.098264
-0.390721	-0.115953	-0.026503	-0.584314							0.091048	0.098365
-0.390637	-0.115464	-0.026086	-0.583464							0.091131	0.098466
-0.390554	-0.115298	-0.02567	-0.582026							0.091214	0.098567
-0.390471	-0.115337	-0.025253	-0.583389							0.091297	0.098669
-0.390387	-0.115558	-0.024837	-0.584738							0.091381	0.09877
-0.390304	-0.116107	-0.02442	-0.585226							0.091464	0.098871
-0.390221	-0.116484	-0.024004	-0.585428							0.091547	0.098973
-0.390138	-0.116468	-0.023587	-0.585526							0.091631	0.099074
-0.390054	-0.116353	-0.023171	-0.584948							0.091714	0.099175
-0.389971	-0.116125	-0.022754	-0.585303							0.091797	0.099276
-0.389888	-0.115756	-0.022338	-0.583855							0.091881	0.099376
-0.389804	-0.115503	-0.021921	-0.583464							0.091964	0.099477
-0.389721	-0.11537	-0.021504	-0.58515							0.092047	0.099578
-0.389638	-0.115221	-0.021088	-0.58578							0.09213	0.099679
-0.389554	-0.11498	-0.020671	-0.586426							0.092214	0.099779
-0.389471	-0.114683	-0.020255	-0.585767							0.092297	0.09988
-0.389388	-0.114406	-0.019838	-0.584725							0.09238	0.099981
-0.389305	-0.114136	-0.019422	-0.583948							0.092464	0.100082
-0.389221	-0.113932	-0.019005	-0.583452							0.092547	0.100182
-0.389138	-0.113876	-0.018589	-0.584364							0.09263	0.100282
-0.389055	-0.113827	-0.018172	-0.584688							0.092714	0.100382
-0.388971	-0.113687	-0.017756	-0.584259							0.092797	0.100483
-0.388888	-0.113517	-0.017339	-0.582765							0.09288	0.100583
-0.388805	-0.113455	-0.016923	-0.583355							0.092963	0.100683
-0.388721	-0.113524	-0.016506	-0.584226							0.093047	0.100783
-0.388638	-0.113628	-0.01609	-0.586409							0.09313	0.100884
-0.388555	-0.113759	-0.015673	-0.586996							0.093213	0.100984
-0.388472	-0.113903	-0.015257	-0.588751							0.093297	0.101084
-0.388388	-0.113926	-0.01484	-0.588686							0.09338	0.101184
-0.388305	-0.113771	-0.014424	-0.5888							0.093463	0.101284
-0.388222	-0.113672	-0.014007	-0.591373							0.093547	0.101383
-0.388138	-0.113683	-0.01359	-0.590825							0.09363	0.101483
-0.388055	-0.113694	-0.013174	-0.592151							0.093713	0.101583
-0.387972	-0.113724	-0.012757	-0.591212							0.093796	0.101682
-0.387888	-0.113851	-0.012341	-0.589104							0.09388	0.101782
-0.387805	-0.11397	-0.011924	-0.586177							0.093963	0.101882
-0.387722	-0.114083	-0.011508	-0.583448							0.094046	0.101982
-0.387639	-0.114189	-0.011091	-0.581253							0.09413	0.102081
-0.387555	-0.114271	-0.010675	-0.580651							0.094213	0.102081
-0.387472	-0.114324	-0.010258	-0.581683							0.094296	0.102081
-0.387389	-0.114372	-0.009842	-0.581114							0.09438	0.102081
-0.387305	-0.114437	-0.009425	-0.580639							0.094463	0.102081
-0.387222	-0.114514	-0.009009	-0.581281							0.094546	0.102081
-0.387139	-0.114567	-0.008592	-0.581203							0.094629	0.102081
-0.387055	-0.1143	-0.008176	-0.580781							0.094713	0.102081
-0.386972	-0.1139	-0.007759	-0.581499							0.094796	0.102081
-0.386889	-0.113393	-0.007343	-0.583497							0.094879	0.102081
-0.386806	-0.112809	-0.006926	-0.5836							0.094963	0.102081
-0.386722	-0.112211	-0.006509	-0.581317							0.095046	0.102181
-0.386639	-0.111771	-0.006093	-0.57971							0.095129	0.10228
-0.386556	-0.111573	-0.005676	-0.5799							0.095213	0.102379
-0.386472	-0.11146	-0.00526	-0.579916							0.095296	0.102478
-0.386389	-0.111625	-0.004843	-0.578643							0.095379	0.102577
-0.386306	-0.11181	-0.004427	-0.577835							0.095462	0.102676
-0.386222	-0.112062	-0.00401	-0.578775							0.095546	0.102776
-0.386139	-0.112517	-0.003594	-0.579614							0.095629	0.102875
-0.386056	-0.112959	-0.003177	-0.578867							0.095712	0.102974
-0.385973	-0.112994	-0.002761	-0.578967							0.095796	0.103073
-0.385889	-0.112956	-0.002344	-0.580218							0.095879	0.103172
-0.385806	-0.112862	-0.001928	-0.580693							0.095962	0.10327
-0.385723	-0.112714	-0.001511	-0.579618							0.096046	0.103369
-0.385639	-0.112582	-0.001095	-0.251503							0.096129	0.103468
-0.385556	-0.112659	-0.000678	-0.000657							0.096212	0.103566
-0.385473	-0.112782	-0.000262	-0.001534							0.096296	0.103665
-0.385389	-0.112915	0.000155	-0.001107							0.096379	0.103763
-0.385306	-0.113052	0.000571	0.001431							0.096462	0.103862
-0.385223	-0.113236	0.000988	0.004321							0.096545	0.103961
-0.38514	-0.11353	0.001405	0.006465							0.096629	0.104059
-0.385056	-0.113864	0.001821	0.009091							0.096712	0.104157
-0.384973	-0.114389	0.002238	0.013106							0.096795	0.104256
-0.38489	-0.114941	0.002654	0.016051							0.096879	0.104354
-0.384806	-0.115355	0.003071	0.018395							0.096962	0.104452
-0.384723	-0.11565	0.003487	0.021792							0.097045	0.10455
-0.38464	-0.115834	0.003904	0.025728							0.097128	0.104648
-0.384556	-0.115848	0.00432	0.029395							0.097212	0.104746
-0.384473	-0.115835	0.004737	0.031411							0.097295	0.104844
-0.38439	-0.115627	0.005153	0.031958							0.097378	0.104942
-0.384307	-0.115363	0.00557	0.033583							0.097462	0.10504
-0.384223	-0.115247	0.005986	0.035455							0.097545	0.105138
-0.38414	-0.115302	0.006403	0.035725							0.097628	0.105235
-0.384057	-0.115381	0.006819	0.035098							0.097712	0.105333
-0.383973	-0.115736	0.007236	0.035064							0.097795	0.10543
-0.38389	-0.116108	0.007652	0.03517							0.097878	0.105528
-0.383807	-0.116404	0.008069	0.034438							0.097962	0.105625
-0.383723	-0.116659	0.008486	0.033238							0.098045	0.105723
-0.38364	-0.116903	0.008902	0.032177							0.098128	0.10582
-0.383557	-0.11704	0.009319	0.031644							0.098211	0.105918
-0.383474	-0.117164	0.009735	0.030848							0.098295	0.106015
-0.38339	-0.116984	0.010152	0.02885							0.098378	0.106112
-0.383307	-0.116739	0.010568	0.026153							0.098461	0.106209
-0.383224	-0.116523	0.010985	0.023813							0.098545	0.106306
-0.38314	-0.116348	0.011401	0.022115							0.098628	0.106403
-0.383057	-0.116242	0.011818	0.021127							0.098711	0.1065
-0.382974	-0.116405	0.012234	0.021211							0.098794	0.106597
-0.38289	-0.116591	0.012651	0.021345							0.098878	0.106694
-0.382807	-0.117143	0.013067	0.020006							0.098961	0.106791
-0.382724	-0.117898	0.013484	0.019969							0.099044	0.106888
-0.382641	-0.118618	0.0139	0.019257							0.099128	0.106985
-0.382557	-0.119348	0.014317	0.019502							0.099211	0.107081
-0.382474	-0.120058	0.014733	0.02329							0.099294	0.107178
-0.382391	-0.120368	0.01515	0.026226							0.099378	0.107274
-0.382307	-0.120648	0.015567	0.027324							0.099461	0.107371
-0.382224	-0.120855	0.015983	0.027783							0.099544	0.107467
-0.382141	-0.121	0.0164	0.028087							0.099628	0.107564
-0.382057	-0.12106	0.016816	0.027696							0.099711	0.10766
-0.381974	-0.12091	0.017233	0.028307							0.099794	0.107756
-0.381891	-0.120763	0.017649	0.027661							0.099877	0.107853
-0.381808	-0.120849	0.018066	0.028106							0.099961	0.107949
-0.381724	-0.120939	0.018482	0.029155							0.100044	0.108045
-0.381641	-0.121104	0.018899	0.027945							0.100127	0.108141
-0.381558	-0.121307	0.019315	0.028271							0.100211	0.108237
-0.381474	-0.121467	0.019732	0.029126							0.100294	0.108333
-0.381391	-0.121561	0.020148	0.03047							0.100377	0.108428
-0.381308	-0.12165	0.020565	0.030429							0.10046	0.108524
-0.381224	-0.121732	0.020981	0.030379							0.100544	0.10862
-0.381141	-0.121807	0.021398	0.030921							0.100627	0.108716
-0.381058	-0.121666	0.021814	0.030996							0.10071	0.108812
-0.380975	-0.121385	0.022231	0.031108							0.100794	0.108908
-0.380891	-0.121075	0.022648	0.030642							0.100877	0.109003
-0.380808	-0.120541	0.023064	0.032354							0.10096	0.109098
-0.380725	-0.120031	0.023481	0.031131							0.101044	0.109193
-0.380641	-0.119615	0.023897	0.02981							0.101127	0.109289
-0.380558	-0.119217	0.024314	0.028366							0.10121	0.109384
-0.380475	-0.118934	0.02473	0.027446							0.101294	0.109479
-0.380391	-0.118813	0.025147	0.028213							0.101377	0.109575
-0.380308	-0.11866	0.025563	0.030559							0.10146	0.10967
-0.380225	-0.118393	0.02598	0.033422							0.101543	0.109765
-0.380141	-0.118113	0.026396	0.03528							0.101627	0.10986
-0.380058	-0.117665	0.026813	0.035377							0.10171	0.109955
-0.379975	-0.117058	0.027229	0.033804							0.101793	0.11005
-0.379892	-0.116466	0.027646	0.035739							0.101877	0.110145
-0.379808	-0.11592	0.028062	0.036689							0.10196	0.110239
-0.379725	-0.115382	0.028479	0.036763							0.102043	0.110334
-0.379642	-0.114934	0.028895	0.03738							0.102127	0.110429
-0.379558	-0.114539	0.029312	0.039372							0.10221	0.110523
-0.379475	-0.114304	0.029729	0.03956							0.102293	0.110618
-0.379392	-0.114213	0.030145	0.03998							0.102376	0.110713
-0.379308	-0.114159	0.030562	0.040589							0.10246	0.110808
-0.379225	-0.114405	0.030978	0.041882							0.102543	0.110902
-0.379142	-0.114685	0.031395	0.043464							0.102626	0.110996
-0.379059	-0.114991	0.031811	0.044842							0.10271	0.11109
-0.378975	-0.115299	0.032228	0.04576							0.102793	0.111184
-0.378892	-0.1155	0.032644	0.047655							0.102876	0.111278
-0.378809	-0.115453	0.033061	0.050847							0.10296	0.111372
-0.378725	-0.115326	0.033477	0.050113							0.103043	0.111467
-0.378642	-0.115014	0.033894	0.049908							0.103126	0.111561
-0.378559	-0.114707	0.03431	0.049209							0.103209	0.111655
-0.378475	-0.114415	0.034727	0.049679							0.103293	0.111749
-0.378392	-0.114148	0.035143	0.049527							0.103376	0.111842
-0.378309	-0.113967	0.03556	0.047532							0.103459	0.111936
-0.378226	-0.113848	0.035976	0.045878							0.103543	0.11203
-0.378142	-0.113745	0.036393	0.046599							0.103626	0.112123
-0.378059	-0.113716	0.036809	0.048164							0.103709	0.112217
-0.377976	-0.113759	0.037226	0.046816							0.103793	0.11231
-0.377892	-0.113959	0.037643	0.04887							0.103876	0.112404
-0.377809	-0.114233	0.038059	0.050983							0.103959	0.112497
-0.377726	-0.114465	0.038476	0.051783							0.104042	0.112591
-0.377642	-0.114501	0.038892	0.050607							0.104126	0.112685
-0.377559	-0.114482	0.039309	0.051757							0.104209	0.112778
-0.377476	-0.114211	0.039725	0.055476							0.104292	0.112871
-0.377393	-0.113952	0.040142	0.058048							0.104376	0.112964
-0.377309	-0.113746	0.040558	0.058323							0.104459	0.113057
-0.377226	-0.113598	0.040975	0.058535							0.104542	0.11315
-0.377143	-0.113465	0.041391	0.059642							0.104626	0.113242
-0.377059	-0.113362	0.041808	0.060009							0.104709	0.113335
-0.376976	-0.113302	0.042224	0.058435							0.104792	0.113428
-0.376893	-0.113451	0.042641	0.057379							0.104875	0.113521
-0.376809	-0.113707	0.043057	0.057909							0.104959	0.113614
-0.376726	-0.113973	0.043474	0.059001							0.105042	0.113707
-0.376643	-0.114235	0.04389	0.059908							0.105125	0.113799
-0.37656	-0.114466	0.044307	0.059582							0.105209	0.113892
-0.376476	-0.114625	0.044723	0.059699							0.105292	0.113984
-0.376393	-0.114769	0.04514	0.060639							0.105375	0.114076
-0.37631	-0.114889	0.045557	0.059885							0.105459	0.114169
-0.376226	-0.115003	0.045973	0.058401							0.105542	0.114261
-0.376143	-0.115172	0.04639	0.058256							0.105625	0.114354
-0.37606	-0.115439	0.046806	0.058875							0.105708	0.114446
-0.375976	-0.115684	0.047223	0.059412							0.105792	0.114539
-0.375893	-0.115897	0.047639	0.058247							0.105875	0.11463
-0.37581	-0.116104	0.048056	0.056766							0.105958	0.114722
-0.375727	-0.116282	0.048472	0.057512							0.106042	0.114814
-0.375643	-0.116427	0.048889	0.05819							0.106125	0.114906
-0.37556	-0.116622	0.049305	0.056937							0.106208	0.114998
-0.375477	-0.116977	0.049722	0.056146							0.106292	0.11509
-0.375393	-0.117285	0.050138	0.056373							0.106375	0.115181
-0.37531	-0.117429	0.050555	0.056228							0.106458	0.115273
-0.375227	-0.117448	0.050971	0.056071							0.106541	0.115365
-0.375143	-0.11742	0.051388	0.056142							0.106625	0.115457
-0.37506	-0.11735	0.051804	0.05774							0.106708	0.115548
-0.374977	-0.117272	0.052221	0.058744							0.106791	0.115639
-0.374894	-0.117173	0.052638	0.057827							0.106875	0.115731
-0.37481	-0.117076	0.053054	0.057466							0.106958	0.115822
-0.374727	-0.116993	0.053471	0.059655							0.107041	0.115913
-0.374644	-0.116934	0.053887	0.062691							0.107125	0.116004
-0.37456	-0.116985	0.054304	0.065806							0.107208	0.116096
-0.374477	-0.117185	0.05472	0.070469							0.107291	0.116187
-0.374394	-0.117427	0.055137	0.073599							0.107374	0.116278
-0.37431	-0.117712	0.055553	0.074059							0.107458	0.116369
-0.374227	-0.117974	0.05597	0.07433							0.107541	0.11646
-0.374144	-0.118156	0.056386	0.076682							0.107624	0.116551
-0.374061	-0.11831	0.056803	0.079745							0.107708	0.116641
-0.373977	-0.118521	0.057219	0.081615							0.107791	0.116732
-0.373894	-0.11877	0.057636	0.081423							0.107874	0.116823
-0.373811	-0.11896	0.058052	0.081474							0.107958	0.116913
-0.373727	-0.119011	0.058469	0.081621							0.108041	0.117004
-0.373644	-0.118935	0.058885	0.080287							0.108124	0.117095
-0.373561	-0.118728	0.059302	0.079932							0.108207	0.117185
-0.373477	-0.118478	0.059719	0.081683							0.108291	0.117276
-0.373394	-0.118341	0.060135	0.083958							0.108374	0.117366
-0.373311	-0.118392	0.060552	0.084772							0.108457	0.117456
-0.373228	-0.118456	0.060968	0.084777							0.108541	0.117546
-0.373144	-0.118535	0.061385	0.085748							0.108624	0.117636
-0.373061	-0.118612	0.061801	0.088344							0.108707	0.117726
-0.372978	-0.11867	0.062218	0.089945							0.108791	0.117817
-0.372894	-0.118736	0.062634	0.09037							0.108874	0.117907
-0.372811	-0.118899	0.063051	0.091469							0.108957	0.117997
-0.372728	-0.119138	0.063467	0.093306							0.10904	0.118087
-0.372644	-0.119372	0.063884	0.096523							0.109124	0.118177
-0.372561	-0.119614	0.0643	0.097663							0.109207	0.118266
-0.372478	-0.119763	0.064717	0.097759							0.10929	0.118356
-0.372395	-0.119715	0.065133	0.099814							0.109374	0.118445
-0.372311	-0.119546	0.06555	0.101237							0.109457	0.118535
-0.372228	-0.11939	0.065966	0.100442							0.10954	0.118624
-0.372145	-0.11926	0.066383	0.100634							0.109624	0.118714
-0.372061	-0.119263	0.066799	0.103306							0.109707	0.118803
-0.371978	-0.119463	0.067216	0.106262							0.10979	0.118893
-0.371895	-0.119703	0.067633	0.107611							0.109874	0.118982
-0.371811	-0.119962	0.068049	0.107363							0.109957	0.119072
-0.371728	-0.120245	0.068466	0.10794							0.11004	0.119161
-0.371645	-0.120506	0.068882	0.108552							0.110123	0.11925
-0.371562	-0.120739	0.069299	0.108647							0.110207	0.119339
-0.371478	-0.120971	0.069715	0.109781							0.11029	0.119427
-0.371395	-0.121108	0.070132	0.113459							0.110373	0.119516
-0.371312	-0.121126	0.070548	0.115735							0.110457	0.119605
-0.371228	-0.12111	0.070965	0.115303							0.11054	0.119694
-0.371145	-0.121071	0.071381	0.114171							0.110623	0.119783
-0.371062	-0.121052	0.071798	0.113772							0.110706	0.119872
-0.370978	-0.121083	0.072214	0.113696							0.11079	0.119961
-0.370895	-0.121111	0.072631	0.114559							0.110873	0.120049
-0.370812	-0.121055	0.073047	0.115626							0.110956	0.120138
-0.370729	-0.120947	0.073464	0.116379							0.11104	0.120226
-0.370645	-0.12083	0.07388	0.116868							0.111123	0.120314
-0.370562	-0.120705	0.074297	0.115197							0.111206	0.120403
-0.370479	-0.120594	0.074714	0.116057							0.11129	0.120491
-0.370395	-0.120517	0.07513	0.118553							0.111373	0.120579
-0.370312	-0.120443	0.075547	0.12031							0.111456	0.120668
-0.370229	-0.120317	0.075963	0.120508							0.11154	0.120756
-0.370145	-0.120159	0.07638	0.121035							0.111623	0.120844
-0.370062	-0.119886	0.076796	0.121759							0.111706	0.120932
-0.369979	-0.119468	0.077213	0.123273							0.111789	0.12102
-0.369896	-0.118977	0.077629	0.124282							0.111873	0.121107
-0.369812	-0.118411	0.078046	0.124211							0.111956	0.121195
-0.369729	-0.117819	0.078462	0.123543							0.112039	0.121283
-0.369646	-0.117192	0.078879	0.123882							0.112123	0.121371
-0.369562	-0.116513	0.079295	0.124348							0.112206	0.121458
-0.369479	-0.115909	0.079712	0.123658							0.112289	0.121546
-0.369396	-0.115423	0.080128	0.125495							0.112372	0.121634
-0.369312	-0.115114	0.080545	0.126197							0.112456	0.121722
-0.369229	-0.115127	0.080961	0.127957							0.112539	0.121809
-0.369146	-0.115289	0.081378	0.131232							0.112622	0.121896
-0.369063	-0.11544	0.081795	0.134159							0.112706	0.121983
-0.368979	-0.115576	0.082211	0.137891							0.112789	0.12207
-0.368896	-0.115677	0.082628	0.143276							0.112872	0.122157
-0.368813	-0.115727	0.083044	0.145024							0.112956	0.122245
-0.368729	-0.115714	0.083461	0.146565							0.113039	0.122332
-0.368646	-0.115596	0.083877	0.148463							0.113122	0.122419
-0.368563	-0.115428	0.084294	0.147931							0.113206	0.122506
-0.368479	-0.115207	0.08471	0.14764							0.113289	0.122593
-0.368396	-0.114955	0.085127	0.146962							0.113372	0.12268
-0.368313	-0.114836	0.085543	0.145189							0.113455	0.122766
-0.36823	-0.114913	0.08596	0.14494							0.113539	0.122853
-0.368146	-0.115094	0.086376	0.145107							0.113622	0.122939
-0.368063	-0.115419	0.086793	0.143333							0.113705	0.123026
-0.36798	-0.115837	0.087209	0.142778							0.113789	0.123113
-0.367896	-0.116055	0.087626	0.140135							0.113872	0.123199
-0.367813	-0.116122	0.088042	0.138553							0.113955	0.123286
-0.36773	-0.116128	0.088459	0.142104							0.114038	0.123372
-0.367646	-0.115957	0.088876	0.14485							0.114122	0.123459
-0.367563	-0.11571	0.089292	0.145923							0.114205	0.123545
-0.36748	-0.115505	0.089709	0.146606							0.114288	0.123631
-0.367397	-0.115309	0.090125	0.148739							0.114372	0.123717
-0.367313	-0.115221	0.090542	0.150986							0.114455	0.123803
-0.36723	-0.115283	0.090958	0.152508							0.114538	0.123889
-0.367147	-0.115413	0.091375	0.153803							0.114622	0.123975
-0.367063	-0.115577	0.091791	0.157149							0.114705	0.124061
-0.36698	-0.11576	0.092208	0.159961							0.114788	0.124147
-0.366897	-0.115975	0.092624	0.160462							0.114872	0.124233
-0.366813	-0.11622	0.093041	0.162394							0.114955	0.124319
-0.36673	-0.116509	0.093457	0.165663							0.115038	0.124404
-0.366647	-0.116899	0.093874	0.168135							0.115121	0.12449
-0.366563	-0.117306	0.09429	0.16795							0.115205	0.124575
-0.36648	-0.117513	0.094707	0.166833							0.115288	0.12466
-0.366397	-0.117609	0.095123	0.166236							0.115371	0.124746
-0.366314	-0.11767	0.09554	0.165932							0.115455	0.124831
-0.36623	-0.117699	0.095956	0.165996							0.115538	0.124917
-0.366147	-0.117721	0.096373	0.167128							0.115621	0.125002
-0.366064	-0.117898	0.09679	0.168417							0.115705	0.125087
-0.36598	-0.118135	0.097206	0.169368							0.115788	0.125173
-0.365897	-0.118545	0.097623	0.168862							0.115871	0.125258
-0.365814	-0.119092	0.098039	0.167176							0.115954	0.125342
-0.36573	-0.119561	0.098456	0.166609							0.116038	0.125427
-0.365647	-0.119857	0.098872	0.166506							0.116121	0.125512
-0.365564	-0.120101	0.099289	0.165851							0.116204	0.125597
-0.365481	-0.120411	0.099705	0.166431							0.116288	0.125682
-0.365397	-0.120759	0.100122	0.167229							0.116371	0.125766
-0.365314	-0.121076	0.100538	0.167978							0.116454	0.125851
-0.365231	-0.121364	0.100955	0.169287							0.116538	0.125936
-0.365147	-0.121445	0.101371	0.169569							0.116621	0.126021
-0.365064	-0.121197	0.101788	0.168823							0.116704	0.126105
-0.364981	-0.120854	0.102204	0.169009							0.116787	0.126189
-0.364897	-0.12052	0.102621	0.170149							0.116871	0.126273
-0.364814	-0.120189	0.103037	0.172699							0.116954	0.126358
-0.364731	-0.119925	0.103454	0.174866							0.117037	0.126442
-0.364648	-0.119693	0.103871	0.176449							0.117121	0.126526
-0.364564	-0.11948	0.104287	0.177455							0.117204	0.12661
-0.364481	-0.11939	0.104704	0.176223							0.117287	0.126695
-0.364398	-0.119331	0.10512	0.175326							0.117371	0.126779
-0.364314	-0.119333	0.105537	0.175925							0.117454	0.126863
-0.364231	-0.119355	0.105953	0.177869							0.117537	0.126947
-0.364148	-0.11949	0.10637	0.178991							0.11762	0.12703
-0.364064	-0.119817	0.106786	0.178356							0.117704	0.127114
-0.363981	-0.120131	0.107203	0.176347							0.117787	0.127198
-0.363898	-0.120254	0.107619	0.175699							0.11787	0.127281
-0.363815	-0.120354	0.108036	0.176173							0.117954	0.127365
-0.363731	-0.120275	0.108452	0.178438							0.118037	0.127449
-0.363648	-0.120107	0.108869	0.182016							0.11812	0.127532
-0.363565	-0.119975	0.109285	0.184007							0.118204	0.127616
-0.363481	-0.120046	0.109702	0.185152							0.118287	0.127699
-0.363398	-0.120197	0.110118	0.186439							0.11837	0.127783
-0.363315	-0.120502	0.110535	0.188134							0.118453	0.127866
-0.363231	-0.120839	0.110952	0.191128							0.118537	0.127949
-0.363148	-0.121062	0.111368	0.195106							0.11862	0.128032
-0.363065	-0.12111	0.111785	0.197873							0.118703	0.128115
-0.362982	-0.121142	0.112201	0.198717							0.118787	0.128198
-0.362898	-0.121115	0.112618	0.196893							0.11887	0.128281
-0.362815	-0.121074	0.113034	0.195029							0.118953	0.128364
-0.362732	-0.120987	0.113451	0.194149							0.119037	0.128447
-0.362648	-0.120882	0.113867	0.193505							0.11912	0.12853
-0.362565	-0.120756	0.114284	0.193494							0.119203	0.128612
-0.362482	-0.120446	0.1147	0.194787							0.119286	0.128695
-0.362398	-0.120112	0.115117	0.194919							0.11937	0.128777
-0.362315	-0.120032	0.115533	0.193647							0.119453	0.12886
-0.362232	-0.120014	0.11595	0.193487							0.119536	0.128942
-0.362149	-0.120043	0.116366	0.194007							0.11962	0.129025
-0.362065	-0.120241	0.116783	0.196873							0.119703	0.129107
-0.361982	-0.12045	0.117199	0.200464							0.119786	0.12919
-0.361899	-0.120474	0.117616	0.201591							0.11987	0.129272
-0.361815	-0.120461	0.118032	0.202914							0.119953	0.129355
-0.361732	-0.120375	0.118449	0.204636							0.120036	0.129437
-0.361649	-0.120185	0.118866	0.204317							0.120119	0.129519
-0.361565	-0.120082	0.119282	0.205383							0.120203	0.1296
-0.361482	-0.12019	0.119699	0.207302							0.120286	0.129682
-0.361399	-0.120311	0.120115	0.208305							0.120369	0.129764
-0.361316	-0.12051	0.120532	0.209509							0.120453	0.129846
-0.361232	-0.120729	0.120948	0.209179							0.120536	0.129928
-0.361149	-0.120994	0.121365	0.207243							0.120619	0.13001
-0.361066	-0.12128	0.121781	0.205877							0.120703	0.130092
-0.360982	-0.121567	0.122198	0.204379							0.120786	0.130174
-0.360899	-0.122069	0.122614	0.202628							0.120869	0.130255
-0.360816	-0.122548	0.123031	0.202299							0.120952	0.130336
-0.360732	-0.123016	0.123447	0.202268							0.121036	0.130418
-0.360649	-0.123483	0.123864	0.202754							0.121119	0.130499
-0.360566	-0.123988	0.12428	0.203897							0.121202	0.13058
-0.360483	-0.124501	0.124697	0.20517							0.121286	0.130661
-0.360399	-0.124997	0.125113	0.205208							0.121369	0.130743
-0.360316	-0.125379	0.12553	0.204876							0.121452	0.130824
-0.360233	-0.125728	0.125946	0.205233							0.121536	0.130905
-0.360149	-0.12601	0.126363	0.205503							0.121619	0.130987
-0.360066	-0.126024	0.12678	0.206103							0.121702	0.131067
-0.359983	-0.125893	0.127196	0.206987							0.121785	0.131148
-0.359899	-0.12558	0.127613	0.207344							0.121869	0.131229
-0.359816	-0.125268	0.128029	0.207252							0.121952	0.13131
-0.359733	-0.124895	0.128446	0.205483							0.122035	0.13139
-0.35965	-0.124489	0.128862	0.202168							0.122119	0.131471
-0.359566	-0.124296	0.129279	0.202221							0.122202	0.131552
-0.359483	-0.124145	0.129695	0.204391							0.122285	0.131633
-0.3594	-0.124011	0.130112	0.206143							0.122369	0.131713
-0.359316	-0.123969	0.130528	0.207902							0.122452	0.131794
-0.359233	-0.12402	0.130945	0.20984							0.122535	0.131874
-0.35915	-0.12389	0.131361	0.209188							0.122618	0.131954
-0.359066	-0.123769	0.131778	0.207082							0.122702	0.132034
-0.358983	-0.123651	0.132194	0.204458							0.122785	0.132115
-0.3589	-0.123655	0.132611	0.20412							0.122868	0.132195
-0.358817	-0.123711	0.133027	0.205853							0.122952	0.132275
-0.358733	-0.123827	0.133444	0.20687							0.123035	0.132355
-0.35865	-0.12396	0.133861	0.206331							0.123118	0.132435
-0.358567	-0.12409	0.134277	0.206686							0.123202	0.132515
-0.358483	-0.12432	0.134694	0.207739							0.123285	0.132596
-0.3584	-0.124621	0.13511	0.206499							0.123368	0.132675
-0.358317	-0.125088	0.135527	0.205603							0.123452	0.132755
-0.358233	-0.125579	0.135943	0.205326							0.123535	0.132834
-0.35815	-0.125956	0.13636	0.206763							0.123618	0.132914
-0.358067	-0.125977	0.136776	0.210262							0.123701	0.132993
-0.357984	-0.125932	0.137193	0.21263							0.123785	0.133073
-0.3579	-0.125738	0.137609	0.214705							0.123868	0.133152
-0.357817	-0.125545	0.138026	0.217057							0.123951	0.133232
-0.357734	-0.125367	0.138442	0.218902							0.124035	0.133312
-0.35765	-0.125238	0.138859	0.219586							0.124118	0.133391
-0.357567	-0.125181	0.139275	0.222144							0.124201	0.13347
-0.357484	-0.125223	0.139692	0.226047							0.124284	0.133549
-0.3574	-0.125284	0.140108	0.22861							0.124368	0.133628
-0.357317	-0.125507	0.140525	0.230132							0.124451	0.133707
-0.357234	-0.125879	0.140942	0.228342							0.124534	0.133786
-0.357151	-0.126161	0.141358	0.227438							0.124618	0.133865
-0.357067	-0.126435	0.141775	0.227341							0.124701	0.133944
-0.356984	-0.126672	0.142191	0.226689							0.124784	0.134023
-0.356901	-0.126771	0.142608	0.22559							0.124868	0.134102
-0.356817	-0.12687	0.143024	0.225026							0.124951	0.134181
-0.356734	-0.126779	0.143441	0.223715							0.125034	0.13426
-0.356651	-0.126687	0.143857	0.22309							0.125118	0.134338
-0.356567	-0.12651	0.144274	0.225239							0.125201	0.134416
-0.356484	-0.126246	0.14469	0.228212							0.125284	0.134495
-0.356401	-0.125982	0.145107	0.230679							0.125367	0.134573
-0.356318	-0.125648	0.145523	0.231567							0.125451	0.134652
-0.356234	-0.125334	0.14594	0.230116							0.125534	0.13473
-0.356151	-0.124893	0.146356	0.229205							0.125617	0.134809
-0.356068	-0.124363	0.146773	0.227799							0.125701	0.134887
-0.355984	-0.123944	0.147189	0.227524							0.125784	0.134965
-0.355901	-0.123784	0.147606	0.228411							0.125867	0.135121
-0.355818	-0.123642	0.148023	0.228671							0.12595	0.135277
-0.355734	-0.12391	0.148439	0.228672							0.126034	0.135433
-0.355651	-0.12418	0.148856	0.228914							0.126117	0.135588
-0.355568	-0.124507	0.149272	0.228946							0.1262	0.135744
-0.355485	-0.124874	0.149689	0.228351							0.126284	0.1359
-0.355401	-0.125195	0.150105	0.227421							0.126367	0.136056
-0.355318	-0.125427	0.150522	0.228357							0.12645	0.136211
-0.355235	-0.125637	0.150938	0.230261							0.126534	0.136367
-0.355151	-0.125751	0.151355	0.231859							0.126617	0.136523
-0.355068	-0.125738	0.151771	0.232842							0.1267	0.136599
-0.354985	-0.125794	0.152188	0.232642							0.126784	0.136676
-0.354901	-0.125913	0.152604	0.230616							0.126867	0.136753
-0.354818	-0.126023	0.153021	0.2271							0.12695	0.13683
-0.354735	-0.126015	0.153437	0.22536							0.127033	0.136906
-0.354652	-0.125917	0.153854	0.226013							0.127117	0.136983
-0.354568	-0.125391	0.15427	0.227483							0.1272	0.13706
-0.354485	-0.12478	0.154687	0.227761							0.127283	0.137136
-0.354402	-0.124198	0.155103	0.22905							0.127367	0.137213
-0.354318	-0.123516	0.15552	0.230408							0.12745	0.13729
-0.354235	-0.122787	0.155937	0.230201							0.127533	0.137366
-0.354152	-0.122129	0.156353	0.2311							0.127616	0.137442
-0.354068	-0.121476	0.15677	0.234133							0.1277	0.137518
-0.353985	-0.120903	0.157186	0.236247							0.127783	0.137594
-0.353902	-0.120708	0.157603	0.237533							0.127866	0.13767
-0.353819	-0.120763	0.158019	0.23883							0.12795	0.137747
-0.353735	-0.121098	0.158436	0.240738							0.128033	0.137823
-0.353652	-0.121433	0.158852	0.243095							0.128116	0.137899
-0.353569	-0.12176	0.159269	0.244248							0.1282	0.137975
-0.353485	-0.122035	0.159685	0.244594							0.128283	0.138051
-0.353402	-0.122291	0.160102	0.24559							0.128366	0.138127
-0.353319	-0.122543	0.160518	0.246072							0.12845	0.138202
-0.353235	-0.122761	0.160935	0.244847							0.128533	0.138278
-0.353152	-0.12277	0.161351	0.244711							0.128616	0.138353
-0.353069	-0.122599	0.161768	0.245344							0.128699	0.138429
-0.352986	-0.121977	0.162184	0.244967							0.128783	0.138505
-0.352902	-0.121307	0.162601	0.244072							0.128866	0.13858
-0.352819	-0.120665	0.163018	0.241985							0.128949	0.138656
-0.352736	-0.120117	0.163434	0.239713							0.129033	0.138731
-0.352652	-0.119611	0.163851	0.238137							0.129116	0.138807
-0.352569	-0.11912	0.164267	0.236188							0.129199	0.138882
-0.352486	-0.118643	0.164684	0.234738							0.129283	0.138957
-0.352402	-0.118242	0.1651	0.235229							0.129366	0.139032
-0.352319	-0.11797	0.165517	0.235243							0.129449	0.139107
-0.352236	-0.117957	0.165933	0.234907							0.129532	0.139182
-0.352152	-0.118129	0.16635	0.236072							0.129616	0.139257
-0.352069	-0.118334	0.166766	0.23752							0.129699	0.139332
-0.351986	-0.118653	0.167183	0.239075							0.129782	0.139407
-0.351903	-0.119044	0.167599	0.24094							0.129866	0.139482
-0.351819	-0.119552	0.168016	0.24302							0.129949	0.139557
-0.351736	-0.12015	0.168432	0.244642							0.130032	0.139631
-0.351653	-0.120644	0.168849	0.245697							0.130116	0.139706
-0.351569	-0.120805	0.169265	0.246041							0.130199	0.13978
-0.351486	-0.12087	0.169682	0.246778							0.130282	0.139855
-0.351403	-0.120584	0.170099	0.247257							0.130365	0.139929
-0.351319	-0.120176	0.170515	0.2466							0.130449	0.140004
-0.351236	-0.11983	0.170932	0.245625							0.130532	0.140078
-0.351153	-0.119568	0.171348	0.24633							0.130615	0.140152
-0.35107	-0.119293	0.171765	0.247607							0.130699	0.140227
-0.350986	-0.118981	0.172181	0.248038							0.130782	0.140301
-0.350903	-0.118652	0.172598	0.250082							0.130865	0.140375
-0.35082	-0.11825	0.173014	0.251697							0.130949	0.140449
-0.350736	-0.117811	0.173431	0.252618							0.131032	0.140523
-0.350653	-0.117466	0.173847	0.252685							0.131115	0.140597
-0.35057	-0.117268	0.174264	0.252093							0.131198	0.140671
-0.350486	-0.117212	0.17468	0.250352							0.131282	0.140745
-0.350403	-0.117507	0.175097	0.24948							0.131365	0.140819
-0.35032	-0.117811	0.175513	0.248865							0.131448	0.140892
-0.350237	-0.118013	0.17593	0.248389							0.131532	0.140966
-0.350153	-0.118125	0.176346	0.247744							0.131615	0.14104
-0.35007	-0.118224	0.176763	0.244901							0.131698	0.141187
-0.349987	-0.118302	0.177179	0.242559							0.131782	0.141334
-0.349903	-0.118361	0.177596	0.242315							0.131865	0.14148
-0.34982	-0.118356	0.178013	0.242834							0.131948	0.141627
-0.349737	-0.118251	0.178429	0.24484							0.132031	0.141774
-0.349653	-0.117871	0.178846	0.248755							0.132115	0.14192
-0.34957	-0.117289	0.179262	0.251447							0.132198	0.142067
-0.349487	-0.116847	0.179679	0.252593							0.132281	0.142214
-0.349404	-0.116696	0.180095	0.252229							0.132365	0.14236
-0.34932	-0.116662	0.180512	0.251934							0.132448	0.142507
-0.349237	-0.116646	0.180928	0.251899							0.132531	0.142579
-0.349154	-0.116632	0.181345	0.251123							0.132615	0.142651
-0.34907	-0.116573	0.181761	0.249568							0.132698	0.142724
-0.348987	-0.116451	0.182178	0.247621							0.132781	0.142796
-0.348904	-0.116554	0.182594	0.245228							0.132864	0.142868
-0.34882	-0.117002	0.183011	0.243064							0.132948	0.14294
-0.348737	-0.117505	0.183427	0.2414							0.133031	0.143012
-0.348654	-0.11798	0.183844	0.239108							0.133114	0.143085
-0.348571	-0.118437	0.18426	0.238422							0.133198	0.143157
-0.348487	-0.118889	0.184677	0.23895							0.133281	0.143229
-0.348404	-0.119323	0.185093	0.240033							0.133364	0.143301
-0.348321	-0.119753	0.18551	0.242109							0.133448	0.143372
-0.348237	-0.120124	0.185927	0.244916							0.133531	0.143444
-0.348154	-0.120371	0.186343	0.246546							0.133614	0.143516
-0.348071	-0.120373	0.18676	0.246658							0.133697	0.143587
-0.347987	-0.120219	0.187176	0.246495							0.133781	0.143659
-0.347904	-0.119881	0.187593	0.246234							0.133864	0.143731
-0.347821	-0.119342	0.188009	0.246291							0.133947	0.143802
-0.347738	-0.118745	0.188426	0.245845							0.134031	0.143874
-0.347654	-0.118031	0.188842	0.245685							0.134114	0.143946
-0.347571	-0.117325	0.189259	0.246982							0.134197	0.144017
-0.347488	-0.117014	0.189675	0.248649							0.134281	0.144088
-0.347404	-0.117041	0.190092	0.24817							0.134364	0.144159
-0.347321	-0.11726	0.190508	0.248698							0.134447	0.14423
-0.347238	-0.117761	0.190925	0.249616							0.13453	0.144301
-0.347154	-0.118314	0.191341	0.251292							0.134614	0.144372
-0.347071	-0.118648	0.191758	0.254532							0.134697	0.144444
-0.346988	-0.118811	0.192175	0.257914							0.13478	0.144515
-0.346905	-0.119003	0.192591	0.259534							0.134864	0.144586
-0.346821	-0.119222	0.193008	0.259905							0.134947	0.144657
-0.346738	-0.119459	0.193424	0.259995							0.13503	0.144727
-0.346655	-0.119742	0.193841	0.259171							0.135114	0.144798
-0.346571	-0.120028	0.194257	0.26052							0.135197	0.144869
-0.346488	-0.120179	0.194674	0.262662							0.13528	0.144939
-0.346405	-0.120229	0.19509	0.265549							0.135363	0.14501
-0.346321	-0.120397	0.195507	0.26612							0.135447	0.14508
-0.346238	-0.120685	0.195923	0.263814							0.13553	0.145151
-0.346155	-0.12103	0.19634	0.263522							0.135613	0.145221
-0.346072	-0.121485	0.196756	0.264282							0.135697	0.145292
-0.345988	-0.12199	0.197173	0.264175							0.13578	0.145363
-0.345905	-0.122371	0.197589	0.263685							0.135863	0.145433
-0.345822	-0.122645	0.198006	0.265723							0.135947	0.145503
-0.345738	-0.122959	0.198422	0.265595							0.13603	0.145573
-0.345655	-0.123328	0.198839	0.264078							0.136113	0.145643
-0.345572	-0.12377	0.199255	0.263914							0.136196	0.145713
-0.345488	-0.124399	0.199672	0.265234							0.13628	0.145783
-0.345405	-0.125142	0.200089	0.26609							0.136363	0.145853
-0.345322	-0.125666	0.200505	0.265301							0.136446	0.145923
-0.345239	-0.125919	0.200922	0.2659							0.13653	0.145993
-0.345155	-0.125984	0.201338	0.268107							0.136613	0.146063
-0.345072	-0.125761	0.201755	0.270512							0.136696	0.146202
-0.344989	-0.125389	0.202171	0.271055							0.13678	0.146341
-0.344905	-0.125091	0.202588	0.269527							0.136863	0.14648
-0.344822	-0.12483	0.203004	0.269623							0.136946	0.146619
-0.344739	-0.124657	0.203421	0.270197							0.137029	0.146758
-0.344655	-0.124581	0.203837	0.268701							0.137113	0.146897
-0.344572	-0.124531	0.204254	0.268663							0.137196	0.147036
-0.344489	-0.124494	0.20467	0.271144							0.137279	0.147175
-0.344406	-0.124442	0.205087	0.271134							0.137363	0.147314
-0.344322	-0.124173	0.205503	0.270693							0.137446	0.147453
-0.344239	-0.123774	0.20592	0.27086							0.137529	0.147521
-0.344156	-0.123405	0.206336	0.270479							0.137613	0.14759
-0.344072	-0.123079	0.206753	0.27153							0.137696	0.147658
-0.343989	-0.122896	0.20717	0.273605							0.137779	0.147726
-0.343906	-0.122938	0.207586	0.275243							0.137862	0.147795
-0.343822	-0.123082	0.208003	0.276409							0.137946	0.147863
-0.343739	-0.123478	0.208419	0.276967							0.138029	0.147932
-0.343656	-0.124006	0.208836	0.276553							0.138112	0.148
-0.343573	-0.124511	0.209252	0.277701							0.138196	0.148068
-0.343489	-0.125008	0.209669	0.277737							0.138279	0.148137
-0.343406	-0.125421	0.210085	0.277658							0.138362	0.148205
-0.343323	-0.125339	0.210502	0.279353							0.138446	0.148273
-0.343239	-0.125047	0.210918	0.280327							0.138529	0.148341
-0.343156	-0.124807	0.211335	0.279967							0.138612	0.148408
-0.343073	-0.124591	0.211751	0.279651							0.138696	0.148476
-0.342989	-0.124463	0.212168	0.279571							0.138779	0.148544
-0.342906	-0.124584	0.212584	0.277659							0.138862	0.148612
-0.342823	-0.124871	0.213001	0.275258							0.138945	0.14868
-0.34274	-0.125283	0.213417	0.275008							0.139029	0.148748
-0.342656	-0.12574	0.213834	0.277532							0.139112	0.148816
-0.342573	-0.126161	0.21425	0.278878							0.139195	0.148883
-0.34249	-0.12654	0.214667	0.279341							0.139279	0.14895
-0.342406	-0.126678	0.215084	0.279895							0.139362	0.149018
-0.342323	-0.12664	0.2155	0.280827							0.139445	0.149085
-0.34224	-0.12656	0.215917	0.281986							0.139528	0.149152
-0.342156	-0.126325	0.216333	0.283116							0.139612	0.14922
-0.342073	-0.126	0.21675	0.285712							0.139695	0.149287
-0.34199	-0.125782	0.217166	0.288647							0.139778	0.149354
-0.341907	-0.12562	0.217583	0.289272							0.139862	0.149422
-0.341823	-0.125471	0.217999	0.287131							0.139945	0.149489
-0.34174	-0.125495	0.218416	0.286156							0.140028	0.149556
-0.341657	-0.125573	0.218832	0.285438							0.140112	0.149623
-0.341573	-0.125666	0.219249	0.283957							0.140195	0.14969
-0.34149	-0.125759	0.219665	0.281589							0.140278	0.149756
-0.341407	-0.125774	0.220082	0.278514							0.140362	0.149823
-0.341323	-0.125572	0.220498	0.276708							0.140445	0.14989
-0.34124	-0.125311	0.220915	0.275864							0.140528	0.149957
-0.341157	-0.124975	0.221332	0.277003							0.140611	0.150024
-0.341074	-0.124615	0.221748	0.280604							0.140695	0.150091
-0.34099	-0.124424	0.222165	0.28301							0.140778	0.150157
-0.340907	-0.124544	0.222581	0.283348							0.140861	0.15029
-0.340824	-0.12475	0.222998	0.284629							0.140945	0.150423
-0.34074	-0.125023	0.223414	0.287681							0.141028	0.150555
-0.340657	-0.125315	0.223831	0.291199							0.141111	0.150688
-0.340574	-0.125467	0.224247	0.294464							0.141194	0.15082
-0.34049	-0.12556	0.224664	0.296083							0.141278	0.150953
-0.340407	-0.125528	0.22508	0.297715							0.141361	0.151086
-0.340324	-0.125353	0.225497	0.298341							0.141444	0.151218
-0.340241	-0.125169	0.225913	0.296156							0.141528	0.151351
-0.340157	-0.125268	0.22633	0.293976							0.141611	0.151483
-0.340074	-0.125427	0.226746	0.292547							0.141694	0.151549
-0.339991	-0.125719	0.227163	0.291022							0.141778	0.151614
-0.339907	-0.12612	0.227579	0.288893							0.141861	0.151679
-0.339824	-0.126341	0.227996	0.286928							0.141944	0.151744
-0.339741	-0.126346	0.228412	0.287926							0.142028	0.15181
-0.339657	-0.126309	0.228829	0.290286							0.142111	0.151875
-0.339574	-0.126373	0.229246	0.290686							0.142194	0.15194
-0.339491	-0.126464	0.229662	0.289433							0.142277	0.152005
-0.339408	-0.126573	0.230079	0.28851							0.142361	0.152071
-0.339324	-0.126688	0.230495	0.289295							0.142444	0.152136
-0.339241	-0.126845	0.230912	0.290963							0.142527	0.152201
-0.339158	-0.127202	0.231328	0.291951							0.142611	0.152265
-0.339074	-0.127593	0.231745	0.292492							0.142694	0.15233
-0.338991	-0.127918	0.232161	0.293068							0.142777	0.152395
-0.338908	-0.128218	0.232578	0.291078							0.142861	0.15246
-0.338824	-0.128324	0.232994	0.28872							0.142944	0.152524
-0.338741	-0.127915	0.233411	0.287558							0.143027	0.152589
-0.338658	-0.12737	0.233827	0.28709							0.14311	0.152654
-0.338574	-0.12666	0.234244	0.287665							0.143194	0.152719
-0.338491	-0.125959	0.23466	0.287294							0.143277	0.152783
-0.338408	-0.125506	0.235077	0.286443							0.14336	0.152912
-0.338325	-0.125246	0.235493	0.287162							0.143444	0.15304
-0.338241	-0.125282	0.23591	0.288561							0.143527	0.153169
-0.338158	-0.125471	0.236326	0.289386							0.14361	0.153297
-0.338075	-0.125675	0.236743	0.289256							0.143694	0.153426
-0.337991	-0.125772	0.23716	0.288358							0.143777	0.153554
-0.337908	-0.125812	0.237576	0.287796							0.14386	0.153682
-0.337825	-0.125696	0.237993	0.28732							0.143943	0.153811
-0.337741	-0.12557	0.238409	0.286565							0.144027	0.153939
-0.337658	-0.125445	0.238826	0.285886							0.14411	0.154068
-0.337575	-0.125233	0.239242	0.286072							0.144193	0.154131
-0.337492	-0.125002	0.239659	0.285488							0.144277	0.154194
-0.337408	-0.124758	0.240075	0.284652							0.14436	0.154257
-0.337325	-0.124511	0.240492	0.284181							0.144443	0.154321
-0.337242	-0.124263	0.240908	0.285127							0.144527	0.154384
-0.337158	-0.124545	0.241325	0.286232							0.14461	0.154447
-0.337075	-0.124838	0.241741	0.286816							0.144693	0.15451
-0.336992	-0.125245	0.242158	0.287425							0.144776	0.154573
-0.336908	-0.125641	0.242574	0.288773							0.14486	0.154637
-0.336825	-0.125933	0.242991	0.292052							0.144943	0.1547
-0.336742	-0.125706	0.243407	0.293615							0.145026	0.154763
-0.336659	-0.12546	0.243824	0.293222							0.14511	0.154825
-0.336575	-0.125133	0.244241	0.29262							0.145193	0.154888
-0.336492	-0.124802	0.244657	0.291593							0.145276	0.154951
-0.336409	-0.124497	0.245074	0.291135							0.14536	0.155013
-0.336325	-0.124268	0.24549	0.290996							0.145443	0.155076
-0.336242	-0.124175	0.245907	0.29089							0.145526	0.155139
-0.336159	-0.124232	0.246323	0.291872							0.145609	0.155201
-0.336075	-0.124288	0.24674	0.291632							0.145693	0.155264
-0.335992	-0.124572	0.247156	0.291355							0.145776	0.155327
-0.335909	-0.124966	0.247573	0.291726							0.145859	0.155389
-0.335826	-0.125209	0.247989	0.292392							0.145943	0.155451
-0.335742	-0.125381	0.248406	0.292923							0.146026	0.155513
-0.335659	-0.125546	0.248822	0.294131							0.146109	0.155576
-0.335576	-0.125684	0.249239	0.295361							0.146193	0.155638
-0.335492	-0.125804	0.249655	0.296457							0.146276	0.1557
-0.335409	-0.125814	0.250072	0.29811							0.146359	0.155762
-0.335326	-0.125812	0.250488	0.298308							0.146442	0.155824
-0.335242	-0.125827	0.250905	0.298954							0.146526	0.155887
-0.335159	-0.125924	0.251322	0.297839							0.146609	0.155949
-0.335076	-0.125956	0.251738	0.297671							0.146692	0.156072
-0.334993	-0.125786	0.252155	0.300025							0.146776	0.156196
-0.334909	-0.125615	0.252571	0.3025							0.146859	0.156319
-0.334826	-0.125418	0.252988	0.305439							0.146942	0.156442
-0.334743	-0.125178	0.253404	0.306127							0.147026	0.156566
-0.334659	-0.125153	0.253821	0.30796							0.147109	0.156689
-0.334576	-0.125591	0.254237	0.30898							0.147192	0.156813
-0.334493	-0.126093	0.254654	0.309309							0.147275	0.156936
-0.334409	-0.126349	0.25507	0.309434							0.147359	0.157059
-0.334326	-0.126471	0.255487	0.309363							0.147442	0.157183
-0.334243	-0.126429	0.255903	0.309596							0.147525	0.157244
-0.33416	-0.126199	0.25632	0.310436							0.147609	0.157304
-0.334076	-0.125877	0.256736	0.310984							0.147692	0.157365
-0.333993	-0.125638	0.257153	0.310253							0.147775	0.157426
-0.33391	-0.125728	0.257569	0.30926							0.147859	0.157486
-0.333826	-0.125819	0.257986	0.309195							0.147942	0.157547
-0.333743	-0.126	0.258402	0.307924							0.148025	0.157608
-0.33366	-0.126218	0.258819	0.308671							0.148108	0.157669
-0.333576	-0.126409	0.259236	0.309087							0.148192	0.157729
-0.333493	-0.12647	0.259652	0.308663							0.148275	0.15779
-0.33341	-0.126391	0.260069	0.308152							0.148358	0.15785
-0.333327	-0.126325	0.260485	0.305866							0.148442	0.15791
-0.333243	-0.126322	0.260902	0.303374							0.148525	0.157971
-0.33316	-0.126337	0.261318	0.301603							0.148608	0.158031
-0.333077	-0.126342	0.261735	0.299987							0.148692	0.158091
-0.332993	-0.12631	0.262151	0.300259							0.148775	0.158151
-0.33291	-0.126273	0.262568	0.300824							0.148858	0.158212
-0.332827	-0.12589	0.262984	0.300684							0.148941	0.158272
-0.332743	-0.125334	0.263401	0.301379							0.149025	0.158332
-0.33266	-0.124895	0.263817	0.302641							0.149108	0.158392
-0.332577	-0.124654	0.264234	0.303912							0.149191	0.158512
-0.332494	-0.124578	0.26465	0.305168							0.149275	0.158631
-0.33241	-0.124782	0.265067	0.306636							0.149358	0.158751
-0.332327	-0.12528	0.265483	0.310047							0.149441	0.15887
-0.332244	-0.125837	0.2659	0.313068							0.149525	0.15899
-0.33216	-0.126501	0.266317	0.314341							0.149608	0.159109
-0.332077	-0.127175	0.266733	0.315404							0.149691	0.159228
-0.331994	-0.127814	0.26715	0.316321							0.149774	0.159348
-0.33191	-0.128412	0.267566	0.316058							0.149858	0.159467
-0.331827	-0.128788	0.267983	0.316823							0.149941	0.159587
-0.331744	-0.128878	0.268399	0.319397							0.150024	0.159646
-0.331661	-0.128877	0.268816	0.320929							0.150108	0.159704
-0.331577	-0.128694	0.269232	0.322309							0.150191	0.159763
-0.331494	-0.128405	0.269649	0.322645							0.150274	0.159822
-0.331411	-0.127989	0.270065	0.323209							0.150358	0.159881
-0.331327	-0.127443	0.270482	0.323766							0.150441	0.15994
-0.331244	-0.126918	0.270898	0.322496							0.150524	0.159998
-0.331161	-0.126418	0.271315	0.320724							0.150607	0.160057
-0.331077	-0.126018	0.271731	0.319971							0.150691	0.160116
-0.330994	-0.125871	0.272148	0.319175							0.150774	0.160175
-0.330911	-0.125846	0.272564	0.318344							0.150857	0.160233
-0.330828	-0.125767	0.272981	0.318224							0.150941	0.160291
-0.330744	-0.125643	0.273398	0.316289							0.151024	0.16035
-0.330661	-0.125535	0.273814	0.313745							0.151107	0.160408
-0.330578	-0.12545	0.274231	0.311583							0.151191	0.160466
-0.330494	-0.125393	0.274647	0.310084							0.151274	0.160524
-0.330411	-0.125373	0.275064	0.309595							0.151357	0.160583
-0.330328	-0.125371	0.27548	0.309126							0.15144	0.160641
-0.330244	-0.125233	0.275897	0.309584							0.151524	0.160699
-0.330161	-0.124957	0.276313	0.310393							0.151607	0.160758
-0.330078	-0.124844	0.27673	0.309181							0.15169	0.160873
-0.329995	-0.124942	0.277146	0.308641							0.151774	0.160989
-0.329911	-0.125083	0.277563	0.31006							0.151857	0.161104
-0.329828	-0.125359	0.277979	0.31223							0.15194	0.16122
-0.329745	-0.125798	0.278396	0.314901							0.152024	0.161336
-0.329661	-0.126022	0.278812	0.317543							0.152107	0.161451
-0.329578	-0.126028	0.279229	0.3193							0.15219	0.161567
-0.329495	-0.126034	0.279645	0.319749							0.152274	0.161683
-0.329411	-0.125927	0.280062	0.31851							0.152357	0.161798
-0.329328	-0.125716	0.280479	0.316186							0.15244	0.161914
-0.329245	-0.125657	0.280895	0.313972							0.152523	0.161971
-0.329162	-0.125723	0.281312	0.311579							0.152607	0.162028
-0.329078	-0.125787	0.281728	0.310044							0.15269	0.162085
-0.328995	-0.125954	0.282145	0.308178							0.152773	0.162141
-0.328912	-0.126233	0.282561	0.305599							0.152857	0.162198
-0.328828	-0.126554	0.282978	0.302721							0.15294	0.162255
-0.328745	-0.126895	0.283394	0.300739							0.153023	0.162312
-0.328662	-0.127234	0.283811	0.300978							0.153106	0.162369
-0.328578	-0.127351	0.284227	0.302512							0.15319	0.162426
-0.328495	-0.127154	0.284644	0.30445							0.153273	0.162483
-0.328412	-0.126685	0.28506	0.307815							0.153356	0.162596
-0.328329	-0.126138	0.285477	0.309525							0.15344	0.162708
-0.328245	-0.125579	0.285893	0.308997							0.153523	0.162821
-0.328162	-0.125158	0.28631	0.309616							0.153606	0.162934
-0.328079	-0.124739	0.286726	0.309229							0.15369	0.163047
-0.327995	-0.124237	0.287143	0.309449							0.153773	0.16316
-0.327912	-0.123719	0.287559	0.310912							0.153856	0.163272
-0.327829	-0.123223	0.287976	0.312275							0.15394	0.163385
-0.327745	-0.122774	0.288393	0.313729							0.154023	0.163498
-0.327662	-0.122651	0.288809	0.314524							0.154106	0.163611
-0.327579	-0.122729	0.289226	0.313925							0.154189	0.163666
-0.327496	-0.122805	0.289642	0.31503							0.154273	0.163722
-0.327412	-0.123024	0.290059	0.318322							0.154356	0.163777
-0.327329	-0.123413	0.290475	0.320145							0.154439	0.163833
-0.327246	-0.123998	0.290892	0.320228							0.154523	0.163888
-0.327162	-0.124663	0.291308	0.320485							0.154606	0.163944
-0.327079	-0.125329	0.291725	0.320637							0.154689	0.163999
-0.326996	-0.125878	0.292141	0.320977							0.154772	0.164055
-0.326912	-0.12621	0.292558	0.320541							0.154856	0.16411
-0.326829	-0.126303	0.292974	0.320074							0.154939	0.164166
-0.326746	-0.126309	0.293391	0.320219							0.155022	0.164276
-0.326663	-0.126331	0.293807	0.320434							0.155106	0.164386
-0.326579	-0.12643	0.294224	0.320264							0.155189	0.164496
-0.326496	-0.126534	0.29464	0.320007							0.155272	0.164606
-0.326413	-0.126619	0.295057	0.321079							0.155356	0.164716
-0.326329	-0.126699	0.295473	0.321752							0.155439	0.164826
-0.326246	-0.126749	0.29589	0.32185							0.155522	0.164936
-0.326163	-0.126765	0.296307	0.320738							0.155606	0.165046
-0.326079	-0.126961	0.296723	0.319809							0.155689	0.165156
-0.325996	-0.127247	0.29714	0.319651							0.155772	0.165266
-0.325913	-0.127543	0.297556	0.319811							0.155855	0.165321
-0.32583	-0.127728	0.297973	0.320451							0.155939	0.165375
-0.325746	-0.127842	0.298389	0.320479							0.156022	0.165429
-0.325663	-0.127757	0.298806	0.321581							0.156105	0.165483
-0.32558	-0.127551	0.299222	0.321461							0.156189	0.165537
-0.325496	-0.12733	0.299639	0.320027							0.156272	0.165591
-0.325413	-0.127098	0.300055	0.319604							0.156355	0.165645
-0.32533	-0.126871	0.300472	0.318937							0.156438	0.1657
-0.325246	-0.126789	0.300888	0.318471							0.156522	0.165754
-0.325163	-0.126828	0.301305	0.319468							0.156605	0.165808
-0.32508	-0.126901	0.301721	0.320246							0.156688	0.165862
-0.324997	-0.127035	0.302138	0.319001							0.156772	0.165915
-0.324913	-0.127196	0.302555	0.317507							0.156855	0.165969
-0.32483	-0.127216	0.302971	0.315503							0.156938	0.166023
-0.324747	-0.127172	0.303388	0.314436							0.157022	0.166076
-0.324663	-0.127151	0.303804	0.314966							0.157105	0.16613
-0.32458	-0.127171	0.304221	0.315187							0.157188	0.166184
-0.324497	-0.127199	0.304637	0.315873							0.157272	0.166237
-0.324413	-0.127502	0.305054	0.315331							0.157355	0.166291
-0.32433	-0.127948	0.30547	0.314356							0.157438	0.166345
-0.324247	-0.128434	0.305887	0.314286							0.157521	0.166451
-0.324163	-0.128953	0.306303	0.314938							0.157605	0.166558
-0.32408	-0.129457	0.30672	0.315031							0.157688	0.166664
-0.323997	-0.129804	0.307136	0.315987							0.157771	0.166771
-0.323914	-0.130124	0.307553	0.317128							0.157855	0.166877
-0.32383	-0.13051	0.307969	0.317533							0.157938	0.166984
-0.323747	-0.130906	0.308386	0.317804							0.158021	0.16709
-0.323664	-0.131253	0.308802	0.319217							0.158105	0.167197
-0.32358	-0.131562	0.309219	0.322744							0.158188	0.167303
-0.323497	-0.131753	0.309635	0.327019							0.158271	0.16741
-0.323414	-0.131724	0.310052	0.328932							0.158354	0.16741
-0.32333	-0.131657	0.310469	0.328973							0.158438	0.16741
-0.323247	-0.131414	0.310885	0.328425							0.158521	0.16741
-0.323164	-0.131048	0.311302	0.32754							0.158604	0.16741
-0.323081	-0.130825	0.311718	0.326571							0.158688	0.16741
-0.322997	-0.130749	0.312135	0.327191							0.158771	0.16741
-0.322914	-0.130695	0.312551	0.32708							0.158854	0.16741
-0.322831	-0.130799	0.312968	0.324672							0.158938	0.16741
-0.322747	-0.130929	0.313384	0.321674							0.159021	0.16741
-0.322664	-0.13084	0.313801	0.319051							0.159104	0.16741
-0.322581	-0.130622	0.314217	0.318292							0.159187	0.167514
-0.322497	-0.130341	0.314634	0.319639							0.159271	0.167619
-0.322414	-0.129991	0.31505	0.321964							0.159354	0.167724
-0.322331	-0.129639	0.315467	0.32382							0.159437	0.167828
-0.322248	-0.129713	0.315883	0.324449							0.159521	0.167933
-0.322164	-0.129871	0.3163	0.323142							0.159604	0.168038
-0.322081	-0.130082	0.316716	0.323308							0.159687	0.168143
-0.321998	-0.130342	0.317133	0.326026							0.159771	0.168247
-0.321914	-0.13047	0.317549	0.327749							0.159854	0.168352
-0.321831	-0.130329	0.317966	0.328179							0.159937	0.168457
-0.321748	-0.130173	0.318383	0.326577							0.16002	0.16856
-0.321664	-0.130165	0.318799	0.325326							0.160104	0.168663
-0.321581	-0.130191	0.319216	0.325934							0.160187	0.168766
-0.321498	-0.130323	0.319632	0.32527							0.16027	0.168869
-0.321415	-0.130527	0.320049	0.324535							0.160354	0.168972
-0.321331	-0.130722	0.320465	0.325913							0.160437	0.169075
-0.321248	-0.130946	0.320882	0.327004							0.16052	0.169178
-0.321165	-0.131161	0.321298	0.326215							0.160604	0.169281
-0.321081	-0.131541	0.321715	0.325878							0.160687	0.169384
-0.320998	-0.131939	0.322131	0.32674							0.16077	0.169487
-0.320915	-0.132304	0.322548	0.329199							0.160853	0.169588
-0.320831	-0.132588	0.322964	0.33029							0.160937	0.169689
-0.320748	-0.132852	0.323381	0.329034							0.16102	0.169791
-0.320665	-0.132997	0.323797	0.328584							0.161103	0.169892
-0.320582	-0.133126	0.324214	0.329064							0.161187	0.169993
-0.320498	-0.13323	0.32463	0.329154							0.16127	0.170094
-0.320415	-0.133283	0.325047	0.328922							0.161353	0.170196
-0.320332	-0.133375	0.325464	0.329542							0.161437	0.170297
-0.320248	-0.133504	0.32588	0.330786							0.16152	0.170398
-0.320165	-0.13364	0.326297	0.331023							0.161603	0.170499
-0.320082	-0.133741	0.326713	0.330056							0.161686	0.170599
-0.319998	-0.133835	0.32713	0.329319							0.16177	0.170699
-0.319915	-0.133662	0.327546	0.329668							0.161853	0.170798
-0.319832	-0.13344	0.327963	0.331167							0.161936	0.170898
-0.319749	-0.133195	0.328379	0.333019							0.16202	0.170997
-0.319665	-0.132849	0.328796	0.334355							0.162103	0.171097
-0.319582	-0.132554	0.329212	0.334851							0.162186	0.171197
-0.319499	-0.132776	0.329629	0.334314							0.16227	0.171296
-0.319415	-0.133015	0.330045	0.332475							0.162353	0.171396
-0.319332	-0.13338	0.330462	0.329902							0.162436	0.171495
-0.319249	-0.13396	0.330878	0.328191							0.162519	0.171495
-0.319165	-0.13452	0.331295	0.327854							0.162603	0.171495
-0.319082	-0.13457	0.331711	0.327785							0.162686	0.171495
-0.318999	-0.134624	0.332128	0.327372							0.162769	0.171495
-0.318916	-0.134475	0.332545	0.327002							0.162853	0.171495
-0.318832	-0.134194	0.332961	0.32547							0.162936	0.171495
-0.318749	-0.133921	0.333378	0.323742							0.163019	0.171495
-0.318666	-0.133596	0.333794	0.323887							0.163103	0.171495
-0.318582	-0.133315	0.334211	0.32533							0.163186	0.171495
-0.318499	-0.133275	0.334627	0.326914							0.163269	0.171495
-0.318416	-0.133354	0.335044	0.328498							0.163352	0.171593
-0.318332	-0.133694	0.33546	0.32879							0.163436	0.171691
-0.318249	-0.134275	0.335877	0.328389							0.163519	0.171789
-0.318166	-0.134824	0.336293	0.3286							0.163602	0.171887
-0.318083	-0.134918	0.33671	0.328186							0.163686	0.171985
-0.317999	-0.134956	0.337126	0.329458							0.163769	0.172083
-0.317916	-0.134968	0.337543	0.331784							0.163852	0.172181
-0.317833	-0.134979	0.337959	0.33241							0.163936	0.172279
-0.317749	-0.135119	0.338376	0.33212							0.164019	0.172377
-0.317666	-0.135555	0.338792	0.331453							0.164102	0.172475
-0.317583	-0.135961	0.339209	0.329942							0.164185	0.172571
-0.317499	-0.136341	0.339626	0.329187							0.164269	0.172668
-0.317416	-0.136714	0.340042	0.328851							0.164352	0.172764
-0.317333	-0.136996	0.340459	0.327376							0.164435	0.17286
-0.31725	-0.137193	0.340875	0.326394							0.164519	0.172956
-0.317166	-0.137285	0.341292	0.325047							0.164602	0.173053
-0.317083	-0.137184	0.341708	0.323374							0.164685	0.173149
-0.317	-0.137059	0.342125	0.3216							0.164769	0.173245
-0.316916	-0.136792	0.342541	0.319642							0.164852	0.173342
-0.316833	-0.13656	0.342958	0.319413							0.164935	0.173438
-0.31675	-0.136412	0.343374	0.319536							0.165018	0.173533
-0.316666	-0.136339	0.343791	0.319345							0.165102	0.173627
-0.316583	-0.136309	0.344207	0.32015							0.165185	0.173722
-0.3165	-0.136383	0.344624	0.322466							0.165268	0.173817
-0.316417	-0.136437	0.34504	0.324327							0.165352	0.173911
-0.316333	-0.136361	0.345457	0.323829							0.165435	0.174006
-0.31625	-0.136262	0.345873	0.322593							0.165518	0.174101
-0.316167	-0.136136	0.34629	0.323839							0.165602	0.174196
-0.316083	-0.135956	0.346706	0.325029							0.165685	0.17429
-0.316	-0.135843	0.347123	0.324841							0.165768	0.174385
-0.315917	-0.135811	0.34754	0.324641							0.165852	0.174478
-0.315833	-0.135824	0.347956	0.324243							0.165935	0.174571
-0.31575	-0.136066	0.348373	0.322553							0.166018	0.174664
-0.315667	-0.136339	0.348789	0.320906							0.166101	0.174757
-0.315584	-0.136552	0.349206	0.31842							0.166185	0.174851
-0.3155	-0.136713	0.349622	0.317139							0.166268	0.174944
[truncated: 47,467 more rows]
