# Supplementary material for: The N-terminal region of DNMT3A engages the nucleosome surface to aid chromatin recruitment
Source: EMBO Rep. 2024 Nov 11;25(12):5743–79. doi: 10.1038/s44319-024-00306-3 (PMC11624362; doi:10.1038/s44319-024-00306-3)
Supplement: Supplementary file 10 — Expanded View Figure Source Data [file 44319_2024_306_MOESM10_ESM.zip › EMBOR-2024-60481V2_SourceDataFor_Expandedview/EMBOR-2024-60481V2_SourceDataForFigEV1/EV1G-H/240805_XLMS3A1-3L-K119ub_combi_thresold10.csv]

sp|P68431|H31	5	K	sp|Q9Y6K1|DNM3A	747	E	10.32	1	TT	FALSE	TRUE						X
sp|P68431|H31	5	K	sp|Q9Y6K1|DNM3A	747	E	11.41	1	TT	FALSE	TRUE						X
sp|P68431|H31	5	K	sp|Q9Y6K1|DNM3A	750	D	10.85	1	TT	FALSE	TRUE						X
sp|P68431|H31	7	T	sp|Q9Y6K1|DNM3A	747	E	11.34	2	TT	FALSE	TRUE	,					X
sp|P0CG48|UBC	8	T	sp|P0CG48|UBC	33	E	16.47	4	TT	TRUE	TRUE	,,,					X
sp|P0CG48|UBC	8	T	sp|P0CG48|UBC	33	E	11.14	1	TT	TRUE	TRUE						X
sp|P62805|H4	9	K	sp|P62805|H4	25	D	10.7	1	TT	TRUE	TRUE						X
sp|P0CG48|UBC	10	K	sp|P0CG48|UBC	33	E	14.28	4	TT	TRUE	TRUE	,,,					X
sp|P0CG48|UBC	10	K	sp|P0CG48|UBC	33	E	13.77	1	TT	TRUE	TRUE						X
sp|P68431|H31	11	S	sp|Q9UJW3|DNM3L	343	E	15.69	2	TT	FALSE	TRUE	,					X
sp|P68431|H31	11	S	sp|Q9UJW3|DNM3L	343	E	16.31	2	TT	FALSE	TRUE	,					X
sp|P62805|H4	13	K	sp|P62805|H4	25	D	12.5	1	TT	TRUE	TRUE						X
sp|P0CG48|UBC	13	T	sp|P0CG48|UBC	33	E	10.86	1	TT	TRUE	TRUE						X
sp|P62805|H4	13	K	sp|Q9UJW3|DNM3L	343	E	10.81	1	TT	FALSE	TRUE						X
sp|P62805|H4	13	K	sp|P62805|H4	54	E	13.15	2	TT	TRUE	TRUE	,					X
sp|P62805|H4	13	K	sp|P62805|H4	25	D	12.69	2	TT	TRUE	TRUE	,					X
sp|P62805|H4	13	K	sp|Q9UJW3|DNM3L	343	E	12.42	1	TT	FALSE	TRUE						X
sp|P0CG48|UBC	13	T	sp|P0CG48|UBC	33	E	11.23	1	TT	TRUE	TRUE						X
sp|P62805|H4	13	K	sp|P62805|H4	53	E	10.31	2	TT	TRUE	TRUE	,					X
sp|P68431|H31	15	K	sp|Q9UJW3|DNM3L	343	E	13.58	4	TT	FALSE	TRUE	,,,					X
sp|P0CG48|UBC	15	E	sp|P0CG48|UBC	62	K	13.46	1	TT	TRUE	TRUE						X
sp|P68431|H31	15	K	sp|Q9UJW3|DNM3L	172	E	12.81	1	TT	FALSE	TRUE						X
sp|P68431|H31	15	K	sp|Q9UJW3|DNM3L	306	E	12.58	2	TT	FALSE	TRUE	,					X
sp|P68431|H31	15	K	sp|Q9UJW3|DNM3L	172	E	14.86	2	TT	FALSE	TRUE	,					X
sp|P68431|H31	15	K	sp|Q9UJW3|DNM3L	343	E	12.59	1	TT	FALSE	TRUE						X
sp|P68431|H31	15	K	sp|Q9UJW3|DNM3L	174	E	10.32	1	TT	FALSE	TRUE						X
sp|P68431|H31	19	K	sp|Q9UJW3|DNM3L	342	E	21.03	2	TT	FALSE	TRUE	,					X
sp|P68431|H31	19	K	sp|Q9UJW3|DNM3L	343	E	15.73	3	TT	FALSE	TRUE	,,					X
sp|P68431|H31	19	K	sp|Q9UJW3|DNM3L	306	E	13.75	3	TT	FALSE	TRUE	,,					X
sp|P68431|H31	19	K	sp|Q9UJW3|DNM3L	172	E	12.68	1	TT	FALSE	TRUE						X
sp|P68431|H31	19	K	sp|Q9UJW3|DNM3L	174	E	12.05	1	TT	FALSE	TRUE						X
sp|P68431|H31	19	K	sp|Q9UJW3|DNM3L	121	E	11.82	1	TT	FALSE	TRUE						X
B4DR52	19	T	sp|Q9UJW3|DNM3L	215	D	10.64	1	TT	FALSE	TRUE						X
sp|P68431|H31	19	K	sp|Q9UJW3|DNM3L	37	D	10.36	1	TT	FALSE	TRUE						X
sp|P68431|H31	19	K	sp|Q9UJW3|DNM3L	343	E	16.01	2	TT	FALSE	TRUE	,					X
sp|P68431|H31	19	K	sp|Q9UJW3|DNM3L	306	E	13.68	3	TT	FALSE	TRUE	,,					X
sp|P68431|H31	19	K	sp|Q9UJW3|DNM3L	342	E	13.44	1	TT	FALSE	TRUE						X
sp|P68431|H31	19	K	sp|Q9UJW3|DNM3L	172	E	13.31	3	TT	FALSE	TRUE	,,					X
sp|P68431|H31	19	K	sp|Q9UJW3|DNM3L	37	D	11.91	1	TT	FALSE	TRUE						X
sp|P68431|H31	19	K	sp|Q9Y6K1|DNM3A	231	E	11.11	1	TT	FALSE	TRUE						X
sp|P62805|H4	21	K	sp|P68431|H31	78	D	11.26	1	TT	FALSE	TRUE						X
sp|P68431|H31	23	T	sp|Q9Y6K1|DNM3A	747	E	10.3	1	TT	FALSE	TRUE						X
sp|P68431|H31	23	T	sp|Q9UJW3|DNM3L	37	D	10.17	1	TT	FALSE	TRUE						X
sp|Q9Y6K1|DNM3A	23	E	sp|Q9Y6K1|DNM3A	58	K	13.88	1	TT	TRUE	TRUE						X
sp|P0CG48|UBC	23	E	sp|P0CG48|UBC	28	K	11.04	1	TT	TRUE	TRUE						X
sp|P68431|H31	24	K	sp|Q9UJW3|DNM3L	343	E	20.81	3	TT	FALSE	TRUE	,,					X
sp|P68431|H31	24	K	sp|Q9UJW3|DNM3L	342	E	16.37	3	TT	FALSE	TRUE	,,					X
sp|P68431|H31	24	K	sp|Q9UJW3|DNM3L	172	E	10.59	1	TT	FALSE	TRUE						X
sp|P68431|H31	24	K	sp|Q9UJW3|DNM3L	343	E	15.2	5	TT	FALSE	TRUE	,,,,					X
sp|P68431|H31	24	K	sp|Q9UJW3|DNM3L	174	E	14.86	2	TT	FALSE	TRUE	,					X
sp|P68431|H31	24	K	sp|Q9UJW3|DNM3L	37	D	11.82	2	TT	FALSE	TRUE	,					X
sp|P68431|H31	24	K	sp|Q9Y6K1|DNM3A	856	E	10.13	1	TT	FALSE	TRUE						X
sp|P68431|H31	24	K	sp|Q9UJW3|DNM3L	172	E	10.07	1	TT	FALSE	TRUE						X
sp|P62805|H4	25	D	sp|P62805|H4	60	K	17.47	6	TT	TRUE	TRUE	,,,,,					X
sp|P62805|H4	25	D	sp|Q9UJW3|DNM3L	359	K	11.86	1	TT	FALSE	TRUE						X
sp|Q9Y6K1|DNM3A	27	D	sp|Q9Y6K1|DNM3A	58	K	11.95	1	TT	TRUE	TRUE						X
sp|P68431|H31	28	K	sp|Q9UJW3|DNM3L	51	E	16.63	3	TT	FALSE	TRUE	,,					X
sp|P68431|H31	28	K	sp|Q9UJW3|DNM3L	343	E	15.66	3	TT	FALSE	TRUE	,,					X
sp|P68431|H31	28	K	sp|Q9UJW3|DNM3L	37	D	13.02	1	TT	FALSE	TRUE						X
sp|P68431|H31	28	K	sp|Q9UJW3|DNM3L	52	D	12.73	2	TT	FALSE	TRUE	,					X
sp|P68431|H31	28	K	sp|Q9UJW3|DNM3L	306	E	12.73	2	TT	FALSE	TRUE	,					X
sp|P68431|H31	28	K	sp|Q9UJW3|DNM3L	342	E	12.21	1	TT	FALSE	TRUE						X
sp|P68431|H31	28	K	sp|Q9UJW3|DNM3L	37	D	17.64	1	TT	FALSE	TRUE						X
sp|P68431|H31	28	K	sp|Q9UJW3|DNM3L	343	E	14.02	2	TT	FALSE	TRUE	,					X
sp|P68431|H31	28	K	sp|P68431|H31	74	E	12.49	1	TT	TRUE	TRUE						X
sp|P68431|H31	28	K	sp|P68431|H31	124	D	10.23	1	TT	TRUE	TRUE						X
sp|P68431|H31	28	K	sp|Q9UJW3|DNM3L	306	E	10.08	1	TT	FALSE	TRUE						X
sp|P68431|H31	29	S	sp|Q9UJW3|DNM3L	343	E	14.5	1	TT	FALSE	TRUE						X
sp|P68431|H31	29	S	sp|Q9UJW3|DNM3L	306	E	11.55	1	TT	FALSE	TRUE						X
sp|P68431|H31	29	S	sp|P68431|H31	60	E	11.41	1	TT	TRUE	TRUE						X
sp|P68431|H31	29	S	sp|Q9UJW3|DNM3L	42	E	11.03	1	TT	FALSE	TRUE						X
sp|P68431|H31	29	S	sp|Q9UJW3|DNM3L	170	D	10.14	1	TT	FALSE	TRUE						X
sp|Q9Y6K1|DNM3A	30	E	sp|Q9Y6K1|DNM3A	58	K	16.31	3	TT	TRUE	TRUE	,,					X
sp|P62805|H4	32	K	sp|P62805|H4	69	D	14.41	4	TT	TRUE	TRUE	,,,					X
sp|Q9Y6K1|DNM3A	32	E	sp|Q9Y6K1|DNM3A	58	K	14.19	1	TT	TRUE	TRUE						X
B4DR52	34	K	sp|P62805|H4	103	G	13.42	1	TT	FALSE	TRUE						X
B4DR52	34	K	B4DR52	93	E	11.23	2	TT	TRUE	TRUE	,					X
B4DR52	36	S	B4DR52	71	E	12.97	2	TT	TRUE	TRUE	,					X
B4DR52	36	S	sp|P62805|H4	103	G	13.28	1	TT	FALSE	TRUE						X
B4DR52	36	S	B4DR52	71	E	12.56	1	TT	TRUE	TRUE						X
B4DR52	36	S	B4DR52	93	E	10.18	1	TT	TRUE	TRUE						X
sp|Q9UJW3|DNM3L	37	D	sp|Q9UJW3|DNM3L	366	K	15.7	1	TT	TRUE	TRUE						X
sp|Q9UJW3|DNM3L	37	D	sp|Q9Y6K1|DNM3A	202	K	14.32	1	TT	FALSE	TRUE						X
sp|Q9UJW3|DNM3L	37	D	sp|Q9UJW3|DNM3L	166	K	14.15	2	TT	TRUE	TRUE	,					X
sp|Q9UJW3|DNM3L	37	D	sp|Q9Y6K1|DNM3A	369	K	13.32	1	TT	FALSE	TRUE						X
sp|Q9UJW3|DNM3L	37	D	sp|Q9Y6K1|DNM3A	204	K	10.79	1	TT	FALSE	TRUE						X
B4DR52	37	Y	B4DR52	68	D	12.3	1	TT	TRUE	TRUE						X
sp|P68431|H31	37	K	sp|Q9Y6K1|DNM3A	179	E	11.95	1	TT	FALSE	TRUE						X
sp|P68431|H31	37	K	sp|P68431|H31	60	E	11.9	2	TT	TRUE	TRUE	,					X
sp|Q9UJW3|DNM3L	37	D	sp|Q9Y6K1|DNM3A	204	K	11.64	1	TT	FALSE	TRUE						X
sp|Q9UJW3|DNM3L	37	D	sp|Q9UJW3|DNM3L	166	K	11.47	1	TT	TRUE	TRUE						X
sp|Q9UJW3|DNM3L	37	D	sp|Q9Y6K1|DNM3A	462	S	11.46	1	TT	FALSE	TRUE						X
sp|Q9UJW3|DNM3L	37	D	sp|Q9UJW3|DNM3L	355	K	11.15	1	TT	TRUE	TRUE						X
sp|Q9UJW3|DNM3L	37	D	sp|Q9Y6K1|DNM3A	843	K	10.9	1	TT	FALSE	TRUE						X
sp|Q9UJW3|DNM3L	37	D	sp|Q9Y6K1|DNM3A	369	K	10.48	1	TT	FALSE	TRUE						X
sp|P68431|H31	37	K	sp|Q9Y6K1|DNM3A	373	E	10.46	1	TT	FALSE	TRUE						X
sp|Q9Y6K1|DNM3A	38	E	sp|Q9Y6K1|DNM3A	58	K	13.02	1	TT	TRUE	TRUE						X
sp|Q96QV6|H2A1A	39	Y	sp|Q9Y6K1|DNM3A	179	E	11.23	1	TT	FALSE	TRUE						X
sp|Q9UJW3|DNM3L	41	Y	sp|Q9UJW3|DNM3L	306	E	10.77	1	TT	TRUE	TRUE						X
sp|Q9UJW3|DNM3L	42	E	sp|Q9UJW3|DNM3L	44	K	15.61	2	TT	TRUE	TRUE	,					X
sp|Q9UJW3|DNM3L	42	E	sp|Q9UJW3|DNM3L	166	K	14.35	2	TT	TRUE	TRUE	,					X
sp|Q9UJW3|DNM3L	42	E	sp|Q9UJW3|DNM3L	201	K	13.58	1	TT	TRUE	TRUE						X
sp|Q9Y6K1|DNM3A	42	E	sp|Q9Y6K1|DNM3A	58	K	12.62	1	TT	TRUE	TRUE						X
sp|Q9UJW3|DNM3L	42	E	sp|Q9Y6K1|DNM3A	369	K	10.26	1	TT	FALSE	TRUE						X
sp|Q9UJW3|DNM3L	42	E	sp|Q9UJW3|DNM3L	44	K	16.27	3	TT	TRUE	TRUE	,,					X
sp|Q9UJW3|DNM3L	42	E	sp|Q9UJW3|DNM3L	166	K	14.64	2	TT	TRUE	TRUE	,					X
sp|Q9Y6K1|DNM3A	42	E	sp|Q9Y6K1|DNM3A	58	K	13.2	2	TT	TRUE	TRUE	,					X
sp|Q9UJW3|DNM3L	42	E	sp|Q9Y6K1|DNM3A	828	K	12.01	1	TT	FALSE	TRUE						X
sp|Q9UJW3|DNM3L	42	E	sp|Q9Y6K1|DNM3A	726	Y	10.03	1	TT	FALSE	TRUE						X
sp|Q9UJW3|DNM3L	44	K	sp|Q9UJW3|DNM3L	304	E	21.98	2	TT	TRUE	TRUE	,					X
sp|Q9UJW3|DNM3L	44	K	sp|Q9UJW3|DNM3L	306	E	21	2	TT	TRUE	TRUE	,					X
sp|Q9UJW3|DNM3L	44	K	sp|Q9UJW3|DNM3L	343	E	17.15	1	TT	TRUE	TRUE						X
sp|Q9UJW3|DNM3L	44	K	sp|Q9Y6K1|DNM3A	179	E	13.07	1	TT	FALSE	TRUE						X
sp|Q9UJW3|DNM3L	44	K	sp|Q9Y6K1|DNM3A	196	D	12.44	1	TT	FALSE	TRUE						X
sp|Q9UJW3|DNM3L	44	K	sp|Q9UJW3|DNM3L	304	E	12.78	1	TT	TRUE	TRUE						X
B4DR52	46	K	B4DR52	93	E	13.77	1	TT	TRUE	TRUE						X
sp|P0CG48|UBC	47	K	sp|P62805|H4	53	E	14.15	1	TT	FALSE	TRUE						X
sp|P0CG48|UBC	47	K	sp|P0CG48|UBC	63	E	11.4	1	TT	TRUE	TRUE						X
sp|P0CG48|UBC	47	K	sp|P0CG48|UBC	57	D	11.38	1	TT	TRUE	TRUE						X
sp|P0CG48|UBC	47	K	sp|Q96QV6|H2A1A	91	E	10.76	1	TT	FALSE	TRUE						X
sp|P0CG48|UBC	47	K	sp|P0CG48|UBC	57	D	14.81	2	TT	TRUE	TRUE	,					X
sp|P0CG48|UBC	47	K	sp|Q96QV6|H2A1A	91	E	13.51	1	TT	FALSE	TRUE						X
sp|P0CG48|UBC	47	K	sp|P0CG48|UBC	63	E	13.33	2	TT	TRUE	TRUE	,					X
sp|Q9Y6K1|DNM3A	49	K	sp|Q9Y6K1|DNM3A	94	D	18.05	1	TT	TRUE	TRUE						X
sp|P0CG48|UBC	50	E	sp|P0CG48|UBC	62	K	12.5	1	TT	TRUE	TRUE						X
sp|P0CG48|UBC	50	E	sp|Q9Y6K1|DNM3A	201	S	10.27	1	TT	FALSE	TRUE						X
sp|P0CG48|UBC	50	E	sp|P0CG48|UBC	62	K	13.15	2	TT	TRUE	TRUE	,					X
B4DR52	51	D	sp|Q9Y6K1|DNM3A	301	K	12.94	3	TT	FALSE	TRUE	,,					X
B4DR52	51	D	sp|Q9Y6K1|DNM3A	301	K	11.12	1	TT	FALSE	TRUE						X
B4DR52	51	D	sp|Q9Y6K1|DNM3A	58	K	10.82	2	TT	FALSE	TRUE	,					X
B4DR52	51	D	sp|Q9Y6K1|DNM3A	164	K	10.49	1	TT	FALSE	TRUE						X
sp|P62805|H4	52	Y	sp|Q9Y6K1|DNM3A	206	D	11.47	1	TT	FALSE	TRUE						X
sp|P62805|H4	53	E	sp|P62805|H4	60	K	17.02	3	TT	TRUE	TRUE	,,					X
sp|P62805|H4	53	E	sp|P62805|H4	60	K	19.36	2	TT	TRUE	TRUE	,					X
sp|P62805|H4	53	E	sp|Q9Y6K1|DNM3A	58	K	17.09	2	TT	FALSE	TRUE	,					X
sp|P62805|H4	53	E	sp|P68431|H31	37	K	12.55	3	TT	FALSE	TRUE	,,					X
sp|P62805|H4	54	E	sp|P62805|H4	60	K	14.43	1	TT	TRUE	TRUE						X
sp|P62805|H4	54	E	sp|P68431|H31	57	K	10.44	1	TT	FALSE	TRUE						X
sp|P62805|H4	54	E	sp|Q9Y6K1|DNM3A	58	K	17.87	4	TT	FALSE	TRUE	,,,					X
sp|P62805|H4	54	E	sp|P62805|H4	60	K	16.53	2	TT	TRUE	TRUE	,					X
sp|P62805|H4	54	E	sp|P62805|H4	81	T	10.8	1	TT	TRUE	TRUE						X
sp|P62805|H4	54	E	sp|P68431|H31	23	T	10.59	1	TT	FALSE	TRUE						X
sp|P62805|H4	54	E	sp|Q9Y6K1|DNM3A	49	K	10.14	1	TT	FALSE	TRUE						X
sp|P62805|H4	54	E	sp|Q9Y6K1|DNM3A	204	K	10.02	1	TT	FALSE	TRUE						X
B4DR52	55	S	sp|REV_Q96QV6|REV	48	D	10.47	1	TD	FALSE	TRUE						X
sp|P68431|H31	55	Y	sp|P68431|H31	124	D	13.59	1	TT	TRUE	TRUE						X
sp|P68431|H31	55	Y	sp|P68431|H31	74	E	10.22	1	TT	TRUE	TRUE						X
sp|P68431|H31	57	K	sp|P68431|H31	124	D	12.34	1	TT	TRUE	TRUE						X
sp|P68431|H31	57	K	sp|P68431|H31	78	D	11	1	TT	TRUE	TRUE						X
sp|Q9Y6K1|DNM3A	58	K	sp|Q9Y6K1|DNM3A	100	E	15.56	2	TT	TRUE	TRUE	,					X
sp|Q9Y6K1|DNM3A	58	K	sp|Q9Y6K1|DNM3A	70	D	15.24	1	TT	TRUE	TRUE						X
sp|Q9Y6K1|DNM3A	58	K	sp|Q9Y6K1|DNM3A	179	E	12.97	1	TT	TRUE	TRUE						X
sp|Q9Y6K1|DNM3A	58	K	sp|Q9Y6K1|DNM3A	96	E	11.55	2	TT	TRUE	TRUE	,					X
sp|Q9Y6K1|DNM3A	58	K	sp|Q9Y6K1|DNM3A	104	E	10.8	1	TT	TRUE	TRUE						X
sp|Q9Y6K1|DNM3A	58	K	sp|Q9Y6K1|DNM3A	94	D	10.58	1	TT	TRUE	TRUE						X
sp|Q9Y6K1|DNM3A	58	K	sp|Q9Y6K1|DNM3A	88	E	21.27	8	TT	TRUE	TRUE	,,,,,,,					X
sp|Q9Y6K1|DNM3A	58	K	sp|Q9Y6K1|DNM3A	96	E	20.87	6	TT	TRUE	TRUE	,,,,,					X
sp|Q9Y6K1|DNM3A	58	K	sp|Q9Y6K1|DNM3A	119	E	19.5	5	TT	TRUE	TRUE	,,,,					X
sp|Q9Y6K1|DNM3A	58	K	sp|Q9Y6K1|DNM3A	70	D	18.54	2	TT	TRUE	TRUE	,					X
sp|Q9Y6K1|DNM3A	58	K	sp|Q9Y6K1|DNM3A	179	E	17.75	6	TT	TRUE	TRUE	,,,,,					X
sp|Q9Y6K1|DNM3A	58	K	sp|Q9Y6K1|DNM3A	94	D	16.26	1	TT	TRUE	TRUE						X
sp|Q9Y6K1|DNM3A	58	K	sp|Q9Y6K1|DNM3A	125	E	15.65	1	TT	TRUE	TRUE						X
sp|Q9Y6K1|DNM3A	58	K	sp|Q9Y6K1|DNM3A	129	E	14.97	2	TT	TRUE	TRUE	,					X
sp|Q9Y6K1|DNM3A	58	K	sp|Q9Y6K1|DNM3A	121	E	14.46	4	TT	TRUE	TRUE	,,,					X
sp|Q9Y6K1|DNM3A	58	K	sp|Q9Y6K1|DNM3A	83	D	13.63	1	TT	TRUE	TRUE						X
sp|Q9Y6K1|DNM3A	58	K	sp|Q9Y6K1|DNM3A	100	E	13.56	1	TT	TRUE	TRUE						X
sp|Q9Y6K1|DNM3A	58	K	sp|Q9Y6K1|DNM3A	104	E	11.75	1	TT	TRUE	TRUE						X
sp|Q9Y6K1|DNM3A	58	K	sp|Q9Y6K1|DNM3A	230	E	11.41	1	TT	TRUE	TRUE						X
sp|Q9Y6K1|DNM3A	58	K	sp|Q9Y6K1|DNM3A	296	E	10.41	1	TT	TRUE	TRUE						X
sp|Q9Y6K1|DNM3A	58	K	sp|Q9Y6K1|DNM3A	157	E	10.04	1	TT	TRUE	TRUE						X
sp|P62805|H4	60	K	sp|P62805|H4	75	E	13.92	1	TT	TRUE	TRUE						X
sp|P68431|H31	60	E	sp|P68431|H31	65	K	10.87	1	TT	TRUE	TRUE						X
sp|P68431|H31	60	E	sp|P68431|H31	65	K	12.26	2	TT	TRUE	TRUE	,					X
sp|P62805|H4	60	K	sp|P62805|H4	75	E	12.08	1	TT	TRUE	TRUE						X
sp|P0CG48|UBC	62	K	sp|P62805|H4	25	D	15.67	1	TT	FALSE	TRUE						X
sp|P0CG48|UBC	62	K	sp|Q9Y6K1|DNM3A	166	E	12.12	1	TT	FALSE	TRUE						X
sp|P0CG48|UBC	63	E	sp|P68431|H31	29	S	12.82	1	TT	FALSE	TRUE						X
sp|P0CG48|UBC	63	E	sp|P62805|H4	13	K	12.3	1	TT	FALSE	TRUE						X
sp|P0CG48|UBC	63	E	sp|P68431|H31	19	K	11.91	1	TT	FALSE	TRUE						X
sp|P0CG48|UBC	63	E	sp|P62805|H4	6	K	14.77	1	TT	FALSE	TRUE						X
sp|P0CG48|UBC	63	E	sp|P68431|H31	19	K	13.62	1	TT	FALSE	TRUE						X
sp|P0CG48|UBC	63	E	sp|P68431|H31	29	S	12.85	1	TT	FALSE	TRUE						X
sp|P0CG48|UBC	63	E	sp|P62805|H4	13	K	11.73	1	TT	FALSE	TRUE						X
sp|P0CG48|UBC	63	E	sp|P68431|H31	15	K	11.23	1	TT	FALSE	TRUE						X
sp|P0CG48|UBC	63	E	sp|Q9Y6K1|DNM3A	180	S	11.05	1	TT	FALSE	TRUE						X
sp|P0CG48|UBC	63	E	sp|P68431|H31	11	S	10.48	1	TT	FALSE	TRUE						X
sp|Q9Y6K1|DNM3A	64	S	sp|Q9Y6K1|DNM3A	813	D	12.01	1	TT	TRUE	TRUE						X
sp|Q9Y6K1|DNM3A	64	S	sp|Q9Y6K1|DNM3A	104	E	11.44	1	TT	TRUE	TRUE						X
sp|P68431|H31	65	K	sp|P68431|H31	124	D	12.58	1	TT	TRUE	TRUE						X
B4DR52	68	D	sp|P62805|H4	92	K	14.57	2	TT	FALSE	TRUE	,					X
sp|P62805|H4	69	D	sp|P62805|H4	81	T	15.08	5	TT	TRUE	TRUE	,,,,					X
sp|P62805|H4	69	D	sp|P62805|H4	80	K	14.86	1	TT	TRUE	TRUE						X
sp|P62805|H4	69	D	sp|P62805|H4	92	K	12.42	2	TT	TRUE	TRUE	,					X
sp|P62805|H4	69	D	sp|P62805|H4	81	T	20.66	8	TT	TRUE	TRUE	,,,,,,,					X
sp|Q9Y6K1|DNM3A	69	K	sp|Q9Y6K1|DNM3A	179	E	17	1	TT	TRUE	TRUE						X
sp|Q9Y6K1|DNM3A	69	K	sp|Q9Y6K1|DNM3A	121	E	15.43	3	TT	TRUE	TRUE	,,					X
sp|Q9Y6K1|DNM3A	69	K	sp|Q9Y6K1|DNM3A	83	D	15.17	1	TT	TRUE	TRUE						X
sp|Q9Y6K1|DNM3A	69	K	sp|Q9Y6K1|DNM3A	96	E	13.08	2	TT	TRUE	TRUE	,					X
sp|Q9Y6K1|DNM3A	69	K	sp|Q9Y6K1|DNM3A	88	E	12.06	2	TT	TRUE	TRUE	,					X
sp|Q9Y6K1|DNM3A	69	K	sp|Q9Y6K1|DNM3A	104	E	10.84	1	TT	TRUE	TRUE						X
sp|Q9Y6K1|DNM3A	70	D	sp|Q9Y6K1|DNM3A	97	K	15.02	2	TT	TRUE	TRUE	,					X
sp|Q9Y6K1|DNM3A	70	D	sp|Q9Y6K1|DNM3A	201	S	13.28	1	TT	TRUE	TRUE						X
sp|Q9Y6K1|DNM3A	70	D	sp|Q9Y6K1|DNM3A	113	K	12.39	2	TT	TRUE	TRUE	,					X
B4DR52	71	E	B4DR52	85	K	11.69	4	TT	TRUE	TRUE	,,,					X
sp|P62805|H4	74	T	sp|P62805|H4	86	D	10.25	1	TT	TRUE	TRUE						X
sp|P62805|H4	75	E	sp|P68431|H31	80	K	16.36	3	TT	FALSE	TRUE	,,					X
sp|P62805|H4	75	E	sp|P68431|H31	80	K	15.05	5	TT	FALSE	TRUE	,,,,					X
sp|P62805|H4	75	E	sp|P62805|H4	81	T	14.62	4	TT	TRUE	TRUE	,,,					X
sp|Q9Y6K1|DNM3A	76	K	sp|Q9Y6K1|DNM3A	100	E	12.81	2	TT	TRUE	TRUE	,					X
sp|Q9Y6K1|DNM3A	77	S	sp|Q9Y6K1|DNM3A	83	D	14.5	1	TT	TRUE	TRUE						X
sp|P62805|H4	78	K	sp|P62805|H4	86	D	17.22	2	TT	TRUE	TRUE	,					X
sp|Q9Y6K1|DNM3A	79	S	sp|Q9Y6K1|DNM3A	83	D	16.38	4	TT	TRUE	TRUE	,,,					X
sp|Q9Y6K1|DNM3A	79	S	sp|Q9Y6K1|DNM3A	616	D	13.09	1	TT	TRUE	TRUE						X
B4DR52	85	K	B4DR52	93	E	12.11	1	TT	TRUE	TRUE						X
sp|Q9Y6K1|DNM3A	88	E	sp|Q9Y6K1|DNM3A	113	K	17.16	1	TT	TRUE	TRUE						X
sp|Q96QV6|H2A1A	90	D	sp|Q96QV6|H2A1A	99	K	12.51	4	TT	TRUE	TRUE	,,,					X
sp|Q96QV6|H2A1A	90	D	sp|Q96QV6|H2A1A	99	K	13.02	3	TT	TRUE	TRUE	,,					X
sp|P62805|H4	92	K	sp|P62805|H4	103	G	16.98	3	TT	TRUE	TRUE	,,					X
sp|P62805|H4	92	K	sp|P62805|H4	103	G	13.81	2	TT	TRUE	TRUE	,					X
sp|Q96QV6|H2A1A	92	E	sp|Q96QV6|H2A1A	99	K	12.05	1	TT	TRUE	TRUE						X
B4DR52	93	E	sp|Q9Y6K1|DNM3A	58	K	11.14	1	TT	FALSE	TRUE						X
sp|Q9Y6K1|DNM3A	96	E	sp|Q9Y6K1|DNM3A	113	K	19.73	2	TT	TRUE	TRUE	,					X
sp|Q9Y6K1|DNM3A	96	E	sp|Q9Y6K1|DNM3A	876	Y	13.81	1	TT	TRUE	TRUE						X
sp|Q9Y6K1|DNM3A	97	K	sp|Q9Y6K1|DNM3A	104	E	15.78	1	TT	TRUE	TRUE						X
sp|Q9Y6K1|DNM3A	97	K	sp|Q9Y6K1|DNM3A	121	E	11.05	1	TT	TRUE	TRUE						X
sp|Q9Y6K1|DNM3A	97	K	sp|Q9Y6K1|DNM3A	119	E	15.73	1	TT	TRUE	TRUE						X
sp|Q9Y6K1|DNM3A	97	K	sp|Q9Y6K1|DNM3A	121	E	14.95	2	TT	TRUE	TRUE	,					X
sp|Q9Y6K1|DNM3A	97	K	sp|Q9Y6K1|DNM3A	104	E	13.27	3	TT	TRUE	TRUE	,,					X
sp|Q9Y6K1|DNM3A	105	E	sp|Q9Y6K1|DNM3A	301	K	10.71	2	TT	TRUE	TRUE	,					X
B4DR52	105	E	B4DR52	112	S	14.86	2	TT	TRUE	TRUE	,					X
B4DR52	105	E	B4DR52	120	K	11.59	1	TT	TRUE	TRUE						X
B4DR52	108	K	sp|Q9Y6K1|DNM3A	179	E	12.51	3	TT	FALSE	TRUE	,,					X
B4DR52	108	K	sp|Q9Y6K1|DNM3A	179	E	12.65	2	TT	FALSE	TRUE	,					X
B4DR52	108	K	sp|Q9Y6K1|DNM3A	150	E	10.87	1	TT	FALSE	TRUE						X
B4DR52	113	E	sp|Q9Y6K1|DNM3A	201	S	10.81	1	TT	FALSE	TRUE						X
B4DR52	116	K	sp|Q9Y6K1|DNM3A	179	E	17.07	2	TT	FALSE	TRUE	,					X
B4DR52	116	K	sp|Q9Y6K1|DNM3A	179	E	18.92	4	TT	FALSE	TRUE	,,,					X
sp|Q9Y6K1|DNM3A	119	E	sp|Q9Y6K1|DNM3A	162	S	12.15	1	TT	TRUE	TRUE						X
sp|Q9Y6K1|DNM3A	119	E	sp|Q9Y6K1|DNM3A	470	K	12.03	1	TT	TRUE	TRUE						X
sp|Q9Y6K1|DNM3A	119	E	sp|Q9Y6K1|DNM3A	202	K	10.28	1	TT	TRUE	TRUE						X
B4DR52	120	K	sp|Q9Y6K1|DNM3A	179	E	15.21	3	TT	FALSE	TRUE	,,					X
sp|Q9Y6K1|DNM3A	121	E	sp|Q9Y6K1|DNM3A	301	K	20.99	1	TT	TRUE	TRUE						X
sp|Q9UJW3|DNM3L	121	E	sp|Q9Y6K1|DNM3A	710	S	10.08	1	TT	FALSE	TRUE						X
sp|Q9Y6K1|DNM3A	121	E	sp|Q9Y6K1|DNM3A	164	K	15.56	1	TT	TRUE	TRUE						X
sp|Q9UJW3|DNM3L	121	E	sp|Q9Y6K1|DNM3A	710	S	11.59	1	TT	FALSE	TRUE						X
sp|Q9Y6K1|DNM3A	121	E	sp|Q9Y6K1|DNM3A	156	K	10.3	1	TT	TRUE	TRUE						X
sp|P68431|H31	123	K	sp|Q9Y6K1|DNM3A	196	D	16.38	8	TT	FALSE	TRUE	,,,,,,,					X
sp|P68431|H31	123	K	sp|Q9Y6K1|DNM3A	196	D	17.34	2	TT	FALSE	TRUE	,					X
sp|Q9Y6K1|DNM3A	125	E	sp|Q9Y6K1|DNM3A	156	K	15.11	1	TT	TRUE	TRUE						X
sp|Q9Y6K1|DNM3A	125	E	sp|Q9Y6K1|DNM3A	153	K	12.86	1	TT	TRUE	TRUE						X
sp|Q9Y6K1|DNM3A	126	T	sp|Q9Y6K1|DNM3A	154	E	15.04	1	TT	TRUE	TRUE						X
sp|Q9UJW3|DNM3L	139	S	sp|Q9Y6K1|DNM3A	440	D	15.98	2	TT	FALSE	TRUE	,					X
sp|Q9Y6K1|DNM3A	150	E	sp|Q9Y6K1|DNM3A	162	S	10.55	1	TT	TRUE	TRUE						X
sp|Q9Y6K1|DNM3A	150	E	sp|Q9Y6K1|DNM3A	156	K	10.11	1	TT	TRUE	TRUE						X
sp|Q9Y6K1|DNM3A	150	E	sp|Q9Y6K1|DNM3A	156	K	12.41	3	TT	TRUE	TRUE	,,					X
sp|Q9Y6K1|DNM3A	153	K	sp|Q9Y6K1|DNM3A	179	E	11.26	1	TT	TRUE	TRUE						X
sp|Q9Y6K1|DNM3A	153	K	sp|Q9Y6K1|DNM3A	179	E	14.73	8	TT	TRUE	TRUE	,,,,,,,					X
sp|Q9Y6K1|DNM3A	154	E	sp|Q9Y6K1|DNM3A	158	T	11.08	1	TT	TRUE	TRUE						X
sp|Q9Y6K1|DNM3A	156	K	sp|Q9Y6K1|DNM3A	179	E	17.21	8	TT	TRUE	TRUE	,,,,,,,					X
sp|Q9UJW3|DNM3L	160	K	sp|Q9UJW3|DNM3L	343	E	15.88	1	TT	TRUE	TRUE						X
sp|Q9Y6K1|DNM3A	161	E	sp|Q9Y6K1|DNM3A	202	K	11.82	1	TT	TRUE	TRUE						X
sp|Q9Y6K1|DNM3A	164	K	sp|Q9Y6K1|DNM3A	179	E	12.19	3	TT	TRUE	TRUE	,,					X
sp|Q9Y6K1|DNM3A	164	K	sp|Q9Y6K1|DNM3A	179	E	14.24	8	TT	TRUE	TRUE	,,,,,,,					X
sp|Q9Y6K1|DNM3A	164	K	sp|Q9Y6K1|DNM3A	231	E	10.04	1	TT	TRUE	TRUE						X
sp|Q9UJW3|DNM3L	166	K	sp|Q9UJW3|DNM3L	306	E	17.7	12	TT	TRUE	TRUE	,,,,,,,,,,,					X
sp|Q9UJW3|DNM3L	166	K	sp|Q9UJW3|DNM3L	172	E	14.74	8	TT	TRUE	TRUE	,,,,,,,					X
sp|Q9UJW3|DNM3L	166	K	sp|Q9UJW3|DNM3L	174	E	14.11	2	TT	TRUE	TRUE	,					X
sp|Q9UJW3|DNM3L	166	K	sp|Q9UJW3|DNM3L	304	E	13.99	3	TT	TRUE	TRUE	,,					X
sp|Q9UJW3|DNM3L	166	K	sp|Q9UJW3|DNM3L	178	E	13.93	4	TT	TRUE	TRUE	,,,					X
sp|Q9UJW3|DNM3L	166	K	sp|Q9UJW3|DNM3L	343	E	13.29	2	TT	TRUE	TRUE	,					X
sp|Q9UJW3|DNM3L	166	K	sp|Q9Y6K1|DNM3A	669	E	12.51	1	TT	FALSE	TRUE						X
sp|Q9UJW3|DNM3L	166	K	sp|Q9UJW3|DNM3L	294	E	12.34	3	TT	TRUE	TRUE	,,					X
sp|Q9UJW3|DNM3L	166	K	sp|Q9Y6K1|DNM3A	179	E	12.18	2	TT	FALSE	TRUE	,					X
sp|Q9UJW3|DNM3L	166	K	sp|Q9UJW3|DNM3L	198	E	11.87	1	TT	TRUE	TRUE						X
sp|Q9UJW3|DNM3L	166	K	sp|Q9UJW3|DNM3L	199	D	11.42	1	TT	TRUE	TRUE						X
sp|Q9UJW3|DNM3L	166	K	sp|Q9UJW3|DNM3L	224	D	10.01	1	TT	TRUE	TRUE						X
sp|Q9UJW3|DNM3L	166	K	sp|Q9UJW3|DNM3L	181	E	17.45	6	TT	TRUE	TRUE	,,,,,					X
sp|Q9UJW3|DNM3L	166	K	sp|Q9UJW3|DNM3L	172	E	15.29	5	TT	TRUE	TRUE	,,,,					X
sp|Q9UJW3|DNM3L	166	K	sp|Q9UJW3|DNM3L	178	E	14.71	2	TT	TRUE	TRUE	,					X
sp|Q9UJW3|DNM3L	166	K	sp|Q9UJW3|DNM3L	294	E	14.06	3	TT	TRUE	TRUE	,,					X
sp|Q9UJW3|DNM3L	166	K	sp|Q9Y6K1|DNM3A	179	E	13.55	1	TT	FALSE	TRUE						X
sp|Q9UJW3|DNM3L	166	K	sp|Q9UJW3|DNM3L	306	E	12.94	2	TT	TRUE	TRUE	,					X
sp|Q9UJW3|DNM3L	166	K	sp|Q9UJW3|DNM3L	304	E	12.85	1	TT	TRUE	TRUE						X
sp|Q9UJW3|DNM3L	166	K	sp|Q9UJW3|DNM3L	174	E	11.75	3	TT	TRUE	TRUE	,,					X
sp|Q9UJW3|DNM3L	166	K	sp|Q9UJW3|DNM3L	227	D	11.11	1	TT	TRUE	TRUE						X
sp|Q9UJW3|DNM3L	166	K	sp|Q9UJW3|DNM3L	199	D	10.9	1	TT	TRUE	TRUE						X
sp|Q9UJW3|DNM3L	172	E	sp|Q9Y6K1|DNM3A	301	K	19.22	1	TT	FALSE	TRUE						X
sp|Q9UJW3|DNM3L	172	E	sp|Q9Y6K1|DNM3A	691	S	15.81	1	TT	FALSE	TRUE						X
sp|Q9UJW3|DNM3L	172	E	sp|Q9Y6K1|DNM3A	693	T	13.79	1	TT	FALSE	TRUE						X
sp|Q9UJW3|DNM3L	173	S	sp|Q9UJW3|DNM3L	178	E	16.21	1	TT	TRUE	TRUE						X
sp|Q9UJW3|DNM3L	173	S	sp|Q9Y6K1|DNM3A	440	D	12.23	1	TT	FALSE	TRUE						X
sp|Q9UJW3|DNM3L	173	S	sp|Q9Y6K1|DNM3A	444	E	11.06	1	TT	FALSE	TRUE						X
sp|Q9UJW3|DNM3L	173	S	sp|Q9Y6K1|DNM3A	704	D	10.21	1	TT	FALSE	TRUE						X
sp|Q9UJW3|DNM3L	173	S	sp|Q9UJW3|DNM3L	178	E	15.7	2	TT	TRUE	TRUE	,					X
sp|Q9UJW3|DNM3L	174	E	sp|Q9Y6K1|DNM3A	695	K	12.51	1	TT	FALSE	TRUE						X
sp|Q9UJW3|DNM3L	174	E	sp|Q9UJW3|DNM3L	206	S	11.75	1	TT	TRUE	TRUE						X
sp|Q9UJW3|DNM3L	174	E	sp|Q9UJW3|DNM3L	206	S	12.6	2	TT	TRUE	TRUE	,					X
sp|Q9Y6K1|DNM3A	179	E	sp|Q9Y6K1|DNM3A	369	K	14.06	3	TT	TRUE	TRUE	,,					X
sp|Q9Y6K1|DNM3A	179	E	sp|Q9Y6K1|DNM3A	202	K	13.81	2	TT	TRUE	TRUE	,					X
sp|Q9Y6K1|DNM3A	179	E	sp|Q9Y6K1|DNM3A	204	K	12.84	3	TT	TRUE	TRUE	,,					X
sp|Q9Y6K1|DNM3A	179	E	sp|Q9Y6K1|DNM3A	301	K	12.49	1	TT	TRUE	TRUE						X
sp|Q9Y6K1|DNM3A	179	E	sp|Q9Y6K1|DNM3A	723	K	11.62	1	TT	TRUE	TRUE						X
sp|Q9Y6K1|DNM3A	179	E	sp|Q9Y6K1|DNM3A	470	K	11.44	1	TT	TRUE	TRUE						X
sp|Q9Y6K1|DNM3A	179	E	sp|Q9Y6K1|DNM3A	218	K	11.17	1	TT	TRUE	TRUE						X
sp|Q9Y6K1|DNM3A	179	E	sp|Q9Y6K1|DNM3A	828	K	10.71	1	TT	TRUE	TRUE						X
sp|Q9Y6K1|DNM3A	179	E	sp|Q9Y6K1|DNM3A	204	K	15.3	3	TT	TRUE	TRUE	,,					X
sp|Q9Y6K1|DNM3A	179	E	sp|Q9Y6K1|DNM3A	202	K	13.14	3	TT	TRUE	TRUE	,,					X
sp|Q9Y6K1|DNM3A	179	E	sp|Q9Y6K1|DNM3A	218	K	13	1	TT	TRUE	TRUE						X
sp|Q9Y6K1|DNM3A	179	E	sp|Q9Y6K1|DNM3A	369	K	12.92	1	TT	TRUE	TRUE						X
sp|Q9Y6K1|DNM3A	179	E	sp|Q9Y6K1|DNM3A	843	K	12.78	1	TT	TRUE	TRUE						X
sp|Q9Y6K1|DNM3A	179	E	sp|Q9Y6K1|DNM3A	301	K	11.62	1	TT	TRUE	TRUE						X
sp|Q9Y6K1|DNM3A	179	E	sp|Q9Y6K1|DNM3A	462	S	11.44	1	TT	TRUE	TRUE						X
sp|Q9Y6K1|DNM3A	179	E	sp|Q9Y6K1|DNM3A	682	K	10.78	1	TT	TRUE	TRUE						X
sp|Q9Y6K1|DNM3A	196	D	sp|Q9Y6K1|DNM3A	369	K	13.43	1	TT	TRUE	TRUE						X
sp|Q9Y6K1|DNM3A	196	D	sp|Q9Y6K1|DNM3A	204	K	14.88	1	TT	TRUE	TRUE						X
sp|Q9Y6K1|DNM3A	196	D	sp|Q9Y6K1|DNM3A	463	T	11.83	1	TT	TRUE	TRUE						X
sp|Q9UJW3|DNM3L	198	E	sp|Q9UJW3|DNM3L	220	K	16.72	2	TT	TRUE	TRUE	,					X
sp|Q9UJW3|DNM3L	198	E	sp|Q9UJW3|DNM3L	359	K	12.59	2	TT	TRUE	TRUE	,					X
sp|Q9UJW3|DNM3L	198	E	sp|Q9UJW3|DNM3L	362	T	12.49	2	TT	TRUE	TRUE	,					X
sp|Q9UJW3|DNM3L	198	E	sp|Q9UJW3|DNM3L	363	K	11.01	2	TT	TRUE	TRUE	,					X
sp|Q9UJW3|DNM3L	198	E	sp|Q9UJW3|DNM3L	362	T	12.05	2	TT	TRUE	TRUE	,					X
sp|Q9UJW3|DNM3L	198	E	sp|Q9UJW3|DNM3L	359	K	11.47	1	TT	TRUE	TRUE						X
sp|Q9UJW3|DNM3L	198	E	sp|Q9UJW3|DNM3L	363	K	11.22	1	TT	TRUE	TRUE						X
sp|Q9UJW3|DNM3L	199	D	sp|Q9UJW3|DNM3L	220	K	12.11	1	TT	TRUE	TRUE						X
sp|Q9UJW3|DNM3L	201	K	sp|Q9UJW3|DNM3L	215	D	18.25	2	TT	TRUE	TRUE	,					X
sp|Q9UJW3|DNM3L	201	K	sp|Q9UJW3|DNM3L	211	E	17.66	4	TT	TRUE	TRUE	,,,					X
sp|Q9UJW3|DNM3L	201	K	sp|Q9UJW3|DNM3L	224	D	15.51	2	TT	TRUE	TRUE	,					X
sp|Q9UJW3|DNM3L	201	K	sp|Q9Y6K1|DNM3A	179	E	11.18	1	TT	FALSE	TRUE						X
sp|Q9Y6K1|DNM3A	201	S	sp|Q9Y6K1|DNM3A	296	E	11.01	1	TT	TRUE	TRUE						X
sp|Q9Y6K1|DNM3A	201	S	sp|Q9Y6K1|DNM3A	206	D	10.33	2	TT	TRUE	TRUE	,					X
sp|Q9Y6K1|DNM3A	201	S	sp|Q9Y6K1|DNM3A	207	E	10.13	1	TT	TRUE	TRUE						X
sp|Q9UJW3|DNM3L	201	K	sp|Q9UJW3|DNM3L	211	E	17.96	2	TT	TRUE	TRUE	,					X
sp|Q9UJW3|DNM3L	201	K	sp|Q9UJW3|DNM3L	215	D	16.52	2	TT	TRUE	TRUE	,					X
sp|Q9Y6K1|DNM3A	201	S	sp|Q9Y6K1|DNM3A	296	E	13.87	2	TT	TRUE	TRUE	,					X
sp|Q9UJW3|DNM3L	201	K	sp|Q9UJW3|DNM3L	224	D	12.54	1	TT	TRUE	TRUE						X
sp|Q9Y6K1|DNM3A	202	K	sp|Q9Y6K1|DNM3A	296	E	13.43	2	TT	TRUE	TRUE	,					X
sp|Q9Y6K1|DNM3A	202	K	sp|Q9Y6K1|DNM3A	281	D	11.73	1	TT	TRUE	TRUE						X
sp|Q9Y6K1|DNM3A	202	K	sp|Q9Y6K1|DNM3A	206	D	11.63	2	TT	TRUE	TRUE	,					X
sp|Q9Y6K1|DNM3A	202	K	sp|Q9Y6K1|DNM3A	254	D	11.31	1	TT	TRUE	TRUE						X
sp|Q9Y6K1|DNM3A	202	K	sp|Q9Y6K1|DNM3A	283	E	10.83	1	TT	TRUE	TRUE						X
sp|Q9Y6K1|DNM3A	202	K	sp|Q9Y6K1|DNM3A	283	E	16.22	1	TT	TRUE	TRUE						X
sp|Q9Y6K1|DNM3A	202	K	sp|Q9Y6K1|DNM3A	282	D	13.89	1	TT	TRUE	TRUE						X
sp|Q9Y6K1|DNM3A	202	K	sp|Q9Y6K1|DNM3A	254	D	13.48	1	TT	TRUE	TRUE						X
sp|Q9Y6K1|DNM3A	202	K	sp|Q9Y6K1|DNM3A	231	E	12.86	1	TT	TRUE	TRUE						X
sp|Q9Y6K1|DNM3A	202	K	sp|Q9Y6K1|DNM3A	207	E	12.55	1	TT	TRUE	TRUE						X
sp|Q9Y6K1|DNM3A	202	K	sp|Q9Y6K1|DNM3A	206	D	11.57	2	TT	TRUE	TRUE	,					X
sp|Q9Y6K1|DNM3A	202	K	sp|Q9Y6K1|DNM3A	287	E	11.5	1	TT	TRUE	TRUE						X
sp|Q9UJW3|DNM3L	203	E	sp|Q9UJW3|DNM3L	226	T	14.68	2	TT	TRUE	TRUE	,					X
sp|Q9UJW3|DNM3L	203	E	sp|Q9UJW3|DNM3L	366	K	14.61	1	TT	TRUE	TRUE						X
sp|Q9Y6K1|DNM3A	204	K	sp|Q9Y6K1|DNM3A	296	E	12.65	1	TT	TRUE	TRUE						X
sp|Q9Y6K1|DNM3A	204	K	sp|Q9Y6K1|DNM3A	281	D	11.81	1	TT	TRUE	TRUE						X
sp|Q9Y6K1|DNM3A	204	K	sp|Q9Y6K1|DNM3A	471	E	11.47	1	TT	TRUE	TRUE						X
sp|Q9Y6K1|DNM3A	204	K	sp|Q9Y6K1|DNM3A	856	E	10.41	1	TT	TRUE	TRUE						X
sp|Q9Y6K1|DNM3A	204	K	sp|Q9Y6K1|DNM3A	475	E	10.35	1	TT	TRUE	TRUE						X
sp|Q9Y6K1|DNM3A	204	K	sp|Q9Y6K1|DNM3A	282	D	15.54	1	TT	TRUE	TRUE						X
sp|Q9Y6K1|DNM3A	204	K	sp|Q9Y6K1|DNM3A	281	D	13.78	3	TT	TRUE	TRUE	,,					X
sp|Q9Y6K1|DNM3A	204	K	sp|Q9Y6K1|DNM3A	296	E	12.93	1	TT	TRUE	TRUE						X
sp|Q9Y6K1|DNM3A	204	K	sp|Q9Y6K1|DNM3A	471	E	11.56	1	TT	TRUE	TRUE						X
sp|Q9UJW3|DNM3L	205	T	sp|Q9UJW3|DNM3L	341	E	12.25	1	TT	TRUE	TRUE						X
sp|Q9Y6K1|DNM3A	206	D	sp|Q9Y6K1|DNM3A	286	Y	10.27	1	TT	TRUE	TRUE						X
sp|Q9Y6K1|DNM3A	206	D	sp|Q9Y6K1|DNM3A	238	S	11.43	1	TT	TRUE	TRUE						X
sp|Q9UJW3|DNM3L	214	S	sp|REV_Q9UJW3|REV	199	E	11.05	1	TD	TRUE	TRUE						X
sp|Q9UJW3|DNM3L	220	K	sp|Q9UJW3|DNM3L	295	D	15.3	1	TT	TRUE	TRUE						X
sp|Q9UJW3|DNM3L	220	K	sp|Q9Y6K1|DNM3A	601	E	11.29	1	TT	FALSE	TRUE						X
sp|Q9Y6K1|DNM3A	221	K	sp|Q9Y6K1|DNM3A	254	D	12.13	1	TT	TRUE	TRUE						X
sp|Q9Y6K1|DNM3A	221	K	sp|Q9Y6K1|DNM3A	243	E	10.48	2	TT	TRUE	TRUE	,					X
sp|Q9UJW3|DNM3L	227	D	sp|Q9UJW3|DNM3L	359	K	11.1	1	TT	TRUE	TRUE						X
sp|Q9UJW3|DNM3L	227	D	sp|Q9Y6K1|DNM3A	470	K	15.31	1	TT	FALSE	TRUE						X
sp|Q9UJW3|DNM3L	227	D	sp|Q9UJW3|DNM3L	359	K	14.23	1	TT	TRUE	TRUE						X
sp|Q9UJW3|DNM3L	228	T	sp|Q9Y6K1|DNM3A	206	D	11.94	1	TT	FALSE	TRUE						X
sp|Q9Y6K1|DNM3A	230	E	sp|Q9Y6K1|DNM3A	238	S	12.09	1	TT	TRUE	TRUE						X
sp|Q9Y6K1|DNM3A	231	E	sp|Q9Y6K1|DNM3A	372	Y	14.23	1	TT	TRUE	TRUE						X
sp|Q9Y6K1|DNM3A	231	E	sp|Q9Y6K1|DNM3A	470	K	12.36	1	TT	TRUE	TRUE						X
sp|Q9UJW3|DNM3L	234	E	sp|Q9Y6K1|DNM3A	439	T	10.66	1	TT	FALSE	TRUE						X
sp|Q9Y6K1|DNM3A	253	T	sp|Q9Y6K1|DNM3A	783	D	10.19	1	TT	TRUE	TRUE						X
sp|Q9Y6K1|DNM3A	265	E	sp|Q9Y6K1|DNM3A	278	K	15.12	1	TT	TRUE	TRUE						X
sp|Q9Y6K1|DNM3A	278	K	sp|Q9Y6K1|DNM3A	296	E	15.33	3	TT	TRUE	TRUE	,,					X
sp|Q9Y6K1|DNM3A	285	E	sp|Q9Y6K1|DNM3A	301	K	18.91	3	TT	TRUE	TRUE	,,					X
sp|Q9Y6K1|DNM3A	285	E	sp|Q9Y6K1|DNM3A	301	K	14.41	2	TT	TRUE	TRUE	,					X
sp|Q9UJW3|DNM3L	294	E	sp|Q9UJW3|DNM3L	359	K	11.14	1	TT	TRUE	TRUE						X
sp|Q9UJW3|DNM3L	295	D	sp|Q9UJW3|DNM3L	359	K	12.52	1	TT	TRUE	TRUE						X
sp|Q9UJW3|DNM3L	295	D	sp|Q9UJW3|DNM3L	363	K	10.25	1	TT	TRUE	TRUE						X
sp|Q9Y6K1|DNM3A	296	E	sp|Q9Y6K1|DNM3A	369	K	14.7	2	TT	TRUE	TRUE	,					X
sp|Q9Y6K1|DNM3A	296	E	sp|Q9Y6K1|DNM3A	372	Y	14.23	2	TT	TRUE	TRUE	,					X
sp|Q9Y6K1|DNM3A	296	E	sp|Q9Y6K1|DNM3A	470	K	13.29	1	TT	TRUE	TRUE						X
sp|Q9Y6K1|DNM3A	296	E	sp|Q9Y6K1|DNM3A	462	S	11.64	1	TT	TRUE	TRUE						X
sp|Q9Y6K1|DNM3A	296	E	sp|Q9Y6K1|DNM3A	372	Y	12.8	2	TT	TRUE	TRUE	,					X
sp|Q9Y6K1|DNM3A	296	E	sp|Q9Y6K1|DNM3A	463	T	12.08	1	TT	TRUE	TRUE						X
sp|Q9Y6K1|DNM3A	296	E	sp|Q9Y6K1|DNM3A	462	S	11.85	2	TT	TRUE	TRUE	,					X
sp|Q9Y6K1|DNM3A	301	K	sp|Q9Y6K1|DNM3A	373	E	12.71	1	TT	TRUE	TRUE						X
sp|Q9Y6K1|DNM3A	301	K	sp|Q9Y6K1|DNM3A	484	E	11.77	1	TT	TRUE	TRUE						X
sp|Q9Y6K1|DNM3A	301	K	sp|Q9Y6K1|DNM3A	471	E	11.57	1	TT	TRUE	TRUE						X
sp|Q9Y6K1|DNM3A	301	K	sp|Q9Y6K1|DNM3A	373	E	11.46	1	TT	TRUE	TRUE						X
sp|Q9Y6K1|DNM3A	301	K	sp|Q9Y6K1|DNM3A	471	E	10.29	1	TT	TRUE	TRUE						X
sp|Q9UJW3|DNM3L	306	E	sp|Q9Y6K1|DNM3A	202	K	20.13	2	TT	FALSE	TRUE	,					X
sp|Q9UJW3|DNM3L	306	E	sp|Q9UJW3|DNM3L	363	K	15.91	1	TT	TRUE	TRUE						X
sp|Q9UJW3|DNM3L	306	E	sp|Q9UJW3|DNM3L	355	K	12	1	TT	TRUE	TRUE						X
sp|Q9UJW3|DNM3L	306	E	sp|Q9UJW3|DNM3L	359	K	11.52	2	TT	TRUE	TRUE	,					X
sp|Q9UJW3|DNM3L	306	E	sp|Q9Y6K1|DNM3A	204	K	10.36	1	TT	FALSE	TRUE						X
sp|Q9UJW3|DNM3L	306	E	sp|Q9UJW3|DNM3L	309	T	16.65	3	TT	TRUE	TRUE	,,					X
sp|Q9UJW3|DNM3L	306	E	sp|Q9UJW3|DNM3L	354	S	10.55	1	TT	TRUE	TRUE						X
sp|Q9UJW3|DNM3L	312	D	sp|Q9UJW3|DNM3L	362	T	15.68	1	TT	TRUE	TRUE						X
sp|Q9UJW3|DNM3L	312	D	sp|Q9UJW3|DNM3L	363	K	12.67	3	TT	TRUE	TRUE	,,					X
sp|Q9UJW3|DNM3L	312	D	sp|Q9UJW3|DNM3L	362	T	10.97	1	TT	TRUE	TRUE						X
sp|Q9Y6K1|DNM3A	325	E	sp|Q9Y6K1|DNM3A	337	K	10.02	1	TT	TRUE	TRUE						X
sp|Q9UJW3|DNM3L	340	S	sp|Q9Y6K1|DNM3A	206	D	11.21	1	TT	FALSE	TRUE						X
sp|Q9UJW3|DNM3L	341	E	sp|Q9UJW3|DNM3L	363	K	15.13	1	TT	TRUE	TRUE						X
sp|Q9UJW3|DNM3L	341	E	sp|Q9Y6K1|DNM3A	201	S	13.7	1	TT	FALSE	TRUE						X
sp|Q9UJW3|DNM3L	342	E	sp|Q9Y6K1|DNM3A	201	S	16.13	1	TT	FALSE	TRUE						X
sp|Q9UJW3|DNM3L	342	E	sp|Q9UJW3|DNM3L	359	K	14.1	3	TT	TRUE	TRUE	,,					X
sp|Q9UJW3|DNM3L	342	E	sp|Q9Y6K1|DNM3A	204	K	12.9	1	TT	FALSE	TRUE						X
sp|Q9UJW3|DNM3L	342	E	sp|Q9UJW3|DNM3L	355	K	10.66	1	TT	TRUE	TRUE						X
sp|Q9UJW3|DNM3L	342	E	sp|Q9UJW3|DNM3L	354	S	10.42	1	TT	TRUE	TRUE						X
sp|Q9UJW3|DNM3L	342	E	sp|Q9UJW3|DNM3L	359	K	10.33	1	TT	TRUE	TRUE						X
sp|Q9UJW3|DNM3L	343	E	sp|Q9Y6K1|DNM3A	201	S	17.96	2	TT	FALSE	TRUE	,					X
sp|Q9UJW3|DNM3L	343	E	sp|Q9UJW3|DNM3L	363	K	17.71	5	TT	TRUE	TRUE	,,,,					X
sp|Q9UJW3|DNM3L	343	E	sp|Q9Y6K1|DNM3A	369	K	17.57	2	TT	FALSE	TRUE	,					X
sp|Q9UJW3|DNM3L	343	E	sp|Q9UJW3|DNM3L	355	K	17.16	3	TT	TRUE	TRUE	,,					X
sp|Q9UJW3|DNM3L	343	E	sp|Q9UJW3|DNM3L	366	K	16.5	5	TT	TRUE	TRUE	,,,,					X
sp|Q9UJW3|DNM3L	343	E	sp|Q9Y6K1|DNM3A	843	K	15.56	2	TT	FALSE	TRUE	,					X
sp|Q9UJW3|DNM3L	343	E	sp|Q9Y6K1|DNM3A	164	K	15.54	1	TT	FALSE	TRUE						X
sp|Q9UJW3|DNM3L	343	E	sp|Q9Y6K1|DNM3A	470	K	15.4	2	TT	FALSE	TRUE	,					X
sp|Q9UJW3|DNM3L	343	E	sp|Q9Y6K1|DNM3A	831	K	14.84	2	TT	FALSE	TRUE	,					X
sp|Q9UJW3|DNM3L	343	E	sp|Q9Y6K1|DNM3A	461	K	14.39	1	TT	FALSE	TRUE						X
sp|Q9UJW3|DNM3L	343	E	sp|Q9Y6K1|DNM3A	828	K	14.29	1	TT	FALSE	TRUE						X
sp|Q9UJW3|DNM3L	343	E	sp|Q9Y6K1|DNM3A	466	K	13.93	3	TT	FALSE	TRUE	,,					X
sp|Q9UJW3|DNM3L	343	E	sp|Q9Y6K1|DNM3A	723	K	13.53	1	TT	FALSE	TRUE						X
sp|Q9UJW3|DNM3L	343	E	sp|Q9Y6K1|DNM3A	204	K	13.11	1	TT	FALSE	TRUE						X
sp|Q9UJW3|DNM3L	343	E	sp|Q9Y6K1|DNM3A	463	T	13.07	1	TT	FALSE	TRUE						X
sp|Q9UJW3|DNM3L	343	E	sp|Q9UJW3|DNM3L	354	S	12	1	TT	TRUE	TRUE						X
sp|Q9UJW3|DNM3L	343	E	sp|Q9Y6K1|DNM3A	462	S	11.29	1	TT	FALSE	TRUE						X
sp|Q9UJW3|DNM3L	343	E	sp|Q9Y6K1|DNM3A	632	K	10.04	1	TT	FALSE	TRUE						X
sp|Q9UJW3|DNM3L	343	E	sp|Q9UJW3|DNM3L	363	K	19.23	6	TT	TRUE	TRUE	,,,,,					X
sp|Q9UJW3|DNM3L	343	E	sp|Q9UJW3|DNM3L	355	K	16.8	3	TT	TRUE	TRUE	,,					X
sp|Q9UJW3|DNM3L	343	E	sp|Q9UJW3|DNM3L	359	K	16.21	3	TT	TRUE	TRUE	,,					X
sp|Q9UJW3|DNM3L	343	E	sp|Q9Y6K1|DNM3A	462	S	14.93	2	TT	FALSE	TRUE	,					X
sp|Q9UJW3|DNM3L	343	E	sp|Q9UJW3|DNM3L	366	K	12	1	TT	TRUE	TRUE						X
sp|Q9UJW3|DNM3L	343	E	sp|Q9Y6K1|DNM3A	843	K	10.15	1	TT	FALSE	TRUE						X
sp|Q9Y6K1|DNM3A	344	E	sp|Q9Y6K1|DNM3A	369	K	11.47	1	TT	TRUE	TRUE						X
sp|Q9Y6K1|DNM3A	344	E	sp|Q9Y6K1|DNM3A	369	K	17.92	1	TT	TRUE	TRUE						X
sp|Q9UJW3|DNM3L	345	S	sp|Q9Y6K1|DNM3A	206	D	11.96	2	TT	FALSE	TRUE	,					X
sp|Q9UJW3|DNM3L	359	K	sp|Q9Y6K1|DNM3A	125	E	11.13	1	TT	FALSE	TRUE						X
sp|Q9Y6K1|DNM3A	363	K	sp|Q9Y6K1|DNM3A	373	E	12.29	1	TT	TRUE	TRUE						X
sp|Q9UJW3|DNM3L	363	K	sp|Q9Y6K1|DNM3A	436	E	14.26	2	TT	FALSE	TRUE	,					X
sp|Q9UJW3|DNM3L	363	K	sp|Q9Y6K1|DNM3A	121	E	14.05	2	TT	FALSE	TRUE	,					X
sp|Q9UJW3|DNM3L	366	K	sp|Q9Y6K1|DNM3A	281	D	11.87	1	TT	FALSE	TRUE						X
sp|Q9Y6K1|DNM3A	367	Y	sp|Q9Y6K1|DNM3A	776	E	10.42	1	TT	TRUE	TRUE						X
sp|Q9Y6K1|DNM3A	369	K	sp|Q9Y6K1|DNM3A	444	E	16.85	5	TT	TRUE	TRUE	,,,,					X
sp|Q9Y6K1|DNM3A	369	K	sp|Q9Y6K1|DNM3A	446	E	16.78	5	TT	TRUE	TRUE	,,,,					X
sp|Q9Y6K1|DNM3A	369	K	sp|Q9Y6K1|DNM3A	440	D	15.32	3	TT	TRUE	TRUE	,,					X
sp|Q9Y6K1|DNM3A	369	K	sp|Q9Y6K1|DNM3A	436	E	14.99	1	TT	TRUE	TRUE						X
sp|Q9Y6K1|DNM3A	369	K	sp|Q9Y6K1|DNM3A	484	E	13.11	1	TT	TRUE	TRUE						X
sp|Q9Y6K1|DNM3A	369	K	sp|Q9Y6K1|DNM3A	373	E	12.99	1	TT	TRUE	TRUE						X
sp|Q9Y6K1|DNM3A	369	K	sp|Q9Y6K1|DNM3A	471	E	12.18	2	TT	TRUE	TRUE	,					X
sp|Q9Y6K1|DNM3A	369	K	sp|Q9Y6K1|DNM3A	402	E	10.53	1	TT	TRUE	TRUE						X
sp|Q9Y6K1|DNM3A	369	K	sp|Q9Y6K1|DNM3A	446	E	16.54	3	TT	TRUE	TRUE	,,					X
sp|Q9Y6K1|DNM3A	369	K	sp|Q9Y6K1|DNM3A	440	D	15.97	2	TT	TRUE	TRUE	,					X
sp|Q9Y6K1|DNM3A	369	K	sp|Q9Y6K1|DNM3A	444	E	15.53	6	TT	TRUE	TRUE	,,,,,					X
sp|Q9Y6K1|DNM3A	372	Y	sp|Q9Y6K1|DNM3A	410	E	16.72	2	TT	TRUE	TRUE	,					X
sp|Q9Y6K1|DNM3A	372	Y	sp|Q9Y6K1|DNM3A	444	E	12.22	2	TT	TRUE	TRUE	,					X
sp|Q9Y6K1|DNM3A	372	Y	sp|Q9Y6K1|DNM3A	410	E	16.69	2	TT	TRUE	TRUE	,					X
sp|Q9Y6K1|DNM3A	372	Y	sp|Q9Y6K1|DNM3A	444	E	13.13	2	TT	TRUE	TRUE	,					X
sp|Q9Y6K1|DNM3A	373	E	sp|Q9Y6K1|DNM3A	406	K	14.78	5	TT	TRUE	TRUE	,,,,					X
sp|Q9Y6K1|DNM3A	373	E	sp|Q9Y6K1|DNM3A	406	K	14.38	3	TT	TRUE	TRUE	,,					X
sp|Q9Y6K1|DNM3A	429	E	sp|Q9Y6K1|DNM3A	435	K	12.61	1	TT	TRUE	TRUE						X
sp|Q9Y6K1|DNM3A	436	E	sp|Q9Y6K1|DNM3A	470	K	10.67	1	TT	TRUE	TRUE						X
sp|Q9Y6K1|DNM3A	439	T	sp|Q9Y6K1|DNM3A	444	E	16.55	2	TT	TRUE	TRUE	,					X
sp|Q9Y6K1|DNM3A	439	T	sp|Q9Y6K1|DNM3A	440	D	15.36	1	TT	TRUE	TRUE						X
sp|Q9Y6K1|DNM3A	440	D	sp|Q9Y6K1|DNM3A	470	K	11.34	1	TT	TRUE	TRUE						X
sp|Q9Y6K1|DNM3A	462	S	sp|Q9Y6K1|DNM3A	643	D	13.59	1	TT	TRUE	TRUE						X
sp|Q9Y6K1|DNM3A	462	S	sp|Q9Y6K1|DNM3A	475	E	11.54	1	TT	TRUE	TRUE						X
sp|Q9Y6K1|DNM3A	462	S	sp|Q9Y6K1|DNM3A	643	D	10.57	1	TT	TRUE	TRUE						X
sp|Q9Y6K1|DNM3A	462	S	sp|Q9Y6K1|DNM3A	618	E	10.12	1	TT	TRUE	TRUE						X
sp|Q9Y6K1|DNM3A	463	T	sp|Q9Y6K1|DNM3A	475	E	12.75	1	TT	TRUE	TRUE						X
sp|Q9Y6K1|DNM3A	466	K	sp|Q9Y6K1|DNM3A	471	E	12.07	1	TT	TRUE	TRUE						X
sp|Q9Y6K1|DNM3A	466	K	sp|Q9Y6K1|DNM3A	474	D	11.16	1	TT	TRUE	TRUE						X
sp|Q9Y6K1|DNM3A	466	K	sp|Q9Y6K1|DNM3A	475	E	10.74	2	TT	TRUE	TRUE	,					X
sp|Q9Y6K1|DNM3A	468	K	sp|Q9Y6K1|DNM3A	484	E	10.97	1	TT	TRUE	TRUE						X
sp|Q9Y6K1|DNM3A	468	K	sp|Q9Y6K1|DNM3A	484	E	12.69	1	TT	TRUE	TRUE						X
sp|Q9Y6K1|DNM3A	470	K	sp|Q9Y6K1|DNM3A	484	E	10.36	1	TT	TRUE	TRUE						X
sp|Q9Y6K1|DNM3A	470	K	sp|Q9Y6K1|DNM3A	563	E	10.06	1	TT	TRUE	TRUE						X
sp|Q9Y6K1|DNM3A	470	K	sp|Q9Y6K1|DNM3A	643	D	12.27	1	TT	TRUE	TRUE						X
sp|Q9Y6K1|DNM3A	470	K	sp|Q9Y6K1|DNM3A	484	E	12.09	2	TT	TRUE	TRUE	,					X
sp|Q9Y6K1|DNM3A	484	E	sp|Q9Y6K1|DNM3A	843	K	10.4	1	TT	TRUE	TRUE						X
sp|Q9Y6K1|DNM3A	591	K	sp|Q9Y6K1|DNM3A	601	E	14.03	2	TT	TRUE	TRUE	,					X
sp|Q9Y6K1|DNM3A	602	D	sp|Q9Y6K1|DNM3A	828	K	10.07	1	TT	TRUE	TRUE						X
sp|Q9Y6K1|DNM3A	616	D	sp|Q9Y6K1|DNM3A	768	K	13.22	4	TT	TRUE	TRUE	,,,					X
sp|Q9Y6K1|DNM3A	616	D	sp|Q9Y6K1|DNM3A	768	K	11.23	2	TT	TRUE	TRUE	,					X
sp|Q9Y6K1|DNM3A	618	E	sp|Q9Y6K1|DNM3A	768	K	10.44	1	TT	TRUE	TRUE						X
sp|Q9Y6K1|DNM3A	623	K	sp|Q9Y6K1|DNM3A	747	E	15.17	1	TT	TRUE	TRUE						X
sp|Q9Y6K1|DNM3A	623	K	sp|Q9Y6K1|DNM3A	750	D	14.1	2	TT	TRUE	TRUE	,					X
sp|Q9Y6K1|DNM3A	623	K	sp|Q9Y6K1|DNM3A	643	D	13.05	1	TT	TRUE	TRUE						X
sp|Q9Y6K1|DNM3A	623	K	sp|Q9Y6K1|DNM3A	643	D	15.49	3	TT	TRUE	TRUE	,,					X
sp|Q9Y6K1|DNM3A	631	E	sp|Q9Y6K1|DNM3A	640	S	10.25	1	TT	TRUE	TRUE						X
sp|Q9Y6K1|DNM3A	631	E	sp|Q9Y6K1|DNM3A	640	S	12.34	2	TT	TRUE	TRUE	,					X
sp|Q9Y6K1|DNM3A	631	E	sp|Q9Y6K1|DNM3A	726	Y	10.42	1	TT	TRUE	TRUE						X
sp|Q9Y6K1|DNM3A	632	K	sp|Q9Y6K1|DNM3A	643	D	15.65	1	TT	TRUE	TRUE						X
sp|Q9Y6K1|DNM3A	632	K	sp|Q9Y6K1|DNM3A	727	E	10.14	1	TT	TRUE	TRUE						X
sp|Q9Y6K1|DNM3A	634	K	sp|Q9Y6K1|DNM3A	643	D	14.16	2	TT	TRUE	TRUE	,					X
sp|Q9Y6K1|DNM3A	634	K	sp|Q9Y6K1|DNM3A	643	D	13.5	1	TT	TRUE	TRUE						X
sp|Q9Y6K1|DNM3A	634	K	sp|Q9Y6K1|DNM3A	660	D	10.41	1	TT	TRUE	TRUE						X
sp|Q9Y6K1|DNM3A	640	S	sp|Q9Y6K1|DNM3A	749	D	22.73	4	TT	TRUE	TRUE	,,,					X
sp|Q9Y6K1|DNM3A	640	S	sp|Q9Y6K1|DNM3A	747	E	16.84	1	TT	TRUE	TRUE						X
sp|Q9Y6K1|DNM3A	643	D	sp|Q9Y6K1|DNM3A	682	K	21.43	5	TT	TRUE	TRUE	,,,,					X
sp|Q9Y6K1|DNM3A	643	D	sp|Q9Y6K1|DNM3A	723	K	20.92	2	TT	TRUE	TRUE	,					X
sp|Q9Y6K1|DNM3A	643	D	sp|Q9Y6K1|DNM3A	843	K	13.26	2	TT	TRUE	TRUE	,					X
sp|Q9Y6K1|DNM3A	643	D	sp|Q9Y6K1|DNM3A	746	K	12.44	1	TT	TRUE	TRUE						X
sp|Q9Y6K1|DNM3A	643	D	sp|Q9Y6K1|DNM3A	828	K	12.14	1	TT	TRUE	TRUE						X
sp|Q9Y6K1|DNM3A	643	D	sp|Q9Y6K1|DNM3A	682	K	21.8	4	TT	TRUE	TRUE	,,,					X
sp|Q9Y6K1|DNM3A	643	D	sp|Q9Y6K1|DNM3A	723	K	19.23	4	TT	TRUE	TRUE	,,,					X
sp|Q9Y6K1|DNM3A	643	D	sp|Q9Y6K1|DNM3A	828	K	15.53	1	TT	TRUE	TRUE						X
sp|Q9Y6K1|DNM3A	643	D	sp|Q9Y6K1|DNM3A	843	K	10.23	1	TT	TRUE	TRUE						X
sp|Q9Y6K1|DNM3A	654	D	sp|Q9Y6K1|DNM3A	682	K	17.81	1	TT	TRUE	TRUE						X
sp|Q9Y6K1|DNM3A	654	D	sp|Q9Y6K1|DNM3A	723	K	11.48	1	TT	TRUE	TRUE						X
sp|Q9Y6K1|DNM3A	654	D	sp|Q9Y6K1|DNM3A	828	K	10.22	1	TT	TRUE	TRUE						X
sp|Q9Y6K1|DNM3A	654	D	sp|Q9Y6K1|DNM3A	682	K	22.18	2	TT	TRUE	TRUE	,					X
sp|Q9Y6K1|DNM3A	654	D	sp|Q9Y6K1|DNM3A	723	K	14.25	4	TT	TRUE	TRUE	,,,					X
sp|Q9Y6K1|DNM3A	654	D	sp|Q9Y6K1|DNM3A	828	K	14.22	3	TT	TRUE	TRUE	,,					X
sp|Q9Y6K1|DNM3A	660	D	sp|Q9Y6K1|DNM3A	682	K	22.43	3	TT	TRUE	TRUE	,,					X
sp|Q9Y6K1|DNM3A	660	D	sp|Q9Y6K1|DNM3A	723	K	11.18	1	TT	TRUE	TRUE						X
sp|Q9Y6K1|DNM3A	660	D	sp|Q9Y6K1|DNM3A	682	K	16.47	3	TT	TRUE	TRUE	,,					X
sp|Q9Y6K1|DNM3A	660	D	sp|Q9Y6K1|DNM3A	723	K	16.11	1	TT	TRUE	TRUE						X
sp|Q9Y6K1|DNM3A	666	E	sp|Q9Y6K1|DNM3A	682	K	17.38	5	TT	TRUE	TRUE	,,,,					X
sp|Q9Y6K1|DNM3A	666	E	sp|Q9Y6K1|DNM3A	723	K	11.58	1	TT	TRUE	TRUE						X
sp|Q9Y6K1|DNM3A	666	E	sp|Q9Y6K1|DNM3A	682	K	16.4	9	TT	TRUE	TRUE	,,,,,,,,					X
sp|Q9Y6K1|DNM3A	669	E	sp|Q9Y6K1|DNM3A	682	K	13.14	3	TT	TRUE	TRUE	,,					X
sp|Q9Y6K1|DNM3A	669	E	sp|Q9Y6K1|DNM3A	843	K	13.04	3	TT	TRUE	TRUE	,,					X
sp|Q9Y6K1|DNM3A	669	E	sp|Q9Y6K1|DNM3A	723	K	16.19	1	TT	TRUE	TRUE						X
sp|Q9Y6K1|DNM3A	669	E	sp|Q9Y6K1|DNM3A	831	K	12.23	1	TT	TRUE	TRUE						X
sp|Q9Y6K1|DNM3A	669	E	sp|Q9Y6K1|DNM3A	682	K	11.55	3	TT	TRUE	TRUE	,,					X
sp|Q9Y6K1|DNM3A	670	D	sp|Q9Y6K1|DNM3A	723	K	14.19	1	TT	TRUE	TRUE						X
sp|Q9Y6K1|DNM3A	670	D	sp|Q9Y6K1|DNM3A	682	K	12.09	3	TT	TRUE	TRUE	,,					X
sp|Q9Y6K1|DNM3A	670	D	sp|Q9Y6K1|DNM3A	685	Y	11.17	1	TT	TRUE	TRUE						X
sp|Q9Y6K1|DNM3A	670	D	sp|Q9Y6K1|DNM3A	723	K	16.08	1	TT	TRUE	TRUE						X
sp|Q9Y6K1|DNM3A	682	K	sp|Q9Y6K1|DNM3A	735	E	14.79	4	TT	TRUE	TRUE	,,,					X
sp|Q9Y6K1|DNM3A	682	K	sp|Q9Y6K1|DNM3A	704	D	13.3	1	TT	TRUE	TRUE						X
sp|Q9Y6K1|DNM3A	682	K	sp|Q9Y6K1|DNM3A	699	E	12.2	1	TT	TRUE	TRUE						X
sp|Q9Y6K1|DNM3A	682	K	sp|Q9Y6K1|DNM3A	727	E	15.92	3	TT	TRUE	TRUE	,,					X
sp|Q9Y6K1|DNM3A	682	K	sp|Q9Y6K1|DNM3A	776	E	13.58	1	TT	TRUE	TRUE						X
sp|Q9Y6K1|DNM3A	682	K	sp|Q9Y6K1|DNM3A	786	E	13.2	1	TT	TRUE	TRUE						X
sp|Q9Y6K1|DNM3A	682	K	sp|Q9Y6K1|DNM3A	735	E	12.46	1	TT	TRUE	TRUE						X
sp|Q9Y6K1|DNM3A	688	D	sp|Q9Y6K1|DNM3A	723	K	13.75	1	TT	TRUE	TRUE						X
sp|Q9Y6K1|DNM3A	688	D	sp|Q9Y6K1|DNM3A	729	T	13.34	1	TT	TRUE	TRUE						X
sp|Q9Y6K1|DNM3A	688	D	sp|Q9Y6K1|DNM3A	726	Y	10.05	1	TT	TRUE	TRUE						X
sp|Q9Y6K1|DNM3A	699	E	sp|Q9Y6K1|DNM3A	723	K	15.48	5	TT	TRUE	TRUE	,,,,					X
sp|Q9Y6K1|DNM3A	699	E	sp|Q9Y6K1|DNM3A	723	K	13.46	2	TT	TRUE	TRUE	,					X
sp|Q9Y6K1|DNM3A	704	D	sp|Q9Y6K1|DNM3A	723	K	10.7	1	TT	TRUE	TRUE						X
sp|Q9Y6K1|DNM3A	704	D	sp|Q9Y6K1|DNM3A	723	K	15.26	1	TT	TRUE	TRUE						X
sp|Q9Y6K1|DNM3A	710	S	sp|Q9Y6K1|DNM3A	727	E	13.37	2	TT	TRUE	TRUE	,					X
sp|Q9Y6K1|DNM3A	710	S	sp|REV_Q96QV6|REV	9	E	10.31	1	TD	FALSE	TRUE						X
sp|Q9Y6K1|DNM3A	710	S	sp|Q9Y6K1|DNM3A	727	E	13.36	1	TT	TRUE	TRUE						X
sp|Q9Y6K1|DNM3A	714	D	sp|Q9Y6K1|DNM3A	726	Y	14.6	2	TT	TRUE	TRUE	,					X
sp|Q9Y6K1|DNM3A	714	D	sp|Q9Y6K1|DNM3A	723	K	13.6	1	TT	TRUE	TRUE						X
sp|Q9Y6K1|DNM3A	714	D	sp|Q9Y6K1|DNM3A	723	K	15.8	1	TT	TRUE	TRUE						X
sp|Q9Y6K1|DNM3A	714	D	sp|Q9Y6K1|DNM3A	726	Y	13.06	1	TT	TRUE	TRUE						X
sp|Q9Y6K1|DNM3A	723	K	sp|Q9Y6K1|DNM3A	776	E	15.44	1	TT	TRUE	TRUE						X
sp|Q9Y6K1|DNM3A	723	K	sp|Q9Y6K1|DNM3A	735	E	13.99	3	TT	TRUE	TRUE	,,					X
sp|Q9Y6K1|DNM3A	723	K	sp|Q9Y6K1|DNM3A	727	E	13.73	1	TT	TRUE	TRUE						X
sp|Q9Y6K1|DNM3A	723	K	sp|Q9Y6K1|DNM3A	783	D	12.26	1	TT	TRUE	TRUE						X
sp|Q9Y6K1|DNM3A	723	K	sp|Q9Y6K1|DNM3A	776	E	16.5	2	TT	TRUE	TRUE	,					X
sp|Q9Y6K1|DNM3A	723	K	sp|Q9Y6K1|DNM3A	735	E	12.27	2	TT	TRUE	TRUE	,					X
sp|Q9Y6K1|DNM3A	723	K	sp|Q9Y6K1|DNM3A	786	E	11	1	TT	TRUE	TRUE						X
sp|Q9Y6K1|DNM3A	726	Y	sp|Q9Y6K1|DNM3A	783	D	13.14	1	TT	TRUE	TRUE						X
sp|Q9Y6K1|DNM3A	727	E	sp|Q9Y6K1|DNM3A	828	K	10.19	1	TT	TRUE	TRUE						X
sp|Q9Y6K1|DNM3A	735	E	sp|Q9Y6K1|DNM3A	785	K	10.78	1	TT	TRUE	TRUE						X
sp|Q9Y6K1|DNM3A	735	E	sp|Q9Y6K1|DNM3A	843	K	10.09	1	TT	TRUE	TRUE						X
sp|Q9Y6K1|DNM3A	735	E	sp|Q9Y6K1|DNM3A	843	K	12.19	1	TT	TRUE	TRUE						X
sp|Q9Y6K1|DNM3A	768	K	sp|Q9Y6K1|DNM3A	776	E	14.57	2	TT	TRUE	TRUE	,					X
sp|Q9Y6K1|DNM3A	768	K	sp|Q9Y6K1|DNM3A	776	E	13.89	5	TT	TRUE	TRUE	,,,,					X
sp|Q9Y6K1|DNM3A	770	D	sp|REV_P62805|REV	30	T	10.05	1	TD	FALSE	TRUE						X
sp|Q9Y6K1|DNM3A	770	D	sp|Q9Y6K1|DNM3A	785	K	12.82	1	TT	TRUE	TRUE						X
sp|Q9Y6K1|DNM3A	777	S	sp|Q9Y6K1|DNM3A	816	E	11.03	1	TT	TRUE	TRUE						X
sp|Q9Y6K1|DNM3A	785	K	sp|Q9Y6K1|DNM3A	813	D	15.2	1	TT	TRUE	TRUE						X
sp|Q9Y6K1|DNM3A	786	E	sp|Q9Y6K1|DNM3A	814	K	12.34	1	TT	TRUE	TRUE						X
sp|Q9Y6K1|DNM3A	786	E	sp|Q9Y6K1|DNM3A	894	S	10.77	1	TT	TRUE	TRUE						X
sp|Q9Y6K1|DNM3A	786	E	sp|Q9Y6K1|DNM3A	831	K	10.81	1	TT	TRUE	TRUE						X
sp|Q9Y6K1|DNM3A	786	E	sp|Q9Y6K1|DNM3A	828	K	10	1	TT	TRUE	TRUE						X
sp|Q9Y6K1|DNM3A	813	D	sp|REV_P62805|REV	32	T	11.43	1	TD	FALSE	TRUE						X
sp|Q9Y6K1|DNM3A	816	E	sp|Q9Y6K1|DNM3A	828	K	12.27	2	TT	TRUE	TRUE	,					X
sp|Q9Y6K1|DNM3A	816	E	sp|Q9Y6K1|DNM3A	843	K	10.61	1	TT	TRUE	TRUE						X
sp|Q9Y6K1|DNM3A	816	E	sp|Q9Y6K1|DNM3A	831	K	10.55	1	TT	TRUE	TRUE						X
sp|Q9Y6K1|DNM3A	819	E	sp|Q9Y6K1|DNM3A	843	K	12.66	3	TT	TRUE	TRUE	,,					X
sp|Q9Y6K1|DNM3A	819	E	sp|Q9Y6K1|DNM3A	828	K	13.72	2	TT	TRUE	TRUE	,					X
sp|Q9Y6K1|DNM3A	819	E	sp|Q9Y6K1|DNM3A	831	K	13.19	1	TT	TRUE	TRUE						X
sp|Q9Y6K1|DNM3A	822	E	sp|Q9Y6K1|DNM3A	828	K	12.87	1	TT	TRUE	TRUE						X
sp|Q9Y6K1|DNM3A	822	E	sp|Q9Y6K1|DNM3A	828	K	12.91	2	TT	TRUE	TRUE	,					X
sp|Q9Y6K1|DNM3A	828	K	sp|Q9Y6K1|DNM3A	856	E	14.64	2	TT	TRUE	TRUE	,					X
sp|Q9Y6K1|DNM3A	828	K	sp|Q9Y6K1|DNM3A	859	D	13.6	2	TT	TRUE	TRUE	,					X
sp|Q9Y6K1|DNM3A	828	K	sp|Q9Y6K1|DNM3A	878	D	12.01	1	TT	TRUE	TRUE						X
sp|Q9Y6K1|DNM3A	828	K	sp|Q9Y6K1|DNM3A	858	E	10.49	1	TT	TRUE	TRUE						X
sp|Q9Y6K1|DNM3A	828	K	sp|Q9Y6K1|DNM3A	856	E	16.44	1	TT	TRUE	TRUE						X
sp|Q9Y6K1|DNM3A	831	K	sp|Q9Y6K1|DNM3A	856	E	14.47	1	TT	TRUE	TRUE						X
sp|Q9Y6K1|DNM3A	831	K	sp|Q9Y6K1|DNM3A	856	E	13.12	1	TT	TRUE	TRUE						X
sp|Q9Y6K1|DNM3A	843	K	sp|Q9Y6K1|DNM3A	856	E	19.69	4	TT	TRUE	TRUE	,,,					X
sp|Q9Y6K1|DNM3A	843	K	sp|Q9Y6K1|DNM3A	878	D	10.97	2	TT	TRUE	TRUE	,					X
Protein1	SeqPos1	LinkedRes1	Protein2	SeqPos2	LinkedRes2	Highest Score	Match Count	DecoyType	Self	AutoValidated	Validated	Link FDR	3D Distance	From Chain	To Chain	Search_18624
Protein1	SeqPos1	LinkedRes1	Protein2	SeqPos2	LinkedRes2	Highest Score	Match Count	DecoyType	Self	AutoValidated	Validated	Link FDR	3D Distance	From Chain	To Chain	Search_18623
EDC 30
EDC 15
